# Supplementary material for: Single-cell and spatial transcriptomics in Phragmites australis reveal the association of B chromosomes with plant invasiveness
Source: Genome Biol. 2026 Apr 22;27:184. doi: 10.1186/s13059-026-04079-x (PMC13235201; doi:10.1186/s13059-026-04079-x)
Supplement: Supplementary file 1 — Additional file 1: Figures S1-S21. [file 13059_2026_4079_MOESM1_ESM.xlsx]

## Sheet: TableS1
Table S1: Genetic markers identified for each clusters based on six samples from the single-cell dataset
Gene name	myAUC	avg_diff	power	avg_log2FC	pct.1	pct.2	cluster	gene	TAIR_ID	Processed_TAIR_ID	SYMBOL	Cell type	Description
PaChr6D.2072	0.79	0.792674827195571	0.58	1.21364566373692	0.992	0.928	0	PaChr6D.2072	AT1G22360.1	AT1G22360	AtUGT85A2	Vascular parenchyma	6
PaChr1A.2471	0.781	0.791553337792026	0.562	1.25826773816144	0.975	0.773	0	PaChr1A.2471	AT2G27500.1	AT2G27500	BG14	Vascular parenchyma
PaChr25D.434	0.776	0.709714130422597	0.552	1.13848212183014	0.975	0.888	0	PaChr25D.434	AT2G38940.1	AT2G38940	ATPT2	Vascular parenchyma
PaChr16D.621	0.76	0.654176929795364	0.52	1.02819030856075	0.985	0.903	0	PaChr16D.621	AT3G19930.1	AT3G19930	ATSTP4	Vascular parenchyma
PaChr5A.1974	0.732	0.74812983310468	0.464	1.28436678390834	0.91	0.731	0	PaChr5A.1974	AT1G22360.1	AT1G22360	AtUGT85A2	Vascular parenchyma
PaChr6D.342	0.732	0.585059918129683	0.464	1.00451948268373	0.962	0.82	0	PaChr6D.342	AT5G65170.1	AT5G65170	NA	Vascular parenchyma
PaChr6D.1817	0.712	0.767207852866264	0.424	1.80112236251511	0.67	0.306	0	PaChr6D.1817	AT5G62940.1	AT5G62940	DOF5.6	Vascular parenchyma
PaChr11D.738	0.711	0.481895299497792	0.422	1.15067319057116	0.808	0.495	0	PaChr11D.738	AT5G07620.1	AT5G07620	NA	Vascular parenchyma
PaChr4A.1152	0.71	0.861747001043129	0.42	1.40632961933954	0.877	0.735	0	PaChr4A.1152	AT2G39050.1	AT2G39050	ArathEULS3	Vascular parenchyma
PaChr6D.1790	0.706	0.628400809945796	0.412	1.13499028799196	0.872	0.685	0	PaChr6D.1790	AT2G38250.1	AT2G38250	NA	Vascular parenchyma
PaChr6D.2115	0.703	0.687144133902439	0.406	1.46472263087911	0.73	0.412	0	PaChr6D.2115	AT4G34410.1	AT4G34410	ERF109	Vascular parenchyma
PaChr12D.782	0.845	1.21148575445579	0.69	1.88876357959468	0.983	0.717	1	PaChr12D.782	AT1G24620.1	AT1G24620	CML25	Ground meristem
PaChr19D.940	0.818	1.06852613608681	0.636	1.75143685034896	0.956	0.605	1	PaChr19D.940	AT4G34410.1	AT4G34410	ERF109	Ground meristem
PaChr19D.1073	0.792	0.731431434639396	0.584	1.15502837954851	0.996	0.949	1	PaChr19D.1073	AT3G12630.1	AT3G12630	SAP5	Ground meristem
PaChr9A.1447	0.783	1.0040977355442	0.566	1.78810300567827	0.906	0.643	1	PaChr9A.1447	AT3G03280.1	AT3G03280	NA	Ground meristem
PaChr12D.182	0.768	0.816686532061239	0.536	1.48945070140295	0.892	0.514	1	PaChr12D.182	AT3G05170.1	AT3G05170	NA	Ground meristem
PaChr8A.123	0.764	0.833591795720353	0.528	1.53102910858926	0.892	0.57	1	PaChr8A.123	AT1G32928.1	AT1G32928	NA	Ground meristem
PaChr16D.1256	0.761	0.723930000932024	0.522	1.16194113353238	0.974	0.809	1	PaChr16D.1256	AT1G04240.2	AT1G04240	IAA3	Ground meristem
PaChr12D.1591	0.76	0.681252951478824	0.52	1.04919850435055	0.996	0.955	1	PaChr12D.1591	AT1G28480.1	AT1G28480	GRX480	Ground meristem
PaChr8A.1464	0.76	0.886941573106859	0.52	1.40992804898477	0.957	0.778	1	PaChr8A.1464	AT2G46600.1	AT2G46600	NA	Ground meristem
PaChr1A.1020	0.759	0.733332654673563	0.518	1.27307673773087	0.945	0.771	1	PaChr1A.1020	AT2G25250.1	AT2G25250	NA	Ground meristem
PaChr19D.392	0.758	0.844604990539657	0.516	1.66596424083924	0.84	0.45	1	PaChr19D.392	AT5G44210.1	AT5G44210	ATERF-9	Ground meristem
PaChr3D.1103	0.758	0.812761105079695	0.516	1.39438157670887	0.917	0.646	1	PaChr3D.1103	AT3G62550.1	AT3G62550	NA	Ground meristem
PaChr12D.326	0.757	0.929134310080723	0.514	1.8703960452243	0.797	0.435	1	PaChr12D.326	AT1G80160.3	AT1G80160	GLYI7	Ground meristem
PaChr6D.1694	0.757	0.833398374243605	0.514	1.43552485757402	0.921	0.689	1	PaChr6D.1694	AT1G63840.1	AT1G63840	NA	Ground meristem
PaChr14A.1038	0.755	0.845812182149966	0.51	1.34350509137534	0.963	0.787	1	PaChr14A.1038	AT4G34410.1	AT4G34410	ERF109	Ground meristem
PaChr9A.381	0.753	0.927169869149263	0.506	1.59728799081401	0.862	0.504	1	PaChr9A.381	AT1G52720.1	AT1G52720	NA	Ground meristem
PaChr21D.659	0.748	0.8614721567706	0.496	1.50849651012097	0.885	0.604	1	PaChr21D.659	AT2G46240.1	AT2G46240	ATBAG6	Ground meristem
PaChr8A.1528	0.748	0.586253937036463	0.496	1.22408362134333	0.884	0.532	1	PaChr8A.1528	AT5G24870.1	AT5G24870	CTL07	Ground meristem
PaChr3D.2729	0.747	1.08199142453119	0.494	1.95832447393386	0.82	0.482	1	PaChr3D.2729	AT5G59820.1	AT5G59820	AtZAT12	Ground meristem
PaChr4A.2464	0.746	0.773648708353301	0.492	1.35972067739743	0.919	0.715	1	PaChr4A.2464	AT5G59820.1	AT5G59820	AtZAT12	Ground meristem
PaChr18A.775	0.742	0.833159215516632	0.484	1.50177673756165	0.858	0.568	1	PaChr18A.775	AT5G36970.1	AT5G36970	NHL25	Ground meristem
PaChr3D.326	0.739	0.739350841384428	0.478	1.34058249775362	0.903	0.748	1	PaChr3D.326	AT2G36950.1	AT2G36950	AtHMP20	Ground meristem
PaChr17A.535	0.737	0.707701796811039	0.474	1.35541721871275	0.871	0.599	1	PaChr17A.535	AT5G20910.1	AT5G20910	AIP2	Ground meristem
PaChr9A.1109	0.737	0.825363733649865	0.474	2.1036406178796	0.682	0.262	1	PaChr9A.1109	AT5G01830.1	AT5G01830	PUB16	Ground meristem
PaChr13D.1463	0.73	0.871394946560802	0.46	1.60033792982827	0.786	0.405	1	PaChr13D.1463	AT5G57560.1	AT5G57560	AtXTH22	Ground meristem
PaChr5A.2106	0.729	1.05741219248183	0.458	1.77962020928864	0.82	0.55	1	PaChr5A.2106	AT1G54050.1	AT1G54050	HSP17.4B	Ground meristem
PaChr1A.2160	0.728	0.860569305860464	0.456	1.82317258266102	0.745	0.409	1	PaChr1A.2160	AT4G21920.1	AT4G21920	NA	Ground meristem
PaChr13D.626	0.727	0.750324545805737	0.454	1.25666562283856	0.917	0.783	1	PaChr13D.626	AT1G73540.1	AT1G73540	atnudt21	Ground meristem
PaChr20D.278_PaChr20D.279_PaChr20D.280_PaChr20D.281	0.727	0.721247952141998	0.454	1.3648355293267	0.841	0.533	1	PaChr20D.278-PaChr20D.279-PaChr20D.280-PaChr20D.281	NA	NA	NA	Ground meristem
PaChr7A.325	0.727	0.723689803203341	0.454	1.35832973428912	0.871	0.641	1	PaChr7A.325	AT2G20900.1	AT2G20900	ATDGK5	Ground meristem
PaChr14A.1165	0.726	0.601788460612591	0.452	1.08457620911137	0.932	0.731	1	PaChr14A.1165	AT3G12630.1	AT3G12630	SAP5	Ground meristem
PaChr4A.388	0.724	0.821367916149376	0.448	1.48950548886121	0.822	0.532	1	PaChr4A.388	AT5G65207.1	AT5G65207	NA	Ground meristem
PaChr8A.1312	0.724	0.87467916262444	0.448	1.92741918061538	0.704	0.337	1	PaChr8A.1312	AT5G35090.1	AT5G35090	NA	Ground meristem
PaChr5A.1970	0.721	0.707259675509165	0.442	1.31825892199777	0.833	0.517	1	PaChr5A.1970	AT4G08950.1	AT4G08950	EXO	Ground meristem
PaChr8A.1530	0.72	0.773050228662321	0.44	1.47054858703053	0.773	0.395	1	PaChr8A.1530	AT5G57560.1	AT5G57560	AtXTH22	Ground meristem
PaChr3D.997	0.718	0.559047074726341	0.436	1.0228232946343	0.906	0.648	1	PaChr3D.997	AT3G45640.1	AT3G45640	ATMAPK3	Ground meristem
PaChr7A.713	0.713	0.553232073034555	0.426	1.45527715258559	0.719	0.358	1	PaChr7A.713	AT2G44940.1	AT2G44940	ERF34	Ground meristem
PaChr14A.1378	0.711	0.617597253094752	0.422	1.13853999228821	0.875	0.632	1	PaChr14A.1378	AT2G17880.1	AT2G17880	DJC24	Ground meristem
PaChr17A.536	0.711	0.680773852203669	0.422	1.27660273599412	0.852	0.631	1	PaChr17A.536	AT1G53910.1	AT1G53910	ERF74	Ground meristem
PaChr2D.558	0.711	0.741152786269395	0.422	1.33170019043548	0.827	0.559	1	PaChr2D.558	AT1G52720.1	AT1G52720	NA	Ground meristem
PaChr16D.111	0.71	0.707889872441128	0.42	1.17946028833819	0.903	0.744	1	PaChr16D.111	AT3G16770.1	AT3G16770	ATEBP	Ground meristem
PaChr16D.617	0.708	0.577971908733218	0.416	1.04334127671305	0.908	0.746	1	PaChr16D.617	AT1G61340.1	AT1G61340	AtFBS1	Ground meristem
PaChr6D.1110	0.708	1.04508482887598	0.416	2.72167290619563	0.553	0.168	1	PaChr6D.1110	AT2G36090.1	AT2G36090	NA	Ground meristem
PaChr15A.919	0.707	0.538552133034494	0.414	1.20490212788097	0.789	0.473	1	PaChr15A.919	AT4G21510.1	AT4G21510	AtFBS2	Ground meristem
PaChr1A.2171	0.706	0.696556796453846	0.412	1.19778499756133	0.886	0.729	1	PaChr1A.2171	AT5G44210.1	AT5G44210	ATERF-9	Ground meristem
PaChr10A.1056	0.705	0.560678577268929	0.41	1.16370163635247	0.827	0.567	1	PaChr10A.1056	AT1G18740.1	AT1G18740	B1L	Ground meristem
PaChr11D.155	0.705	0.555509818908175	0.41	1.28172593521779	0.767	0.453	1	PaChr11D.155	AT1G50640.1	AT1G50640	ATERF3	Ground meristem
PaChr5A.1444	0.702	0.665333712066566	0.404	1.61109944704449	0.689	0.356	1	PaChr5A.1444	AT2G28400.1	AT2G28400	AtS40.4	Ground meristem
PaChr10A.340	0.844	1.34623986299723	0.688	2.04035487772675	0.998	0.913	2	PaChr10A.340	AT3G23400.1	AT3G23400	FBN4	Parenchyma1
HiC_scaffold_29.2	0.733	0.913053845410576	0.466	1.34979490688613	1	0.962	2	HiC-scaffold-29.2	NA	NA	NA	Parenchyma1
PaChr1A.805	0.723	0.801692454645807	0.446	1.31658004273747	0.991	0.908	2	PaChr1A.805	AT5G38910.1	AT5G38910	NA	Parenchyma1
PaChr2D.1297_PaChr2D.1298	0.717	0.731711553050479	0.434	1.17522800459308	0.992	0.897	2	PaChr2D.1297-PaChr2D.1298	NA	NA	NA	Parenchyma1
PaChr17A.267	0.701	0.781158379734443	0.402	1.28587748661152	0.965	0.756	2	PaChr17A.267	AT1G15520.1	AT1G15520	ABCG40	Parenchyma1
PaChr9A.1485	0.858	1.34730646280728	0.716	3.60626486452496	0.812	0.165	3	PaChr9A.1485	AT1G52230.1	AT1G52230	PSAH-2	Mesophyll
HiC_scaffold_217.1	0.855	1.4634098878666	0.71	2.25922268915512	0.961	0.671	3	HiC-scaffold-217.1	ATCG00680.1	ATCG00680	PSBB	Mesophyll
PaChr3D.290	0.855	1.19198036314863	0.71	2.22313823896634	0.933	0.469	3	PaChr3D.290	AT2G36830.1	AT2G36830	GAMMA-TIP	Mesophyll
PaChr14A.449	0.837	1.30773078966145	0.674	3.79484501920687	0.753	0.115	3	PaChr14A.449	AT1G79040.1	AT1G79040	PSBR	Mesophyll
HiC_scaffold_1055.1	0.827	1.20645959666371	0.654	1.93773681450729	0.951	0.68	3	HiC-scaffold-1055.1	ATCG00430.1	ATCG00430	NdhK	Mesophyll
PaChr15A.546	0.824	1.32330599558417	0.648	4.2127853360477	0.713	0.09	3	PaChr15A.546	AT2G20260.1	AT2G20260	PSAE-2	Mesophyll
PaChr4A.1056	0.822	0.879297656407523	0.644	1.64988591518985	0.938	0.534	3	PaChr4A.1056	AT2G47400.1	AT2G47400	CP12	Mesophyll
PaChr1A.1089	0.82	1.17980728371175	0.64	3.83664865876075	0.718	0.104	3	PaChr1A.1089	AT3G50820.1	AT3G50820	OEC33	Mesophyll
PaChr16D.274	0.817	0.889632140187187	0.634	1.4031030353358	0.991	0.768	3	PaChr16D.274	AT3G05890.1	AT3G05890	LTI6b	Mesophyll
PaChr17A.717	0.815	1.37457717424518	0.63	4.34475132155336	0.689	0.08	3	PaChr17A.717	AT1G55670.1	AT1G55670	PSAG	Mesophyll
PaChr4A.264	0.815	1.01309076380401	0.63	1.79291967244808	0.938	0.566	3	PaChr4A.264	AT2G36830.1	AT2G36830	GAMMA-TIP	Mesophyll
PaChr16D.675	0.811	1.05221003557119	0.622	3.86979534126449	0.69	0.091	3	PaChr16D.675	AT4G21280.2	AT4G21280	PSBQ	Mesophyll
PaChr10A.1007	0.807	0.987871880330744	0.614	3.3804539129932	0.708	0.128	3	PaChr10A.1007	AT4G38970.1	AT4G38970	AtFBA2	Mesophyll
PaChr5A.673	0.801	0.895867380159775	0.602	3.28602436711661	0.689	0.113	3	PaChr5A.673	AT1G35680.1	AT1G35680	ASD	Mesophyll
PaChr7A.278	0.799	1.83012145001097	0.598	3.60410172929385	0.737	0.228	3	PaChr7A.278	AT3G22142.1	AT3G22142	NA	Mesophyll
PaChr16D.970	0.794	1.06036385498536	0.588	3.86130366792905	0.658	0.096	3	PaChr16D.970	AT2G20260.1	AT2G20260	PSAE-2	Mesophyll
PaChr16D.626	0.793	1.23980997883262	0.586	4.14933233706267	0.647	0.078	3	PaChr16D.626	AT3G08940.2	AT3G08940	LHCB4.2	Mesophyll
PaChr23D.453_PaChr23D.454	0.793	1.67212250459941	0.586	4.77030747351654	0.649	0.084	3	PaChr23D.453-PaChr23D.454	NA	NA	NA	Mesophyll
PaChr6D.2064	0.791	0.819883217433528	0.582	2.53598006526919	0.737	0.219	3	PaChr6D.2064	AT5G65220.1	AT5G65220	PRPL29	Mesophyll
PaChr3D.2111	0.786	0.81672072756279	0.572	2.96486564118911	0.682	0.144	3	PaChr3D.2111	AT5G14320.1	AT5G14320	EMB3137	Mesophyll
HiC_scaffold_284.1	0.785	0.876820690277961	0.57	1.93947244469302	0.809	0.344	3	HiC-scaffold-284.1	ATCG00190.1	ATCG00190	RPOB	Mesophyll
PaChr16D.918	0.785	0.943119556648781	0.57	1.81030431369475	0.879	0.469	3	PaChr16D.918	AT3G53420.1	AT3G53420	AtPIP2	Mesophyll
PaChr2D.2019	0.784	1.21473424911925	0.568	4.4872505967085	0.614	0.059	3	PaChr2D.2019	AT2G30570.1	AT2G30570	PSBW	Mesophyll
PaChr15A.143	0.782	1.06662658098258	0.564	4.14604276415593	0.617	0.063	3	PaChr15A.143	AT1G06680.1	AT1G06680	OE23	Mesophyll
PaChr3D.146	0.779	0.857646244385559	0.558	3.42870858293896	0.637	0.105	3	PaChr3D.146	AT4G01310.1	AT4G01310	PRPL5	Mesophyll
PaChr3D.1111	0.778	0.887033364184726	0.556	1.92121819768902	0.804	0.339	3	PaChr3D.1111	AT2G47400.1	AT2G47400	CP12	Mesophyll
PaChr9A.1536	0.777	0.796097212146303	0.554	3.20020218610261	0.642	0.11	3	PaChr9A.1536	AT3G27830.1	AT3G27830	bL12cz	Mesophyll
PaChr16D.636	0.774	0.740170829579174	0.548	3.58244006749809	0.613	0.077	3	PaChr16D.636	AT4G03280.1	AT4G03280	PETC	Mesophyll
PaChr2D.1022	0.774	0.894662660028524	0.548	4.03962976617011	0.598	0.061	3	PaChr2D.1022	AT5G66570.1	AT5G66570	MSP-1	Mesophyll
PaChr7A.692	0.769	1.39465889380687	0.538	3.07549486148184	0.706	0.262	3	PaChr7A.692	AT4G12520.1	AT4G12520	NA	Mesophyll
PaChr12D.1613	0.767	1.85075644503735	0.534	4.39828347948983	0.617	0.114	3	PaChr12D.1613	AT2G34420.1	AT2G34420	LHB1B2	Mesophyll
PaChr9A.20	0.767	0.7205651705595	0.534	2.70337508103893	0.658	0.159	3	PaChr9A.20	AT5G13120.1	AT5G13120	ATCYP20-2	Mesophyll
PaChr14A.518	0.765	0.845159643603135	0.53	1.7890791334875	0.812	0.418	3	PaChr14A.518	AT5G57540.1	AT5G57540	AtXTH13	Mesophyll
PaChr13D.67	0.764	0.784284693249689	0.528	1.78069454843753	0.819	0.483	3	PaChr13D.67	AT3G13470.1	AT3G13470	Cpn60beta2	Mesophyll
PaChr15A.1404	0.763	0.980471207708983	0.526	4.05362427340355	0.579	0.064	3	PaChr15A.1404	AT2G06520.1	AT2G06520	PSBX	Mesophyll
PaChr5A.1063	0.762	0.769046040309743	0.524	2.79452046770458	0.646	0.152	3	PaChr5A.1063	AT5G06290.1	AT5G06290	2-Cys	Mesophyll
PaChr6D.2412	0.762	0.733001291738213	0.524	3.23049734285455	0.605	0.098	3	PaChr6D.2412	AT3G44890.1	AT3G44890	bL9c	Mesophyll
HiC_scaffold_382.2	0.76	0.733558969601109	0.52	2.05739101895242	0.704	0.219	3	HiC-scaffold-382.2	ATCG00170.1	ATCG00170	RPOC2	Mesophyll
PaChr6D.1280	0.76	0.852347706703246	0.52	3.75101319358282	0.582	0.075	3	PaChr6D.1280	AT1G51400.1	AT1G51400	NA	Mesophyll
PaChr3D.2436	0.758	0.791629942218418	0.516	3.39220984631608	0.594	0.093	3	PaChr3D.2436	AT2G26500.1	AT2G26500	PetM	Mesophyll
PaChr2D.445	0.757	0.62529023189905	0.514	1.48512136896599	0.826	0.465	3	PaChr2D.445	AT3G55440.1	AT3G55440	ATCTIMC	Mesophyll
PaChr15A.855	0.753	1.07046781987107	0.506	4.34623263255853	0.554	0.056	3	PaChr15A.855	AT4G21280.2	AT4G21280	PSBQ	Mesophyll
PaChr1A.266	0.752	1.1424489306329	0.504	3.05769606001017	0.619	0.15	3	PaChr1A.266	AT4G28940.1	AT4G28940	NA	Mesophyll
PaChr14A.127	0.752	0.818818582403984	0.504	4.44986635110746	0.539	0.04	3	PaChr14A.127	AT1G67740.1	AT1G67740	PSBY	Mesophyll
PaChr7A.1863	0.752	0.729147889000284	0.504	3.20585051525207	0.587	0.101	3	PaChr7A.1863	AT2G38140.1	AT2G38140	bTHXc	Mesophyll
PaChr18A.799	0.751	0.75728236814096	0.502	3.76447837605502	0.556	0.061	3	PaChr18A.799	AT5G54190.1	AT5G54190	PORA	Mesophyll
PaChr11D.675	0.75	0.694774049518273	0.5	1.50892798967764	0.831	0.467	3	PaChr11D.675	AT4G00430.1	AT4G00430	PIP1	Mesophyll
PaChr16D.122	0.749	0.874430622711102	0.498	3.32341932363044	0.586	0.108	3	PaChr16D.122	AT2G06520.1	AT2G06520	PSBX	Mesophyll
PaChr2D.1259	0.748	0.795999405998375	0.496	3.78014093893985	0.554	0.067	3	PaChr2D.1259	AT1G31330.1	AT1G31330	PSAF	Mesophyll
PaChr2D.20	0.747	0.554822354549483	0.494	2.44532712750867	0.617	0.142	3	PaChr2D.20	AT5G46110.4	AT5G46110	APE2	Mesophyll
PaChr5A.1016	0.747	0.817522699616858	0.494	1.61937561574287	0.783	0.379	3	PaChr5A.1016	AT3G56500.1	AT3G56500	NA	Mesophyll
PaChr25D.651	0.746	0.582903530074524	0.492	3.40543340340896	0.547	0.063	3	PaChr25D.651	AT5G53490.4	AT5G53490	TL17	Mesophyll
PaChr7A.1108	0.746	0.727198845328294	0.492	3.54564419161744	0.556	0.073	3	PaChr7A.1108	AT1G68590.1	AT1G68590	cS23z	Mesophyll
PaChr6D.1344	0.745	0.603969351568176	0.49	3.32175704323867	0.554	0.074	3	PaChr6D.1344	AT1G67700.2	AT1G67700	HHL1	Mesophyll
PaChr7A.1151	0.745	0.935694848902585	0.49	2.26681961143043	0.68	0.23	3	PaChr7A.1151	AT3G51540.1	AT3G51540	BPP7	Mesophyll
HiC_scaffold_197.1	0.744	0.700716554291685	0.488	2.12542800572116	0.66	0.203	3	HiC-scaffold-197.1	ATCG00360.1	ATCG00360	YCF3	Mesophyll
PaChr16D.298	0.744	0.671182741132472	0.488	1.14902807547758	0.936	0.645	3	PaChr16D.298	AT3G19950.2	AT3G19950	BTL08	Mesophyll
PaChr2D.257	0.744	0.71684150692107	0.488	1.60246757142276	0.792	0.402	3	PaChr2D.257	AT3G03080.1	AT3G03080	NA	Mesophyll
PaChr13D.3	0.743	1.2658200143399	0.486	4.3189282650893	0.542	0.068	3	PaChr13D.3	AT1G76100.2	AT1G76100	PETE1	Mesophyll
PaChr6D.1328	0.743	0.658887448956267	0.486	2.78228648020622	0.594	0.132	3	PaChr6D.1328	AT4G20360.1	AT4G20360	ATRAB8D	Mesophyll
PaChr22A.553	0.742	0.851731068715511	0.484	4.37181254586131	0.521	0.041	3	PaChr22A.553	AT5G64040.2	AT5G64040	PSAN	Mesophyll
PaChr6D.1944	0.742	0.805722437955906	0.484	4.32846385622941	0.52	0.042	3	PaChr6D.1944	AT4G01150.1	AT4G01150	CURT1A	Mesophyll
PaChr9A.381	0.741	0.741661352212103	0.482	1.27436118082993	0.869	0.521	3	PaChr9A.381	NA	NA	NA	Mesophyll
PaChr12D.1570	0.738	0.915671591490233	0.476	4.49522167278381	0.513	0.042	3	PaChr12D.1570	AT1G52230.1	AT1G52230	PSAH-2	Mesophyll
PaChr16D.471	0.736	0.606762926736868	0.472	1.49050037567963	0.778	0.394	3	PaChr16D.471	AT1G09600.1	AT1G09600	NA	Mesophyll
PaChr21D.246	0.736	0.772576258459423	0.472	3.63799977832012	0.536	0.075	3	PaChr21D.246	AT4G38970.1	AT4G38970	AtFBA2	Mesophyll
PaChr15A.1005	0.735	0.954080020924637	0.47	4.74623888142492	0.501	0.036	3	PaChr15A.1005	AT3G61470.1	AT3G61470	LHCA2	Mesophyll
PaChr8A.922	0.734	0.972969947061031	0.468	2.79586584761511	0.587	0.138	3	PaChr8A.922	AT3G16240.1	AT3G16240	AQP1	Mesophyll
PaChr5A.1970	0.733	0.617951429172058	0.466	1.1461590158229	0.874	0.529	3	PaChr5A.1970	NA	NA	NA	Mesophyll
PaChr5A.282	0.733	0.63320944029581	0.466	3.70412280778828	0.515	0.055	3	PaChr5A.282	AT1G31330.1	AT1G31330	PSAF	Mesophyll
PaChr5A.2044	0.73	0.547133984586004	0.46	2.34272361026285	0.598	0.161	3	PaChr5A.2044	AT5G09650.1	AT5G09650	AtPPa6	Mesophyll
PaChr16D.123	0.728	0.871998340985223	0.456	1.98401363137743	0.69	0.307	3	PaChr16D.123	AT2G47710.1	AT2G47710	NA	Mesophyll
PaChr18A.1098	0.728	0.530160401007574	0.456	2.29752082890141	0.592	0.156	3	PaChr18A.1098	AT3G60210.1	AT3G60210	GroES	Mesophyll
PaChr2D.558	0.728	0.718194316071956	0.456	1.27863478288035	0.869	0.569	3	PaChr2D.558	NA	NA	NA	Mesophyll
PaChr25D.733	0.727	0.581318663001414	0.454	1.22608714248941	0.834	0.471	3	PaChr25D.733	AT1G63120.1	AT1G63120	ATRBL2	Mesophyll
PaChr3D.2771	0.726	0.643404737520419	0.452	3.19873354797853	0.525	0.086	3	PaChr3D.2771	AT1G48350.1	AT1G48350	EMB3105	Mesophyll
PaChr4A.2394	0.725	0.746262578552481	0.45	3.49310987693684	0.513	0.075	3	PaChr4A.2394	AT1G03130.1	AT1G03130	PSAD-2	Mesophyll
PaChr15A.987	0.724	0.550914827428092	0.448	1.20041877385751	0.823	0.5	3	PaChr15A.987	AT5G56540.1	AT5G56540	AGP14	Mesophyll
PaChr20D.800	0.724	0.977214545361626	0.448	2.77657171059317	0.571	0.156	3	PaChr20D.800	AT2G44480.3	AT2G44480	BGLU17	Mesophyll
PaChr9A.382	0.724	0.611530857841396	0.448	1.05118087816949	0.882	0.561	3	PaChr9A.382	AT3G15630.1	AT3G15630	NA	Mesophyll
PaChr4A.2218	0.722	0.636979849027298	0.444	3.50759974071079	0.502	0.064	3	PaChr4A.2218	AT1G74970.1	AT1G74970	PRPS9	Mesophyll
PaChr22A.703	0.721	0.725753972545998	0.442	4.06413348867093	0.483	0.047	3	PaChr22A.703	AT4G12800.2	AT4G12800	PSAL	Mesophyll
PaChr12D.374	0.72	0.780302650077795	0.44	2.03907780606247	0.62	0.213	3	PaChr12D.374	AT4G29260.1	AT4G29260	VSP3	Mesophyll
PaChr15A.1065	0.72	0.622276578604005	0.44	1.50655277148526	0.711	0.321	3	PaChr15A.1065	AT1G09600.1	AT1G09600	NA	Mesophyll
PaChr21D.374	0.719	0.560837186893646	0.438	1.11295849772268	0.857	0.558	3	PaChr21D.374	AT2G44130.1	AT2G44130	KFB39	Mesophyll
PaChr12D.58	0.718	0.706133739545888	0.436	4.32729736452542	0.469	0.037	3	PaChr12D.58	AT5G02160.1	AT5G02160	FIP	Mesophyll
PaChr4A.1266	0.718	0.566261207481892	0.436	3.61520663663179	0.482	0.051	3	PaChr4A.1266	AT1G05190.1	AT1G05190	EMB2394	Mesophyll
HiC_scaffold_622.1	0.717	0.960619678761705	0.434	2.81671884660384	0.548	0.13	3	HiC-scaffold-622.1	ATCG00490.1	ATCG00490	RBCL	Mesophyll
PaChr5A.1445	0.716	0.766769119669196	0.432	4.06037574764421	0.467	0.04	3	PaChr5A.1445	AT2G37170.2	AT2G37170	PIP2	Mesophyll
PaChr4A.2433	0.715	0.613262106084212	0.43	3.77193683557422	0.474	0.048	3	PaChr4A.2433	AT3G54210.1	AT3G54210	bL17c	Mesophyll
PaChr3D.1088	0.714	0.609746724627001	0.428	1.64721185466204	0.659	0.259	3	PaChr3D.1088	AT5G38700.1	AT5G38700	NA	Mesophyll
PaChr3D.2103	0.714	0.543562622711698	0.428	2.43082978150793	0.55	0.138	3	PaChr3D.2103	AT3G18080.1	AT3G18080	BGLU44	Mesophyll
PaChr6D.1121	0.714	0.664539549210051	0.428	2.93385016779961	0.523	0.111	3	PaChr6D.1121	AT5G06290.1	AT5G06290	2-Cys	Mesophyll
PaChr2D.45	0.712	0.776851002324412	0.424	2.48027927467628	0.553	0.142	3	PaChr2D.45	AT4G20260.4	AT4G20260	ATPCAP1	Mesophyll
PaChr3D.679	0.712	0.618833910371546	0.424	3.50038711459265	0.479	0.062	3	PaChr3D.679	AT3G25920.1	AT3G25920	RPL15	Mesophyll
PaChr14A.1465	0.71	0.477040641935753	0.42	2.41478225638276	0.529	0.121	3	PaChr14A.1465	AT2G28190.1	AT2G28190	AtSOD2	Mesophyll
PaChr3D.2835	0.71	0.517922193054545	0.42	2.89249378729781	0.497	0.087	3	PaChr3D.2835	AT1G64510.2	AT1G64510	bS6c	Mesophyll
PaChr4A.2176	0.71	0.463414482994917	0.42	1.08146369492963	0.82	0.514	3	PaChr4A.2176	AT4G37530.1	AT4G37530	NA	Mesophyll
PaChr4A.1169	0.709	0.481523491843846	0.418	2.85279271122466	0.493	0.082	3	PaChr4A.1169	AT5G58250.1	AT5G58250	EMB3143	Mesophyll
PaChr9A.14	0.709	0.574541986138489	0.418	3.62891378582472	0.465	0.052	3	PaChr9A.14	AT2G33450.1	AT2G33450	bL28c	Mesophyll
PaChr1A.2699	0.708	0.639874363167673	0.416	1.62833041800873	0.656	0.273	3	PaChr1A.2699	AT3G07350.1	AT3G07350	NA	Mesophyll
PaChr25D.700	0.708	0.545448044482348	0.416	3.83014435870743	0.453	0.04	3	PaChr25D.700	AT1G32470.1	AT1G32470	GDC-H1	Mesophyll
PaChr15A.1327	0.707	0.544323111423649	0.414	2.62610346603566	0.504	0.097	3	PaChr15A.1327	AT5G13720.1	AT5G13720	NA	Mesophyll
PaChr7A.1295	0.707	0.615691445132773	0.414	1.01382958166583	0.915	0.745	3	PaChr7A.1295	AT1G31250.1	AT1G31250	NA	Mesophyll
PaChr1A.1660	0.706	0.607276237172084	0.412	3.14008151327747	0.488	0.087	3	PaChr1A.1660	AT3G27850.1	AT3G27850	bL12cx	Mesophyll
PaChr5A.1277	0.705	0.579044509186927	0.41	3.15385262086976	0.481	0.082	3	PaChr5A.1277	AT4G20360.1	AT4G20360	ATRAB8D	Mesophyll
PaChr2D.1691	0.704	0.500509267679463	0.408	1.38291072043976	0.694	0.332	3	PaChr2D.1691	AT2G46510.1	AT2G46510	AIB	Mesophyll
PaChr3D.1572	0.704	0.500486712390811	0.408	1.2988109857341	0.738	0.413	3	PaChr3D.1572	AT1G26355.1	AT1G26355	SP1L1	Mesophyll
PaChr3D.884	0.704	0.579427321717608	0.408	3.39236474994052	0.465	0.064	3	PaChr3D.884	AT1G07320.1	AT1G07320	EMB2784	Mesophyll
PaChr4A.2215	0.703	0.535402713617517	0.406	1.0459897767561	0.807	0.492	3	PaChr4A.2215	AT4G37700.1	AT4G37700	NA	Mesophyll
PaChr16D.897	0.702	0.492594298726463	0.404	1.31449359074605	0.673	0.304	3	PaChr16D.897	AT3G15480.1	AT3G15480	TVA	Mesophyll
PaChr2D.1500	0.702	0.628287201984777	0.404	2.98028761976728	0.484	0.087	3	PaChr2D.1500	AT3G27850.1	AT3G27850	bL12cx	Mesophyll
PaChr3D.2699	0.702	0.517845669506078	0.404	3.48223921552932	0.451	0.051	3	PaChr3D.2699	AT3G54210.1	AT3G54210	bL17c	Mesophyll
PaChr12D.1254	0.701	0.572048082204579	0.402	3.55848224234558	0.451	0.056	3	PaChr12D.1254	AT1G56190.1	AT1G56190	cPGK2	Mesophyll
PaChr3D.2763	0.701	0.544765193608049	0.402	1.35808203527972	0.682	0.318	3	PaChr3D.2763	AT1G19530.1	AT1G19530	RGAT1	Mesophyll
PaChr5A.347	0.857	1.28787736396312	0.714	2.55008573843839	0.892	0.347	4	PaChr5A.347	AT3G21240.1	AT3G21240	4CL2	bundle sheath cell
PaChr5A.903	0.848	1.09584750929569	0.696	1.78284145202982	0.967	0.661	4	PaChr5A.903	AT2G30490.1	AT2G30490	ATC4H	bundle sheath cell
PaChr9A.920	0.847	1.13271867586753	0.694	1.79624849213881	0.971	0.727	4	PaChr9A.920	AT1G71695.1	AT1G71695	NA	bundle sheath cell
PaChr19D.977	0.846	1.16647431283641	0.692	2.31236492622895	0.907	0.378	4	PaChr19D.977	AT5G07475.1	AT5G07475	NA	bundle sheath cell
PaChr4A.2294	0.837	1.03544260632224	0.674	1.7986374323307	0.939	0.475	4	PaChr4A.2294	AT1G68450.1	AT1G68450	PDE337	bundle sheath cell
PaChr13D.62	0.83	0.756113877712685	0.66	1.28759571714151	0.996	0.869	4	PaChr13D.62	AT3G02360.1	AT3G02360	PGD2	bundle sheath cell
PaChr6D.375	0.829	0.854570613467749	0.658	1.48814680068575	0.983	0.732	4	PaChr6D.375	AT3G21240.1	AT3G21240	4CL2	bundle sheath cell
PaChr6D.1455	0.825	0.958850387823008	0.65	1.86028455286328	0.906	0.466	4	PaChr6D.1455	AT2G31180.1	AT2G31180	ATMYB14	bundle sheath cell
PaChr23D.974	0.824	0.763251782318718	0.648	1.22994220205638	0.989	0.832	4	PaChr23D.974	AT2G22880.1	AT2G22880	VQ12	bundle sheath cell
PaChr19D.929	0.823	1.12119186938014	0.646	2.10516993020285	0.896	0.412	4	PaChr19D.929	AT1G08080.1	AT1G08080	ACA7	bundle sheath cell
PaChr25D.685	0.821	0.8046154031631	0.642	1.32063716969281	0.984	0.798	4	PaChr25D.685	AT2G46690.1	AT2G46690	SAUR32	bundle sheath cell
PaChr14A.1074	0.82	1.31714496207848	0.64	2.08654691986027	0.916	0.559	4	PaChr14A.1074	AT1G72230.1	AT1G72230	NA	bundle sheath cell
PaChr3D.1622	0.819	0.835407148008315	0.638	1.31688368449322	0.993	0.906	4	PaChr3D.1622	AT3G25780.1	AT3G25780	AOC3	bundle sheath cell
PaChr6D.2072	0.818	0.719166567933387	0.636	1.09841924054637	0.997	0.931	4	PaChr6D.2072	NA	NA	NA	bundle sheath cell
PaChr9A.592	0.817	0.791817340116679	0.634	1.23817286857422	0.995	0.859	4	PaChr9A.592	AT2G30490.1	AT2G30490	ATC4H	bundle sheath cell
PaChr1A.2873	0.812	0.690806468494046	0.624	1.42254571923219	0.956	0.62	4	PaChr1A.2873	AT3G02360.1	AT3G02360	PGD2	bundle sheath cell
PaChr2D.2397	0.805	0.798355033300215	0.61	1.30761034304785	0.974	0.775	4	PaChr2D.2397	AT5G24090.1	AT5G24090	ATCHIA	bundle sheath cell
PaChr23D.857	0.804	0.879228775941427	0.608	1.36913466384823	0.97	0.763	4	PaChr23D.857	AT3G22930.1	AT3G22930	AtCML11	bundle sheath cell
PaChr6D.1460	0.804	0.754886186270626	0.608	1.27190892934132	0.985	0.839	4	PaChr6D.1460	AT2G37040.1	AT2G37040	ATPAL1	bundle sheath cell
PaChr22A.385	0.803	0.867228923415031	0.606	2.68705496291575	0.737	0.173	4	PaChr22A.385	AT3G46540.1	AT3G46540	NA	bundle sheath cell
PaChr5A.1068	0.801	0.879166247150483	0.602	1.98160170142685	0.834	0.33	4	PaChr5A.1068	AT2G35930.1	AT2G35930	AtPUB23	bundle sheath cell
PaChr10A.412	0.8	0.9724856681321	0.6	2.09671468101556	0.827	0.348	4	PaChr10A.412	AT2G22860.1	AT2G22860	ATPSK2	bundle sheath cell
PaChr20D.671	0.8	0.7437801713769	0.6	2.11650070055553	0.8	0.27	4	PaChr20D.671	AT1G19190.1	AT1G19190	NPF5.1	bundle sheath cell
PaChr4A.710	0.799	0.761653602507073	0.598	1.25610724926244	0.965	0.658	4	PaChr4A.710	AT1G66160.1	AT1G66160	ATCMPG1	bundle sheath cell
PaChr1A.2469	0.792	0.989534931613278	0.584	1.9874892809329	0.831	0.347	4	PaChr1A.2469	AT5G24090.1	AT5G24090	ATCHIA	bundle sheath cell
PaChr9A.421	0.792	0.847438644734951	0.584	1.62139640586112	0.898	0.52	4	PaChr9A.421	AT5G25880.1	AT5G25880	ATNADP-ME3	bundle sheath cell	Zhang et al. 2024;Swift et al. 2024
PaChr23D.983	0.789	0.962268811132068	0.578	1.95877267885007	0.83	0.372	4	PaChr23D.983	AT2G16430.2	AT2G16430	ATPAP10	bundle sheath cell
PaChr7A.57	0.789	0.86866633081137	0.578	1.65114158509889	0.892	0.527	4	PaChr7A.57	AT3G44220.1	AT3G44220	NHL17	bundle sheath cell
PaChr8A.635	0.787	0.894131862011552	0.574	1.70603542131514	0.849	0.417	4	PaChr8A.635	AT4G08878.1	AT4G08878	NA	bundle sheath cell
PaChr6D.1462	0.786	1.19026301753141	0.572	2.55105446328321	0.758	0.272	4	PaChr6D.1462	AT2G37040.1	AT2G37040	ATPAL1	bundle sheath cell
PaChr5A.2090	0.785	0.856834714430863	0.57	1.690287068524	0.904	0.594	4	PaChr5A.2090	AT5G26667.1	AT5G26667	PYR6	bundle sheath cell
PaChr20D.919	0.778	1.06753128482393	0.556	1.99767551696161	0.813	0.44	4	PaChr20D.919	AT4G28460.1	AT4G28460	PIP1	bundle sheath cell
PaChr1A.2471	0.777	0.644028983195221	0.554	1.02181280462153	0.989	0.784	4	PaChr1A.2471	AT2G27500.1	AT2G27500	BG14	bundle sheath cell
PaChr5A.1323	0.777	0.800771018565296	0.554	1.2274509847776	0.974	0.85	4	PaChr5A.1323	AT3G54420.1	AT3G54420	ATCHITIV	bundle sheath cell
PaChr10A.410	0.773	0.676091424418461	0.546	1.62528174669866	0.826	0.338	4	PaChr10A.410	AT2G23770.1	AT2G23770	AtLYK4	bundle sheath cell
PaChr25D.752	0.772	0.937069245535397	0.544	1.46103032450888	0.913	0.675	4	PaChr25D.752	AT1G10360.1	AT1G10360	ATGSTU18	bundle sheath cell
PaChr3D.549	0.772	0.815787084287823	0.544	1.41415501773177	0.915	0.593	4	PaChr3D.549	AT3G25290.1	AT3G25290	CRR	bundle sheath cell
PaChr6D.842	0.772	0.840023524564561	0.544	1.61879674769631	0.858	0.475	4	PaChr6D.842	AT3G22370.1	AT3G22370	AOX1A	bundle sheath cell
PaChr1A.2487	0.771	0.80521849584739	0.542	1.86108303606515	0.769	0.289	4	PaChr1A.2487	AT2G35930.1	AT2G35930	AtPUB23	bundle sheath cell
PaChr12D.625	0.771	0.801014071392066	0.542	1.7335757982802	0.83	0.403	4	PaChr12D.625	AT2G30490.1	AT2G30490	ATC4H	bundle sheath cell
PaChr13D.832	0.771	0.539937199623702	0.542	1.21245278185089	0.924	0.551	4	PaChr13D.832	AT3G18170.2	AT3G18170	NA	bundle sheath cell
PaChr17A.920	0.771	1.25840976275312	0.542	2.53144330071216	0.726	0.281	4	PaChr17A.920	AT5G11880.1	AT5G11880	DAPDC2	bundle sheath cell
PaChr7A.1348	0.769	0.641942060868446	0.538	1.72177304056243	0.791	0.312	4	PaChr7A.1348	AT1G08250.1	AT1G08250	ADT6	bundle sheath cell
PaChr19D.434	0.768	0.726909311400646	0.536	1.56583941287195	0.851	0.475	4	PaChr19D.434	AT4G30210.3	AT4G30210	AR2	bundle sheath cell
PaChr21D.1029	0.768	0.88876103139543	0.536	1.59317473923133	0.847	0.478	4	PaChr21D.1029	AT5G24090.1	AT5G24090	ATCHIA	bundle sheath cell
PaChr5A.1436	0.768	0.79600774894366	0.536	1.80073712871274	0.83	0.445	4	PaChr5A.1436	AT2G37040.1	AT2G37040	ATPAL1	bundle sheath cell
PaChr6D.587	0.765	0.831862100554283	0.53	2.15394806153102	0.707	0.213	4	PaChr6D.587	AT4G04480.1	AT4G04480	NA	bundle sheath cell
PaChr14A.205	0.764	0.752567335853909	0.528	1.17724646007195	0.974	0.865	4	PaChr14A.205	AT2G32300.2	AT2G32300	UCC1	bundle sheath cell
PaChr25D.328	0.764	0.582886547247105	0.528	1.10908064486833	0.954	0.704	4	PaChr25D.328	AT3G29090.1	AT3G29090	ATPME31	bundle sheath cell
PaChr25D.818	0.764	0.536488837410123	0.528	1.05761834752616	0.956	0.689	4	PaChr25D.818	AT4G38520.1	AT4G38520	APD6	bundle sheath cell
PaChr3D.2388	0.764	0.712270828408001	0.528	1.18553179262986	0.987	0.895	4	PaChr3D.2388	AT3G29360.1	AT3G29360	UGD2	bundle sheath cell
PaChr5A.1897	0.762	0.910417388355802	0.524	1.64135509290069	0.847	0.492	4	PaChr5A.1897	AT1G62110.1	AT1G62110	mTERF31	bundle sheath cell
PaChr1A.2759	0.761	0.725774344455937	0.522	1.46683108733776	0.838	0.416	4	PaChr1A.2759	AT3G04070.1	AT3G04070	ANAC047	bundle sheath cell
PaChr1A.905	0.761	0.695176976302253	0.522	1.36588927901593	0.882	0.489	4	PaChr1A.905	AT5G66390.1	AT5G66390	PER72	bundle sheath cell
PaChr3D.2736	0.761	0.520157406907056	0.522	1.04332350978327	0.955	0.688	4	PaChr3D.2736	AT2G28890.1	AT2G28890	PLL4	bundle sheath cell
PaChr16D.118	0.76	0.629520157257314	0.52	1.54235012525397	0.833	0.426	4	PaChr16D.118	AT3G62830.1	AT3G62830	ATUXS2	bundle sheath cell
PaChr18A.504	0.759	0.521401065211881	0.518	1.27159347887578	0.877	0.477	4	PaChr18A.504	AT3G29090.1	AT3G29090	ATPME31	bundle sheath cell
PaChr17A.852	0.758	0.523190620226788	0.516	1.41090867754952	0.836	0.412	4	PaChr17A.852	AT5G47870.1	AT5G47870	ODB2	bundle sheath cell
PaChr22A.832	0.758	0.704429429080571	0.516	1.26619829042614	0.907	0.619	4	PaChr22A.832	AT2G35930.1	AT2G35930	AtPUB23	bundle sheath cell
PaChr3D.1066	0.758	0.790250414509428	0.516	1.7294957452726	0.78	0.365	4	PaChr3D.1066	AT3G51680.1	AT3G51680	AtSDR2	bundle sheath cell
PaChr10A.620	0.756	1.01175624556551	0.512	1.62950030226412	0.838	0.546	4	PaChr10A.620	AT2G32300.2	AT2G32300	UCC1	bundle sheath cell
PaChr3D.762	0.756	0.819445311964849	0.512	1.61818874119217	0.812	0.437	4	PaChr3D.762	AT1G66160.1	AT1G66160	ATCMPG1	bundle sheath cell
PaChr1A.478	0.755	0.830123393511163	0.51	1.32605904726004	0.934	0.748	4	PaChr1A.478	AT1G69870.1	AT1G69870	AtNPF2.13	bundle sheath cell
PaChr14A.1246	0.755	0.977954538255994	0.51	1.74440443431137	0.812	0.469	4	PaChr14A.1246	AT3G07390.1	AT3G07390	AIR12	bundle sheath cell
PaChr13D.1126	0.754	0.569014419984431	0.508	1.09370945878504	0.934	0.612	4	PaChr13D.1126	AT3G15820.1	AT3G15820	ROD1	bundle sheath cell
PaChr19D.383	0.754	0.882994960705941	0.508	1.58626605437087	0.823	0.493	4	PaChr19D.383	AT4G37970.1	AT4G37970	ATCAD6	bundle sheath cell
PaChr2D.2827_PaChr2D.2828	0.754	0.839585688031765	0.508	1.85188231453713	0.747	0.307	4	PaChr2D.2827-PaChr2D.2828	NA	NA	NA	bundle sheath cell
PaChr2D.619	0.754	0.583446901271574	0.508	1.33294284947142	0.87	0.525	4	PaChr2D.619	AT3G62160.1	AT3G62160	NA	bundle sheath cell
PaChr19D.648	0.753	0.89041671166028	0.506	1.79295019531306	0.761	0.344	4	PaChr19D.648	AT2G43120.2	AT2G43120	PRN2	bundle sheath cell
PaChr20D.898	0.753	0.538431340617556	0.506	1.75153752472809	0.741	0.278	4	PaChr20D.898	AT5G47870.1	AT5G47870	ODB2	bundle sheath cell
PaChr3D.2442	0.753	0.650274228139611	0.506	1.18043141646151	0.93	0.701	4	PaChr3D.2442	AT5G42650.1	AT5G42650	AOS	bundle sheath cell
PaChr6D.1397	0.753	0.548270692743738	0.506	1.20554182868348	0.897	0.548	4	PaChr6D.1397	AT5G48930.1	AT5G48930	HCT	bundle sheath cell
PaChr6D.1817	0.753	0.631088766547727	0.506	1.45627231660957	0.779	0.32	4	PaChr6D.1817	NA	NA	DOF5.6	bundle sheath cell
PaChr6D.338	0.753	0.573422478026629	0.506	1.47295976770385	0.801	0.367	4	PaChr6D.338	AT1G79530.1	AT1G79530	GAPCP-1	bundle sheath cell
PaChr8A.674	0.751	0.708922302413881	0.502	1.84472887749339	0.724	0.271	4	PaChr8A.674	AT5G37840.1	AT5G37840	NA	bundle sheath cell
PaChr12D.1708	0.75	0.579997764487299	0.5	1.08291853200513	0.937	0.695	4	PaChr12D.1708	AT5G24030.1	AT5G24030	SLAH3	bundle sheath cell
PaChr13D.831	0.75	0.751996966365812	0.5	2.48714610314041	0.626	0.144	4	PaChr13D.831	AT3G18170.2	AT3G18170	NA	bundle sheath cell
PaChr5A.1887	0.749	0.801614415833304	0.498	1.61320528317253	0.838	0.516	4	PaChr5A.1887	AT5G37600.1	AT5G37600	ATGLN1	bundle sheath cell
PaChr9A.1563	0.748	0.732682834307676	0.496	1.37364502446154	0.855	0.522	4	PaChr9A.1563	AT3G62650.1	AT3G62650	NA	bundle sheath cell
PaChr5A.1318	0.747	0.470957375603034	0.494	1.32921746434504	0.819	0.4	4	PaChr5A.1318	AT2G22570.1	AT2G22570	ATNIC1	bundle sheath cell
PaChr3D.476	0.746	0.638063486378902	0.492	1.70706465073661	0.743	0.31	4	PaChr3D.476	AT3G14170.2	AT3G14170	CORD1	bundle sheath cell
PaChr1A.2247	0.745	0.594222314136024	0.49	1.62668975955114	0.768	0.35	4	PaChr1A.2247	AT5G17770.1	AT5G17770	ATCBR	bundle sheath cell
PaChr13D.484	0.745	0.571103085758344	0.49	1.68945844891011	0.744	0.307	4	PaChr13D.484	AT5G08740.1	AT5G08740	NDC1	bundle sheath cell
PaChr8A.374	0.745	0.645924862710176	0.49	1.4665394758554	0.802	0.402	4	PaChr8A.374	AT5G48930.1	AT5G48930	HCT	bundle sheath cell
PaChr6D.1345	0.744	0.588216943076456	0.488	1.67202819911785	0.738	0.294	4	PaChr6D.1345	AT5G40760.1	AT5G40760	G6PD6	bundle sheath cell
PaChr9A.711_PaChr9A.712	0.744	0.683817138658938	0.488	1.27092427921279	0.915	0.69	4	PaChr9A.711-PaChr9A.712	NA	NA	NA	bundle sheath cell
PaChr9A.1516	0.742	0.508321320464881	0.484	1.4231858591954	0.772	0.321	4	PaChr9A.1516	AT4G18170.1	AT4G18170	ATWRKY28	bundle sheath cell
PaChr9A.898	0.742	0.754291456439606	0.484	1.51751181109629	0.8	0.419	4	PaChr9A.898	AT1G71520.1	AT1G71520	NA	bundle sheath cell
PaChr1A.869	0.741	0.882220665766968	0.482	1.68032312234639	0.771	0.396	4	PaChr1A.869	AT4G02330.1	AT4G02330	AtPME41	bundle sheath cell
PaChr13D.613	0.741	0.677114324903453	0.482	1.81438812397402	0.69	0.227	4	PaChr13D.613	AT1G14780.1	AT1G14780	MACP1	bundle sheath cell
PaChr14A.149_PaChr14A.150	0.74	0.620837466566266	0.48	1.78711488611274	0.697	0.24	4	PaChr14A.149-PaChr14A.150	NA	NA	NA	bundle sheath cell
PaChr12D.364	0.739	0.854140689377333	0.478	1.49658038789227	0.834	0.523	4	PaChr12D.364	AT5G25880.1	AT5G25880	ATNADP-ME3	bundle sheath cell
PaChr3D.268	0.739	0.47893248228135	0.478	1.18976407165398	0.837	0.424	4	PaChr3D.268	AT5G60710.1	AT5G60710	NA	bundle sheath cell
PaChr7A.224	0.739	0.684920186908578	0.478	1.5098120476902	0.81	0.458	4	PaChr7A.224	AT2G18960.1	AT2G18960	AHA1	bundle sheath cell
PaChr5A.1291	0.738	0.51059336114403	0.476	1.23619008131264	0.8	0.387	4	PaChr5A.1291	AT1G67730.1	AT1G67730	ATKCR1	bundle sheath cell
PaChr23D.418	0.736	0.652906604128583	0.472	1.17356172659685	0.894	0.646	4	PaChr23D.418	AT4G31500.1	AT4G31500	ATR4	bundle sheath cell
PaChr1A.2612	0.735	0.541798594438341	0.47	1.32349125744784	0.812	0.429	4	PaChr1A.2612	AT2G31390.1	AT2G31390	FRK1	bundle sheath cell
PaChr12D.1700	0.735	0.644240629147687	0.47	1.5163435406915	0.756	0.36	4	PaChr12D.1700	AT4G18170.1	AT4G18170	ATWRKY28	bundle sheath cell
PaChr3D.1683	0.735	0.589163290418401	0.47	1.04256672227164	0.933	0.71	4	PaChr3D.1683	AT3G22060.1	AT3G22060	NA	bundle sheath cell
PaChr4A.496	0.735	0.729897929201473	0.47	1.58364269298973	0.755	0.357	4	PaChr4A.496	AT3G25290.1	AT3G25290	CRR	bundle sheath cell
PaChr2D.582	0.734	0.80358844275526	0.468	1.48378635797054	0.857	0.625	4	PaChr2D.582	AT3G62160.1	AT3G62160	NA	bundle sheath cell
PaChr22A.28	0.731	0.70442648839093	0.462	1.60641112655857	0.746	0.36	4	PaChr22A.28	AT2G16430.2	AT2G16430	ATPAP10	bundle sheath cell
PaChr23D.825	0.73	0.539545295799711	0.46	1.91951858995336	0.625	0.173	4	PaChr23D.825	AT3G18950.1	AT3G18950	AIW1	bundle sheath cell
PaChr9A.60	0.73	0.488620635394289	0.46	1.36087472065335	0.78	0.378	4	PaChr9A.60	AT2G32720.1	AT2G32720	ATCB5-B	bundle sheath cell
PaChr7A.855_PaChr7A.856	0.729	0.928786659528726	0.458	1.97195138576824	0.715	0.33	4	PaChr7A.855-PaChr7A.856	NA	NA	NA	bundle sheath cell
PaChr13D.47	0.728	0.664347486284827	0.456	2.41510716126942	0.586	0.143	4	PaChr13D.47	AT2G38740.1	AT2G38740	Sgpp	bundle sheath cell
PaChr3D.681	0.728	0.697191247766088	0.456	1.59490473919644	0.714	0.305	4	PaChr3D.681	AT3G25900.1	AT3G25900	ATHMT-1	bundle sheath cell
PaChr6D.2115	0.728	0.765421125320184	0.456	1.57882939810727	0.77	0.429	4	PaChr6D.2115	NA	NA	NA	bundle sheath cell
PaChr8A.1608	0.728	1.12839055131731	0.456	3.43591894895715	0.518	0.075	4	PaChr8A.1608	AT5G17540.1	AT5G17540	NA	bundle sheath cell
PaChr12D.1164	0.726	0.637900165319411	0.452	1.46216580385587	0.766	0.391	4	PaChr12D.1164	AT2G38470.1	AT2G38470	ATWRKY33	bundle sheath cell
PaChr15A.251	0.725	0.748409352716235	0.45	1.44399215422663	0.764	0.4	4	PaChr15A.251	AT3G22600.1	AT3G22600	LTPG5	bundle sheath cell
PaChr3D.2930	0.725	0.835104078311334	0.45	2.15393420210386	0.632	0.229	4	PaChr3D.2930	AT2G38940.1	AT2G38940	ATPT2	bundle sheath cell
PaChr5A.1734	0.725	0.527782588411805	0.45	1.19889512735971	0.819	0.457	4	PaChr5A.1734	AT2G38250.1	AT2G38250	NA	bundle sheath cell
PaChr3D.138	0.723	0.440569900451066	0.446	1.06095355118967	0.87	0.548	4	PaChr3D.138	AT1G63830.1	AT1G63830	NA	bundle sheath cell
PaChr7A.1296	0.723	0.469193000709121	0.446	1.45017000669868	0.708	0.286	4	PaChr7A.1296	AT5G64660.1	AT5G64660	ATCMPG2	bundle sheath cell
PaChr1A.1507_PaChr1A.1508	0.722	0.752876967781479	0.444	1.97389885378601	0.636	0.225	4	PaChr1A.1507-PaChr1A.1508	NA	NA	NA	bundle sheath cell
PaChr5A.835	0.722	0.500402073108944	0.444	1.16031754526919	0.856	0.541	4	PaChr5A.835	AT1G70780.1	AT1G70780	NA	bundle sheath cell
PaChr23D.30	0.721	0.685239992842855	0.442	1.90754819848752	0.606	0.177	4	PaChr23D.30	AT2G35930.1	AT2G35930	AtPUB23	bundle sheath cell
PaChr11D.53	0.72	0.560892551518921	0.44	1.22087042414099	0.819	0.49	4	PaChr11D.53	AT3G44220.1	AT3G44220	NHL17	bundle sheath cell
PaChr2D.384	0.72	1.19337658772346	0.44	2.73233965382314	0.57	0.161	4	PaChr2D.384	AT2G45270.1	AT2G45270	GCP1	bundle sheath cell
PaChr16D.715	0.719	0.569227322473561	0.438	1.54187392144342	0.65	0.223	4	PaChr16D.715	AT1G66950.1	AT1G66950	ABCG39	bundle sheath cell
PaChr2D.2553	0.719	0.444515017083876	0.438	1.18003685071435	0.795	0.414	4	PaChr2D.2553	AT1G06020.1	AT1G06020	FRK3	bundle sheath cell
PaChr6D.449	0.719	0.684327700427819	0.438	2.08932822995923	0.6	0.184	4	PaChr6D.449	AT5G59190.1	AT5G59190	NA	bundle sheath cell
PaChr1A.1641	0.718	0.386157890122185	0.436	1.09680970354395	0.802	0.386	4	PaChr1A.1641	AT1G29860.1	AT1G29860	ATWRKY71	bundle sheath cell
PaChr12D.1752	0.718	0.398656462999314	0.436	1.50289401224022	0.673	0.245	4	PaChr12D.1752	AT5G12010.1	AT5G12010	NA	bundle sheath cell
PaChr16D.446	0.718	0.459445526358943	0.436	1.64483285550585	0.644	0.217	4	PaChr16D.446	AT1G74360.1	AT1G74360	GRACE	bundle sheath cell
PaChr17A.605	0.718	0.471508150257221	0.436	1.40469149909914	0.709	0.294	4	PaChr17A.605	AT1G77810.1	AT1G77810	NA	bundle sheath cell
PaChr12D.307	0.717	0.429955249077592	0.434	1.84278096567322	0.613	0.191	4	PaChr12D.307	AT1G06890.1	AT1G06890	UXT3	bundle sheath cell
PaChr14A.902	0.716	0.814151249339267	0.432	2.23531252793406	0.565	0.15	4	PaChr14A.902	AT5G10870.1	AT5G10870	ATCM2	bundle sheath cell
PaChr15A.1194	0.716	0.615769501812259	0.432	1.74562369106508	0.676	0.297	4	PaChr15A.1194	AT1G22410.1	AT1G22410	NA	bundle sheath cell
PaChr8A.292	0.716	0.511432239076868	0.432	1.16561720314975	0.846	0.573	4	PaChr8A.292	AT4G34050.3	AT4G34050	CCoAOMT1	bundle sheath cell
PaChr10A.969	0.715	1.11464714649211	0.43	2.57820397152429	0.552	0.146	4	PaChr10A.969	AT1G65870.1	AT1G65870	DIR21	bundle sheath cell
PaChr18A.874	0.715	0.72894573049286	0.43	1.67845086013066	0.661	0.273	4	PaChr18A.874	AT2G46690.1	AT2G46690	SAUR32	bundle sheath cell
PaChr11D.193	0.714	0.397949540867583	0.428	1.21234123678328	0.752	0.355	4	PaChr11D.193	AT3G07270.1	AT3G07270	NA	bundle sheath cell
PaChr4A.1905	0.714	0.847459196878026	0.428	1.51857272268734	0.762	0.466	4	PaChr4A.1905	AT2G02850.1	AT2G02850	ARPN	bundle sheath cell
PaChr8A.352	0.714	0.526395416531191	0.428	2.38708331851308	0.531	0.108	4	PaChr8A.352	AT5G11000.1	AT5G11000	NA	bundle sheath cell
PaChr1A.2273	0.713	0.694181274925762	0.426	1.55287958397726	0.73	0.394	4	PaChr1A.2273	AT2G30490.1	AT2G30490	ATC4H	bundle sheath cell
PaChr19D.124	0.713	0.431761340168279	0.426	1.35896540646836	0.689	0.274	4	PaChr19D.124	AT5G40780.1	AT5G40780	AtLHT1	bundle sheath cell
PaChr9A.1214	0.713	0.437437184219594	0.426	1.29267225873513	0.718	0.303	4	PaChr9A.1214	AT3G21770.1	AT3G21770	NA	bundle sheath cell
PaChr16D.352	0.712	0.526897421093828	0.424	1.84891474926372	0.604	0.194	4	PaChr16D.352	AT2G15760.1	AT2G15760	NA	bundle sheath cell
PaChr21D.304	0.712	0.435578301107682	0.424	1.12320047085202	0.818	0.474	4	PaChr21D.304	AT3G52430.1	AT3G52430	ATPAD4	bundle sheath cell
PaChr7A.233	0.712	0.47507796363061	0.424	1.01500050317287	0.785	0.403	4	PaChr7A.233	AT5G57390.1	AT5G57390	AIL5	bundle sheath cell
PaChr12D.1014_PaChr12D.1015	0.711	0.471130004460559	0.422	1.04729648025372	0.763	0.379	4	PaChr12D.1014-PaChr12D.1015	NA	NA	NA	bundle sheath cell
PaChr7A.103	0.711	0.566932793443493	0.422	1.10964047764839	0.845	0.559	4	PaChr7A.103	AT5G36970.1	AT5G36970	NHL25	bundle sheath cell
PaChr22A.479	0.71	0.412754886014367	0.42	1.0397764474682	0.781	0.397	4	PaChr22A.479	AT5G15430.1	AT5G15430	NA	bundle sheath cell
PaChr1A.2768	0.709	0.454298673599351	0.418	2.32531084523979	0.534	0.128	4	PaChr1A.2768	AT1G27440.1	AT1G27440	ATGUT1	bundle sheath cell
PaChr11D.929	0.707	0.547368140055672	0.414	2.01070267488075	0.57	0.17	4	PaChr11D.929	AT1G08280.1	AT1G08280	GALT29A	bundle sheath cell
PaChr6D.1878	0.707	0.433858676853568	0.414	1.03847288019693	0.855	0.567	4	PaChr6D.1878	AT5G13490.1	AT5G13490	AAC2	bundle sheath cell
PaChr10A.695	0.706	0.472051263508329	0.412	1.35318449229178	0.649	0.245	4	PaChr10A.695	AT5G50300.2	AT5G50300	ATAZG2	bundle sheath cell
PaChr14A.1436	0.706	0.387155276924201	0.412	1.02552899330569	0.786	0.404	4	PaChr14A.1436	AT5G03630.1	AT5G03630	MDAR2	bundle sheath cell
PaChr5A.1900	0.706	0.439453624059493	0.412	1.96501895675521	0.564	0.16	4	PaChr5A.1900	AT1G66160.1	AT1G66160	ATCMPG1	bundle sheath cell
PaChr12D.1529	0.705	0.488552446103539	0.41	2.00640493404311	0.557	0.156	4	PaChr12D.1529	AT5G57500.1	AT5G57500	NA	bundle sheath cell
PaChr14A.1245	0.705	0.512646658278448	0.41	1.57490212279837	0.633	0.234	4	PaChr14A.1245	AT3G25290.1	AT3G25290	CRR	bundle sheath cell
PaChr9A.1331	0.704	0.385310491908541	0.408	1.01543486801998	0.803	0.442	4	PaChr9A.1331	AT5G25930.1	AT5G25930	HSL3	bundle sheath cell
PaChr2D.262	0.703	0.410641962546841	0.406	1.09770512148257	0.777	0.427	4	PaChr2D.262	AT1G27980.1	AT1G27980	ATDPL1	bundle sheath cell
PaChr5A.1673	0.702	0.588601880886833	0.404	2.09829675468968	0.547	0.155	4	PaChr5A.1673	AT1G32740.1	AT1G32740	NA	bundle sheath cell
PaChr19D.185	0.701	0.500781480027479	0.402	1.09318834101214	0.823	0.531	4	PaChr19D.185	AT4G21490.1	AT4G21490	NDB3	bundle sheath cell
PaChr9A.951	0.701	0.603941611199181	0.402	1.48306962458218	0.613	0.221	4	PaChr9A.951	AT5G61890.1	AT5G61890	ERF114	bundle sheath cell
PaChr3D.1103	0.701	0.613505198738895	0.402	1.05290280668902	0.918	0.66	5	PaChr3D.1103	NA	NA	NA	Parenchyma2
PaChr3D.786	0.829	1.18637304324012	0.658	2.23118150882704	0.873	0.383	6	PaChr3D.786	AT1G01120.1	AT1G01120	KCS1	Protoderm1
PaChr1A.636	0.813	1.1195887054946	0.626	1.76800125051687	0.869	0.422	6	PaChr1A.636	AT5G45810.1	AT5G45810	CIPK19	Protoderm1
PaChr15A.1227	0.795	1.12958521278265	0.59	2.42035100682739	0.765	0.226	6	PaChr15A.1227	AT3G28910.1	AT3G28910	ATMYB30	Protoderm1
PaChr5A.2241	0.767	0.771460008524659	0.534	1.36536135920458	0.943	0.782	6	PaChr5A.2241	AT3G07090.1	AT3G07090	Desi1	Protoderm1
PaChr1A.860	0.763	0.755801741084968	0.526	2.0051769445874	0.704	0.189	6	PaChr1A.860	AT3G62650.1	AT3G62650	NA	Protoderm1
PaChr3D.474	0.762	0.668136069511527	0.524	2.1631254534872	0.664	0.144	6	PaChr3D.474	AT2G26250.1	AT2G26250	FDH	Protoderm1
PaChr19D.1197	0.752	0.713946895094656	0.504	2.01208437795404	0.668	0.166	6	PaChr19D.1197	AT1G27950.1	AT1G27950	LTPG1	Protoderm1
PaChr2D.1874	0.741	0.888649015774071	0.482	1.88572666479631	0.67	0.222	6	PaChr2D.1874	AT5G45670.1	AT5G45670	NA	Protoderm1
PaChr6D.921	0.736	0.747404682906875	0.472	1.21956937835146	0.974	0.917	6	PaChr6D.921	AT4G31290.1	AT4G31290	AtGGCT2	Protoderm1
PaChr11D.1614	0.73	0.542866132104057	0.46	1.79958627601043	0.62	0.159	6	PaChr11D.1614	AT1G17200.1	AT1G17200	CASPL2A1	Protoderm1
PaChr14A.1283	0.73	0.663324331089033	0.46	2.30860734674687	0.578	0.12	6	PaChr14A.1283	AT1G27950.1	AT1G27950	LTPG1	Protoderm1
PaChr21D.863	0.728	0.57728999521214	0.456	1.77862636656429	0.644	0.205	6	PaChr21D.863	AT1G04220.1	AT1G04220	DAISY	Protoderm1
PaChr11D.394	0.727	0.677472938238311	0.454	2.38410515969991	0.574	0.126	6	PaChr11D.394	AT1G79160.1	AT1G79160	NA	Protoderm1
PaChr11D.355	0.726	0.495166827496773	0.452	2.54349863906268	0.548	0.099	6	PaChr11D.355	AT1G05230.1	AT1G05230	HDG2	Protoderm1
PaChr7A.353	0.726	0.57174961367693	0.452	2.2723512387543	0.575	0.123	6	PaChr7A.353	AT4G04890.1	AT4G04890	PDF2	Protoderm1
PaChr6D.621	0.722	0.612156779693748	0.444	1.79646147628105	0.603	0.155	6	PaChr6D.621	AT4G18910.1	AT4G18910	ATNLM2	Protoderm1
PaChr2D.282	0.719	0.493320225250859	0.438	1.69473687253465	0.663	0.268	6	PaChr2D.282	AT1G52310.1	AT1G52310	NA	Protoderm1
PaChr15A.763	0.717	0.594753955792828	0.434	1.73562633633073	0.598	0.164	6	PaChr15A.763	AT1G48280.1	AT1G48280	IPGAL2	Protoderm1
PaChr4A.311	0.715	0.600805738233688	0.43	1.29256986722573	0.813	0.527	6	PaChr4A.311	AT3G13460.1	AT3G13460	ECT2	Protoderm1
PaChr5A.780	0.946	2.08666219616462	0.892	3.26229874023241	0.988	0.526	7	PaChr5A.780	AT1G09310.1	AT1G09310	SVB2	Protoderm2
PaChr25D.361	0.924	2.04093844550815	0.848	3.48789492636746	0.954	0.366	7	PaChr25D.361	AT4G19800.1	AT4G19800	NA	Protoderm2
PaChr2D.1590	0.914	1.25352749763043	0.828	3.63275949242332	0.908	0.146	7	PaChr2D.1590	AT4G23850.1	AT4G23850	LACS4	Protoderm2
PaChr3D.7861	0.914	1.33193320427489	0.828	2.47481805236959	0.984	0.381	7	PaChr3D.786	AT1G01120.1	AT1G01120	KCS1	Protoderm2
PaChr11D.394	0.913	1.12727313357513	0.826	3.59081045748806	0.899	0.11	7	PaChr11D.394	AT1G79160.1	AT1G79160	NA	Protoderm2
PaChr10A.620	0.896	1.64560081160671	0.792	2.60896638692538	0.963	0.544	7	PaChr10A.620	AT2G32300.2	AT2G32300	UCC1	Protoderm2
PaChr8A.635	0.895	1.3043716914905	0.79	2.40691954335849	0.96	0.419	7	PaChr8A.635	AT4G08878.1	AT4G08878	NA	Protoderm2
PaChr2D.1874	0.888	1.6303612101996	0.776	3.28097206849401	0.888	0.213	7	PaChr2D.1874	AT5G45670.1	AT5G45670	NA	Protoderm2
PaChr13D.1126	0.879	0.991153284708917	0.758	1.82881081728337	0.981	0.615	7	PaChr13D.1126	AT3G15820.1	AT3G15820	NA	Protoderm2
PaChr23D.974	0.875	0.91471813860994	0.75	1.46350828724024	0.997	0.834	7	PaChr23D.974	AT2G22880.1	AT2G22880	VQ12	Protoderm2
PaChr5A.2239	0.872	1.442948513427	0.744	3.76818654435734	0.812	0.098	7	PaChr5A.2239	AT2G28630.1	AT2G28630	KCS12	Protoderm2
PaChr1A.905	0.868	1.13190034325842	0.736	2.13149049833372	0.964	0.492	7	PaChr1A.905	AT5G66390.1	AT5G66390	PER72	Protoderm2
PaChr7A.353	0.867	0.879740839793301	0.734	3.15609784725325	0.829	0.112	7	PaChr7A.353	AT4G04890.1	AT4G04890	PDF2	Protoderm2
PaChr9A.421	0.867	1.16559030354212	0.734	2.16493444006255	0.953	0.523	7	PaChr9A.421	AT5G25880.1	AT5G25880	ATNADP-ME3	Protoderm2
PaChr5A.1323	0.865	1.16308977861063	0.73	1.77043717909087	0.987	0.851	7	PaChr5A.1323	AT3G54420.1	AT3G54420	ATCHITIV	Protoderm2
PaChr5A.1291	0.864	1.10427520808738	0.728	2.42878179251567	0.91	0.388	7	PaChr5A.1291	AT1G67730.1	AT1G67730	ATKCR1	Protoderm2
PaChr9A.951	0.863	1.43010714002854	0.726	3.15568642799064	0.845	0.215	7	PaChr9A.951	AT5G61890.1	AT5G61890	ERF114	Protoderm2
PaChr12D.1014_PaChr12D.1015	0.862	0.951136509892298	0.724	1.96840636647318	0.944	0.375	7	PaChr12D.1014-PaChr12D.1015	NA	NA	NA	Protoderm2
PaChr14A.1283	0.862	1.04713002886761	0.724	3.3178507976578	0.815	0.11	7	PaChr14A.1283	AT1G27950.1	AT1G27950	LTPG1	Protoderm2
PaChr1A.1595	0.861	1.70165674583333	0.722	3.22829360560435	0.853	0.281	7	PaChr1A.1595	AT5G24090.1	AT5G24090	ATCHIA	Protoderm2
PaChr22A.479	0.86	1.07072453141742	0.72	2.39841977283887	0.914	0.396	7	PaChr22A.479	NA	NA	NA	Protoderm2
PaChr21D.865	0.859	1.28188940050245	0.718	2.5772950857221	0.904	0.352	7	PaChr21D.865	AT3G04720.1	AT3G04720	AtPR4	Protoderm2
PaChr3D.363	0.859	0.964736427434279	0.718	3.1231986484512	0.822	0.145	7	PaChr3D.363	AT4G14746.1	AT4G14746	NA	Protoderm2
PaChr22A.832	0.856	0.99892131612416	0.712	1.75478069754857	0.97	0.621	7	PaChr22A.832	AT2G35930.1	AT2G35930	AtPUB23	Protoderm2
PaChr4A.2294	0.852	1.0556827945892	0.704	1.82152292527444	0.966	0.482	7	PaChr4A.2294	AT1G68450.1	AT1G68450	PDE337	Protoderm2
PaChr18A.874	0.85	1.28772847055536	0.7	2.75970139456881	0.859	0.268	7	PaChr18A.874	AT2G46690.1	AT2G46690	SAUR32	Protoderm2
PaChr1A.2487	0.848	1.06228104706229	0.696	2.34897061367077	0.881	0.291	7	PaChr1A.2487	AT2G35930.1	AT2G35930	AtPUB23	Protoderm2
PaChr8A.1294	0.846	1.07306000116584	0.692	3.60930489789152	0.764	0.101	7	PaChr8A.1294	AT5G20270.1	AT5G20270	HHP1	Protoderm2
PaChr3D.762	0.845	1.16640111103713	0.69	2.22370135558492	0.902	0.438	7	PaChr3D.762	AT1G66160.1	AT1G66160	ATCMPG1	Protoderm2
PaChr1A.2759	0.843	1.1383584240238	0.686	2.20163091540806	0.914	0.419	7	PaChr1A.2759	AT3G04070.1	AT3G04070	ANAC047	Protoderm2
PaChr25D.685	0.842	0.816821605839225	0.684	1.33638414593228	0.995	0.8	7	PaChr25D.685	AT2G46690.1	AT2G46690	SAUR32	Protoderm2
PaChr1A.869	0.841	1.24526181885286	0.682	2.29904059272478	0.896	0.395	7	PaChr1A.869	AT4G02330.1	AT4G02330	AtPME41	Protoderm2
PaChr19D.929	0.841	1.15582115824774	0.682	2.1448712734444	0.917	0.42	7	PaChr19D.929	AT1G08080.1	AT1G08080	ACA7	Protoderm2
PaChr14A.205	0.839	0.984007388157391	0.678	1.52864899293436	0.991	0.866	7	PaChr14A.205	AT2G32300.2	AT2G32300	UCC1	Protoderm2
PaChr3D.549	0.839	1.03019561593521	0.678	1.75918249558762	0.965	0.596	7	PaChr3D.549	AT3G25290.1	AT3G25290	CRR	Protoderm2
PaChr3D.909	0.839	0.794945477750217	0.678	1.24840921382646	0.997	0.926	7	PaChr3D.909	AT4G14465.1	AT4G14465	AHL20	Protoderm2
PaChr10A.410	0.838	0.891684040789071	0.676	2.04958794337453	0.9	0.343	7	PaChr10A.410	AT2G23770.1	AT2G23770	AtLYK4	Protoderm2
PaChr6D.621	0.837	1.21535332923852	0.674	3.19227373485224	0.782	0.148	7	PaChr6D.621	AT4G18910.1	AT4G18910	ATNLM2	Protoderm2
PaChr23D.857	0.836	1.00258451583338	0.672	1.5543945793861	0.981	0.766	7	PaChr23D.857	AT3G22930.1	AT3G22930	AtCML11	Protoderm2
PaChr1A.478	0.834	1.13129332166739	0.668	1.78863421018262	0.972	0.75	7	PaChr1A.478	AT1G69870.1	AT1G69870	AtNPF2.13	Protoderm2
PaChr3D.681	0.834	1.08401808421395	0.668	2.3388742399406	0.858	0.304	7	PaChr3D.681	AT3G25900.1	AT3G25900	ATHMT-1	Protoderm2
PaChr22A.1061	0.833	1.34086506134407	0.666	2.90155082276578	0.778	0.141	7	PaChr22A.1061	AT2G38540.1	AT2G38540	ATLTP1	Protoderm2
PaChr3D.2388	0.833	0.871854234185858	0.666	1.43723065194744	0.993	0.896	7	PaChr3D.2388	AT3G29360.1	AT3G29360	UGD2	Protoderm2
PaChr18A.504	0.831	0.698095810910966	0.662	1.6327163546817	0.941	0.481	7	PaChr18A.504	AT3G29090.1	AT3G29090	ATPME31	Protoderm2
PaChr19D.1197	0.831	0.972463202222496	0.662	2.59088208334151	0.806	0.161	7	PaChr19D.1197	AT1G27950.1	AT1G27950	LTPG1	Protoderm2
PaChr4A.710	0.831	0.827854838587986	0.662	1.35794460246764	0.99	0.662	7	PaChr4A.710	AT1G66160.1	AT1G66160	ATCMPG1	Protoderm2
PaChr11D.101	0.828	0.750513336313996	0.656	1.23159226859657	0.992	0.843	7	PaChr11D.101	AT5G36970.1	AT5G36970	NHL25	Protoderm2
PaChr19D.414	0.828	0.734852879943624	0.656	1.27878534987182	0.99	0.778	7	PaChr19D.414	AT4G31550.1	AT4G31550	ATWRKY11	Protoderm2
PaChr23D.321	0.827	0.851040994341162	0.654	2.13496930428621	0.861	0.287	7	PaChr23D.321	AT1G07160.1	AT1G07160	NA	Protoderm2
PaChr5A.903	0.827	1.00508797212626	0.654	1.63347452767315	0.964	0.667	7	PaChr5A.903	AT2G30490.1	AT2G30490	ATC4H	Protoderm2
PaChr16D.1437	0.826	1.28881878359527	0.652	2.22158268270262	0.875	0.401	7	PaChr16D.1437	AT1G13590.1	AT1G13590	ATPSK1	Protoderm2
PaChr18A.319	0.826	1.24332344752881	0.652	2.86889645953114	0.8	0.232	7	PaChr18A.319	AT5G40840.2	AT5G40840	AtRAD21.1	Protoderm2
PaChr23D.30	0.826	1.1318574051873	0.652	2.88098445488404	0.779	0.175	7	PaChr23D.30	AT1G77090.1	AT1G77090	AtPUB23	Protoderm2
PaChr1A.182	0.824	1.43751203071976	0.648	4.11000688342834	0.711	0.093	7	PaChr1A.182	AT5G46230.1	AT5G46230	SVB3	Protoderm2
PaChr21D.1029	0.824	1.11713764101247	0.648	1.96615774367127	0.906	0.481	7	PaChr21D.1029	AT5G24090.1	AT5G24090	ATCHIA	Protoderm2
PaChr9A.898	0.824	0.96533675844155	0.648	1.88897306270702	0.907	0.419	7	PaChr9A.898	AT1G71520.1	AT1G71520	NA	Protoderm2
PaChr6D.1460	0.823	0.749225469699271	0.646	1.25890040136701	0.995	0.841	7	PaChr6D.1460	AT2G37040.1	AT2G37040	ATPAL1	Protoderm2
PaChr4A.496	0.821	1.15883954050479	0.642	2.3813714168062	0.853	0.359	7	PaChr4A.496	AT3G25290.1	AT3G25290	CRR	Protoderm2
PaChr1A.1585	0.817	1.1225074422232	0.634	2.25393747218748	0.875	0.394	7	PaChr1A.1585	AT1G14290.1	AT1G14290	AtSBH2	Protoderm2
PaChr9A.1214	0.816	0.731974443987648	0.632	1.98054208847984	0.86	0.302	7	PaChr9A.1214	AT3G21770.1	AT3G21770	NA	Protoderm2
PaChr11D.834	0.815	1.2136361592715	0.63	3.57114720394493	0.709	0.102	7	PaChr11D.834	AT1G17840.1	AT1G17840	ABCG11	Protoderm2
PaChr12D.1181	0.815	1.36937103596306	0.63	2.9364416881522	0.778	0.222	7	PaChr12D.1181	AT5G01870.1	AT5G01870	NA	Protoderm2
PaChr25D.363	0.815	0.767839688869008	0.63	1.60710319913657	0.936	0.555	7	PaChr25D.363	AT5G28840.1	AT5G28840	GME	Protoderm2
PaChr19D.1164	0.813	0.960821088034287	0.626	2.09607300474607	0.861	0.373	7	PaChr19D.1164	AT3G25070.2	AT3G25070	AtRIN4	Protoderm2
PaChr22A.177	0.813	0.800001925041374	0.626	2.02213670973881	0.851	0.316	7	PaChr22A.177	AT3G22930.1	AT3G22930	AtCML11	Protoderm2
PaChr5A.1068	0.813	0.92618852550846	0.626	2.04849493166526	0.853	0.338	7	PaChr5A.1068	AT2G35930.1	AT2G35930	AtPUB23	Protoderm2
PaChr3D.268	0.812	0.691144315460619	0.624	1.63266382951788	0.915	0.427	7	PaChr3D.268	AT3G12600.1	AT3G12600	atnudt16	Protoderm2
PaChr4A.1905	0.812	1.13163143447485	0.624	1.98528744314166	0.885	0.464	7	PaChr4A.1905	AT2G02850.1	AT2G02850	ARPN	Protoderm2
PaChr6D.1455	0.812	0.886207052302931	0.624	1.7147606266402	0.904	0.474	7	PaChr6D.1455	AT2G31180.1	AT2G31180	ATMYB14	Protoderm2
PaChr15A.814	0.811	0.797151743432584	0.622	2.84192511244393	0.74	0.147	7	PaChr15A.814	AT4G27100.1	AT4G27100	NA	Protoderm2
PaChr6D.1895_PaChr6D.1896	0.811	0.654253840966978	0.622	1.56560394561734	0.922	0.459	7	PaChr6D.1895-PaChr6D.1896	NA	NA	NA	Protoderm2
PaChr1A.860	0.809	0.836191374740311	0.618	2.16979429983728	0.791	0.188	7	PaChr1A.860	NA	AT3G62650.1	AT3G62650	Protoderm2
PaChr8A.1477	0.809	0.67041635240157	0.618	1.43968035188187	0.945	0.515	7	PaChr8A.1477	AT1G62790.1	AT1G62790	LTPG7	Protoderm2
PaChr13D.832	0.806	0.620147151104623	0.612	1.36492578647859	0.942	0.557	7	PaChr13D.832	AT3G18170.1	AT3G18170	NA	Protoderm2
PaChr3D.1683	0.806	0.934508740739381	0.612	1.61323757054829	0.945	0.713	7	PaChr3D.1683	AT3G22060.1	AT3G22060	NA	Protoderm2
PaChr1A.2469	0.805	1.01188621765098	0.61	2.00714793341227	0.86	0.354	7	PaChr1A.2469	AT5G24090.1	AT5G24090	NA	Protoderm2
PaChr12D.1606	0.805	0.814692368804842	0.61	2.64347171026096	0.741	0.168	7	PaChr12D.1606	AT1G29860.1	AT1G29860	ATWRKY71	Protoderm2
PaChr23D.598	0.805	0.862400499005551	0.61	4.7064963803992	0.64	0.039	7	PaChr23D.598	AT5G39380.1	AT5G39380	NA	Protoderm2
PaChr5A.2090	0.805	0.803767914765898	0.61	1.58106444048365	0.933	0.598	7	PaChr5A.2090	AT5G26667.1	AT5G26667	PYR6	Protoderm2
PaChr9A.771	0.805	0.932010644292821	0.61	1.92212708421395	0.879	0.442	7	PaChr9A.771	AT5G12340.2	AT5G12340	NA	Protoderm2
PaChr5A.1897	0.804	1.04575690258713	0.608	1.85924442652722	0.895	0.495	7	PaChr5A.1897	AT1G62110.1	AT1G62110	mTERF31	Protoderm2
PaChr7A.1388	0.803	0.639899812785472	0.606	1.74947620205055	0.865	0.36	7	PaChr7A.1388	AT5G61840.1	AT5G61840	GUT1	Protoderm2
PaChr3D.1439	0.802	0.927947774973997	0.604	3.21488238684935	0.68	0.087	7	PaChr3D.1439	AT3G47600.1	AT3G47600	ATMYB94	Protoderm2
PaChr5A.1543	0.802	1.00343555494355	0.604	2.82008264214282	0.733	0.17	7	PaChr5A.1543	AT5G47230.1	AT5G47230	ATERF-5	Protoderm2
PaChr4A.1047	0.801	0.7235025198411	0.602	1.73236187081467	0.884	0.414	7	PaChr4A.1047	AT4G02090.1	AT4G02090	NA	Protoderm2
PaChr1A.1507_PaChr1A.15081	0.8	1.02038383947008	0.6	2.5231858158971	0.764	0.225	7	PaChr1A.1507-PaChr1A.1508	NA	NA	NA	Protoderm2
PaChr8A.352	0.799	0.786699110121014	0.598	3.16020520026595	0.685	0.106	7	PaChr8A.352	AT5G11000.1	AT5G11000	NA	Protoderm2
PaChr2D.2397	0.798	0.721158492898015	0.596	1.18184459427113	0.986	0.778	7	PaChr2D.2397	AT5G24090.1	AT5G24090	ATCHIA	Protoderm2
PaChr23D.302	0.797	1.16814574813863	0.594	5.04560642261472	0.616	0.029	7	PaChr23D.302	AT1G08490.1	AT1G08490	ATCPNIFS	Protoderm2
PaChr3D.56	0.797	1.15935772736548	0.594	3.50327307353664	0.675	0.11	7	PaChr3D.56	AT2G28305.1	AT2G28305	ATLOG1	Protoderm2
PaChr7A.1492	0.797	1.68627589181465	0.594	3.6299811387922	0.687	0.141	7	PaChr7A.1492	AT3G57310.1	AT3G57310	NA	Protoderm2
PaChr9A.1516	0.797	0.638551315008591	0.594	1.71111197925663	0.849	0.324	7	PaChr9A.1516	AT4G18170.1	AT4G18170	ATWRKY28	Protoderm2
PaChr2D.2288	0.796	1.04906748029861	0.592	2.54267417457597	0.742	0.191	7	PaChr2D.2288	AT2G28710.1	AT2G28710	NA	Protoderm2
PaChr1A.636	0.794	0.995343609595193	0.588	1.57446018929561	0.868	0.426	7	PaChr1A.636	AT5G45810.1	AT5G45810	CIPK19	Protoderm2
PaChr14A.355	0.794	1.0818721602008	0.588	2.55844391181312	0.749	0.208	7	PaChr14A.355	AT1G09060.3	AT1G09060	JMJ24	Protoderm2
PaChr14A.517	0.793	0.590303183227554	0.586	1.02164141252113	0.993	0.864	7	PaChr14A.517	AT4G31550.1	AT4G31550	ATWRKY11	Protoderm2
PaChr19D.383	0.793	1.08066867174806	0.586	1.90865104956194	0.864	0.497	7	PaChr19D.383	AT4G37970.1	AT4G37970	ATCAD6	Protoderm2
PaChr2D.2827_PaChr2D.2828	0.793	1.03062385526844	0.586	2.19916297391252	0.798	0.312	7	PaChr2D.2827-PaChr2D.2828	NA	NA	NA	Protoderm2
PaChr3D.1102	0.792	0.644746677224507	0.584	1.65577445396173	0.866	0.387	7	PaChr3D.1102	AT4G02090.1	AT4G02090	NA	Protoderm2
PaChr16D.352	0.791	0.763952140074157	0.582	2.44910158550367	0.733	0.193	7	PaChr16D.352	AT2G15760.1	AT2G15760	NA	Protoderm2
PaChr17A.920	0.791	1.32715338965678	0.582	2.61874716901835	0.757	0.287	7	PaChr17A.920	AT5G11880.1	AT5G11880.1	DAPDC2	Protoderm2
PaChr3D.338	0.791	0.596887902766961	0.582	1.94366470930925	0.795	0.273	7	PaChr3D.338	AT2G16800.1	AT2G16800	CGF2	Protoderm2
PaChr19D.977	0.79	0.801529936743251	0.58	1.61947947162453	0.866	0.39	7	PaChr19D.977	AT5G07475.1	AT5G07475	NA	Protoderm2
PaChr6D.548	0.788	1.08505450519967	0.576	3.12799944042027	0.684	0.139	7	PaChr6D.548	AT1G15520.1	AT1G15520	ABCG40	Protoderm2
PaChr2D.1419	0.787	0.754920471249283	0.574	2.79437963758533	0.681	0.131	7	PaChr2D.1419	AT5G14740.1	AT5G14740	BETA	Protoderm2
PaChr21D.101	0.787	1.68219858402399	0.574	3.25455847257822	0.703	0.208	7	PaChr21D.101	AT5G05340.1	AT5G05340	PRX52	Protoderm2
PaChr5A.347	0.787	1.00889865244851	0.574	2.00684762190021	0.822	0.361	7	PaChr5A.347	AT3G21240.1	AT3G21240	4CL2	Protoderm2
PaChr9A.1195	0.787	0.609835715942171	0.574	2.17647716881114	0.748	0.203	7	PaChr9A.1195	AT2G41540.1	AT2G41540	GPDHC1	Protoderm2
PaChr10A.412	0.786	0.787379460300918	0.572	1.71300826604711	0.836	0.356	7	PaChr10A.412	AT2G22860.1	AT2G22860	ATPSK2	Protoderm2
PaChr14A.149_PaChr14A.150	0.786	0.751897768050995	0.572	2.06781970357763	0.773	0.244	7	PaChr14A.149-PaChr14A.150	NA	NA	NA	Protoderm2
PaChr12D.625	0.784	0.755237313855656	0.568	1.62792591369304	0.869	0.409	7	PaChr12D.625	AT2G30490.1	AT2G30490	ATC4H	Protoderm2
PaChr23D.825	0.784	0.685105433352246	0.568	2.28051501454077	0.724	0.175	7	PaChr23D.825	AT3G18950.1	AT3G18950	AIW1	Protoderm2
PaChr14A.422	0.783	0.624441476713117	0.566	3.61715281425881	0.618	0.057	7	PaChr14A.422	AT4G04890.1	AT4G04890	PDF2	Protoderm2
PaChr18A.921	0.783	0.801968302667825	0.566	2.02502291240358	0.784	0.287	7	PaChr18A.921	AT2G36290.1	AT2G36290	NA	Protoderm2
PaChr4A.735	0.783	0.748571306340706	0.566	3.13579235630248	0.652	0.099	7	PaChr4A.735	AT1G01120.1	AT1G01120	KCS1	Protoderm2
PaChr12D.1164	0.782	0.764134049876418	0.564	1.70214370152696	0.854	0.393	7	PaChr12D.1164	AT2G38470.1	AT2G38470	ATWRKY33	Protoderm2
PaChr20D.716	0.782	0.849939381169916	0.564	3.74957721469699	0.618	0.067	7	PaChr20D.716	AT1G17840.1	AT1G17840	ABCG11	Protoderm2
PaChr3D.2204	0.781	0.61430442802754	0.562	1.35909794258353	0.916	0.517	7	PaChr3D.2204	AT1G77932.1	AT1G77932	NA	Protoderm2
PaChr12D.53	0.78	0.826277439761075	0.56	1.48571846309538	0.923	0.677	7	PaChr12D.53	AT2G32720.1	AT2G32720	ATCB5-B	Protoderm2
PaChr14A.502	0.78	0.837599380996143	0.56	3.26497512164772	0.631	0.079	7	PaChr14A.502	AT1G59740.1	AT1G59740	AtNPF4.3	Protoderm2
PaChr3D.2794	0.78	0.890982975350247	0.56	1.44632849619475	0.933	0.731	7	PaChr3D.2794	AT5G35525.1	AT5G35525	NA	Protoderm2
PaChr14A.1176	0.779	1.04906613465343	0.558	3.11664672374831	0.656	0.123	7	PaChr14A.1176	AT3G45140.1	AT3G45140	ATLOX2	Protoderm2
PaChr6D.1462	0.779	1.06607587906098	0.558	2.26891506446274	0.758	0.281	7	PaChr6D.1462	AT2G37040.1	AT2G37040	ATPAL1	Protoderm2
PaChr16D.446	0.777	0.602145636826588	0.554	2.0146567107984	0.746	0.219	7	PaChr16D.446	AT1G74360.1	AT1G74360	GRACE	Protoderm2
PaChr21D.863	0.777	0.795095518278262	0.554	2.30090120211734	0.724	0.203	7	PaChr21D.863	AT1G04220.1	AT1G04220	DAISY	Protoderm2
PaChr6D.833	0.776	0.63417372609516	0.552	1.44257206656408	0.892	0.506	7	PaChr6D.833	AT3G59080.1	AT3G59080	NA	Protoderm2
PaChr8A.674	0.776	0.764918538027297	0.552	1.9414739616121	0.773	0.277	7	PaChr8A.674	AT5G37840.1	AT5G37840	NA	Protoderm2
PaChr13D.62	0.775	0.609293628837591	0.55	1.04304516714756	0.989	0.872	7	PaChr13D.62	AT3G02360.1	AT3G02360	PGD2	Protoderm2
PaChr2D.2422	0.775	0.803516985264833	0.55	2.78837272878166	0.656	0.123	7	PaChr2D.2422	AT2G35930.1	AT2G35930	AtPUB23	Protoderm2
PaChr2D.517	0.775	0.541772632994855	0.55	2.19635732269452	0.712	0.185	7	PaChr2D.517	AT2G30500.1	AT2G30500	NET4B	Protoderm2
PaChr6D.375	0.774	0.622379649366736	0.548	1.09526600654843	0.98	0.737	7	PaChr6D.375	AT3G21240.1	AT3G21240	4CL2	Protoderm2
PaChr9A.592	0.774	0.661247574894247	0.548	1.03598074359157	0.993	0.861	7	PaChr9A.592	AT2G30490.1	AT2G30490	ATC4H	Protoderm2
PaChr13D.831	0.772	0.827199773477671	0.544	2.61807143774181	0.668	0.151	7	PaChr13D.831	AT3G18170.2	AT3G18170	NA	Protoderm2
PaChr15A.763	0.772	0.751105368117702	0.544	2.09619069562586	0.699	0.162	7	PaChr15A.763	AT1G48280.1	AT1G48280	IPGAL2	Protoderm2
PaChr17A.1155	0.771	0.828763965881568	0.542	3.26338846034001	0.625	0.1	7	PaChr17A.1155	AT2G32300.2	AT2G32300	UCC1	Protoderm2
PaChr2D.2415	0.771	0.689883895428118	0.542	3.00447409808204	0.634	0.106	7	PaChr2D.2415	AT2G35460.1	AT2G35460	NA	Protoderm2
PaChr5A.483	0.771	0.61877817146868	0.542	1.68859928096969	0.804	0.332	7	PaChr5A.483	AT1G52565.1	AT1G52565	NA	Protoderm2
PaChr7A.1300	0.771	1.15988708297544	0.542	3.97058401047395	0.597	0.07	7	PaChr7A.1300	AT2G35930.1	AT2G35930	AtPUB23	Protoderm2
PaChr1A.2612	0.77	0.735410628063073	0.54	1.7180074186086	0.84	0.434	7	PaChr1A.2612	AT2G31390.1	AT2G31390	FRK1	Protoderm2
PaChr12D.1331	0.77	0.856968568738584	0.54	2.8075858173587	0.651	0.135	7	PaChr12D.1331	AT1G10140.1	AT1G10140	NA	Protoderm2
PaChr3D.1622	0.77	0.663577651856602	0.54	1.04932208567817	0.984	0.908	7	PaChr3D.1622	AT3G25780.1	AT3G25780	AOC3	Protoderm2
PaChr6D.587	0.77	0.918440054899857	0.54	2.30425188476652	0.712	0.221	7	PaChr6D.587	AT4G04480.1	AT4G04480	NA	Protoderm2
PaChr4A.203	0.768	0.570746175075645	0.536	1.33413158779155	0.887	0.474	7	PaChr4A.203	AT2G17120.1	AT2G17120	CL-1	Protoderm2
PaChr4AA.1499	0.767	0.908537417694048	0.534	2.06091646695649	0.762	0.3	7	PaChr4AA.1499	AT1G27730.1	AT1G27730	STZ	Protoderm2
PaChr1A.2873	0.766	0.543057010081075	0.532	1.13282257295056	0.939	0.627	7	PaChr1A.2873	AT3G02360.1	AT3G02360	PGD2	Protoderm2
PaChr5A.1650	0.766	0.561720088883669	0.532	1.64015681463126	0.809	0.353	7	PaChr5A.1650	AT5G24520.1	AT5G24520	ATTTG1	Protoderm2
PaChr6D.2299	0.766	0.537320555698546	0.532	1.92410011640819	0.732	0.224	7	PaChr6D.2299	AT5G35200.1	AT5G35200	PICALM3	Protoderm2
PaChr1A.2305	0.765	0.607596419341003	0.53	1.13910340659759	0.938	0.692	7	PaChr1A.2305	AT2G38470.1	AT2G38470	ATWRKY33	Protoderm2
PaChr1A.2385	0.764	0.626072460571844	0.528	1.09073464048438	0.973	0.822	7	PaChr1A.2385	AT3G55470.1	AT3G55470	NA	Protoderm2
PaChr14A.902	0.764	1.18930698881557	0.528	3.03683306922091	0.645	0.152	7	PaChr14A.902	AT5G10870.1	AT5G10870	ATCM2	Protoderm2
PaChr25D.664	0.764	0.801972851168919	0.528	2.86596656246448	0.613	0.092	7	PaChr25D.664	AT5G38170.1	AT5G38170	NA	Protoderm2
PaChr4AA.1015	0.763	0.571717271361209	0.526	3.18446573998719	0.594	0.075	7	PaChr4AA.1015	AT5G05350.1	AT5G05350	NA	Protoderm2
PaChr22A.576	0.762	0.731050603214323	0.524	2.3249838122667	0.676	0.182	7	PaChr22A.576	AT2G40180.1	AT2G40180	ATHPP2C5	Protoderm2
PaChr5A.87	0.762	0.632418580330593	0.524	1.96117802788871	0.734	0.246	7	PaChr5A.87	AT2G17220.1	AT2G17220	Kin3	Protoderm2
PaChr15A.932	0.761	0.516142263539604	0.522	1.74112662334759	0.754	0.277	7	PaChr15A.932	AT1G61250.1	AT1G61250	AtSCAMP1	Protoderm2
PaChr1A.957	0.76	0.53660760727381	0.52	1.6964673278094	0.768	0.304	7	PaChr1A.957	AT3G05580.1	AT3G05580	AUN1	Protoderm2
PaChr14A.1074	0.76	1.02231736676987	0.52	1.62373747368932	0.866	0.569	7	PaChr14A.1074	AT1G72230.1	AT1G72230	NA	Protoderm2
PaChr5A.1896	0.76	0.843242717979289	0.52	2.67320756840955	0.651	0.157	7	PaChr5A.1896	AT2G35920.3	AT2G35920	DExH1	Protoderm2
PaChr5A.1673	0.759	0.71965272529388	0.518	2.41141204830113	0.653	0.155	7	PaChr5A.1673	AT1G32740.1	AT1G32740	NA	Protoderm2
PaChr1A.536	0.758	0.516645750691714	0.516	2.27263810667443	0.656	0.149	7	PaChr1A.536	AT4G11650.1	AT4G11650	ATOSM34	Protoderm2
PaChr2D.282	0.758	0.462164006784799	0.516	1.59656834764917	0.763	0.265	7	PaChr2D.282	AT1G52310.1	AT1G52310	NA	Protoderm2
PaChr4A.176	0.758	0.848099292309291	0.516	2.74975622970149	0.634	0.148	7	PaChr4A.176	AT1G14590.1	AT1G14590	NA	Protoderm2
PaChr4A.1817	0.758	0.550536671585551	0.516	2.35626473106295	0.654	0.158	7	PaChr4A.1817	AT1G48320.1	AT1G48320	DHNAT1	Protoderm2
PaChr6D.1663	0.758	0.798830410303094	0.516	2.20900023933847	0.742	0.299	7	PaChr6D.1663	AT5G42000.1	AT5G42000	AtORM2	Protoderm2
PaChr2D.2308	0.757	0.696019383261529	0.514	1.76443474916294	0.785	0.362	7	PaChr2D.2308	AT3G55470.1	AT3G55470	NA	Protoderm2
PaChr2D.535	0.756	0.602566337424153	0.512	2.64289594730792	0.612	0.107	7	PaChr2D.535	AT1G23340.1	AT1G23340	NA	Protoderm2
PaChr5A.1752	0.756	0.512157111177392	0.512	1.289722515378	0.867	0.452	7	PaChr5A.1752	AT2G21620.2	AT2G21620	RD2	Protoderm2
PaChr11D.1476	0.755	0.586806698307736	0.51	2.33122038708485	0.655	0.162	7	PaChr11D.1476	AT3G25070.2	AT3G25070	AtRIN4	Protoderm2
PaChr23D.418	0.754	0.899065613113383	0.508	1.58321210767722	0.88	0.652	7	PaChr23D.418	AT4G31500.1	AT4G31500	ATR4	Protoderm2
PaChr3D.2216	0.754	0.505932929882415	0.508	1.24158829922362	0.872	0.452	7	PaChr3D.2216	AT2G22795.1	AT2G22795	NA	Protoderm2
PaChr2D.2220	0.753	0.757069194725097	0.506	1.94004005176687	0.73	0.276	7	PaChr2D.2220	AT2G38470.1	AT2G38470	ATWRKY33	Protoderm2
PaChr4A.2320	0.753	0.691988037326779	0.506	1.94951913009247	0.719	0.259	7	PaChr4A.2320	AT2G32030.1	AT2G32030	NA	Protoderm2
PaChr7A.795	0.753	0.483812150732224	0.506	1.15740730360167	0.895	0.493	7	PaChr7A.795	AT2G37710.1	AT2G37710	LecRK-IV.1	Protoderm2
PaChr6D.2111	0.751	0.539688289984634	0.502	2.63718002731318	0.607	0.117	7	PaChr6D.2111	AT2G03220.1	AT2G03220	ATFT1	Protoderm2
PaChr6D.842	0.749	0.579099331273421	0.498	1.13820749380598	0.884	0.481	7	PaChr6D.842	AT3G22370.1	AT3G22370	AOX1A	Protoderm2
PaChr7A.1346	0.749	0.84733545029711	0.498	3.28573654809017	0.561	0.069	7	PaChr7A.1346	AT5G04660.1	AT5G04660	CYP77A4	Protoderm2
PaChr6D.882	0.748	0.555091060594829	0.496	1.5050377884658	0.787	0.356	7	PaChr6D.882	AT1G68390.1	AT1G68390	NA	Protoderm2
PaChr7A.177	0.748	0.992670277303135	0.496	3.17607040106881	0.58	0.1	7	PaChr7A.177	AT5G48930.1	AT5G48930	HCT	Protoderm2
PaChr3D.1998	0.745	1.31076300149963	0.49	2.34040993636161	0.721	0.349	7	PaChr3D.1998	AT3G62800.1	AT3G62800	ATTIF3K1	Protoderm2
PaChr9A.1023	0.745	0.562381305174456	0.49	1.6140681257251	0.742	0.28	7	PaChr9A.1023	AT3G11430.1	AT3G11430	ATGPAT5	Protoderm2
PaChr10A.699	0.744	0.5391728232934	0.488	1.06684311097159	0.943	0.674	7	PaChr10A.699	AT1G66240.1	AT1G66240	ATATX1	Protoderm2
PaChr15A.1440	0.744	0.44180659597137	0.488	1.41425112277819	0.782	0.333	7	PaChr15A.1440	AT5G18280.1	AT5G18280	APY2	Protoderm2
PaChr13D.755	0.743	1.1827121046773	0.486	3.29817600587119	0.579	0.119	7	PaChr13D.755	AT2G41905.1	AT2G41905	NA	Protoderm2
PaChr19D.180	0.743	1.0505462701867	0.486	2.77212247421851	0.611	0.154	7	PaChr19D.180	AT2G20340.1	AT2G20340	AAS	Protoderm2
PaChr2D.143	0.743	0.988872686078525	0.486	3.07954400827437	0.572	0.101	7	PaChr2D.143	AT1G09310.1	AT1G09310	SVB2	Protoderm2
PaChr22A.18	0.743	0.615125240082627	0.486	1.97122331538414	0.663	0.188	7	PaChr22A.18	AT5G40010.1	AT5G40010	AATP1	Protoderm2
PaChr12D.1708	0.742	0.556773444048014	0.484	1.03795373515069	0.938	0.699	7	PaChr12D.1708	AT5G24030.1	AT5G24030	SLAH3	Protoderm2
PaChr5A.817	0.742	0.53331720019843	0.484	1.1806643033976	0.907	0.618	7	PaChr5A.817	AT1G70810.1	AT1G70810	CAR7	Protoderm2
PaChr25D.752	0.741	0.84725982095578	0.482	1.32115993380875	0.908	0.68	7	PaChr25D.752	AT1G10360.1	AT1G10360	ATGSTU18	Protoderm2
PaChr4A.2268	0.741	0.684168601235598	0.482	1.97606472648573	0.674	0.224	7	PaChr4A.2268	AT3G10190.1	AT3G10190	CML36	Protoderm2
PaChr6D.49	0.741	0.567263608112296	0.482	2.26608260931515	0.63	0.171	7	PaChr6D.49	AT1G63930.1	AT1G63930	ROH1	Protoderm2
PaChr12D.1220	0.74	0.90262432917817	0.48	2.84421927206142	0.583	0.13	7	PaChr12D.1220	AT3G43720.1	AT3G43720	LTPG2	Protoderm2
PaChr6D.1298	0.74	1.52669523239699	0.48	2.96463027243412	0.557	0.101	7	PaChr6D.1298	AT2G05540.1	AT2G05540	NA	Protoderm2
PaChr6D.338	0.74	0.546777204253208	0.48	1.39883216747833	0.793	0.375	7	PaChr6D.338	AT1G79530.1	AT1G79530	GAPCP-1	Protoderm2
PaChr10A.969	0.738	1.30638912991415	0.476	2.91527361364065	0.594	0.151	7	PaChr10A.969	AT1G65870.1	AT1G65870	DIR21	Protoderm2
PaChr2D.1120	0.738	0.774150703744758	0.476	1.93788181808788	0.671	0.228	7	PaChr2D.1120	AT1G10360.1	AT1G10360	ATGSTU18	Protoderm2
PaChr2D.4	0.738	0.449648947762761	0.476	1.08412341776848	0.88	0.482	7	PaChr2D.4	AT1G62300.1	AT1G62300	ATWRKY6	Protoderm2
PaChr6D.597	0.738	0.425366016331571	0.476	1.09065832434927	0.882	0.53	7	PaChr6D.597	AT5G25940.1	AT5G25940	NA	Protoderm2
PaChr11D.1715	0.737	1.39258435574394	0.474	3.24446892859374	0.553	0.094	7	PaChr11D.1715	AT3G05950.1	AT3G05950	NA	Protoderm2
PaChr2D.863	0.737	1.16298483557526	0.474	3.06433238475179	0.577	0.126	7	PaChr2D.863	AT4G02330.1	AT4G02330	AtPME41	Protoderm2
PaChr20D.1065	0.736	0.535089903037035	0.472	1.17967156100558	0.867	0.524	7	PaChr20D.1065	AT1G76070.1	AT1G76070	NA	Protoderm2
PaChr3D.2339	0.736	0.550566196461713	0.472	2.32059260967524	0.611	0.161	7	PaChr3D.2339	AT5G37480.1	AT5G37480	NA	Protoderm2
PaChr4A.335	0.735	0.952745429968982	0.47	3.38639191307545	0.539	0.078	7	PaChr4A.335	AT2G26640.1	AT2G26640	KCS11	Protoderm2
PaChr15A.291	0.734	0.543749382952444	0.468	1.49431714682524	0.725	0.272	7	PaChr15A.291	AT5G24090.1	AT5G24090	ATCHIA	Protoderm2
PaChr17A.852	0.733	0.446185900750974	0.466	1.21634888522835	0.819	0.421	7	PaChr17A.852	AT5G47870.1	AT5G47870	ODB2	Protoderm2
PaChr2D.1756	0.733	0.417876610788959	0.466	1.17511434719289	0.832	0.426	7	PaChr2D.1756	AT5G56580.1	AT5G56580	ANQ1	Protoderm2
PaChr2D.1491	0.732	0.887338723240227	0.464	1.82516544339834	0.749	0.383	7	PaChr2D.1491	AT5G24090.1	AT5G24090	ATCHIA	Protoderm2
PaChr23D.983	0.732	0.592676053540665	0.464	1.2465914257132	0.786	0.383	7	PaChr23D.983	AT2G16430.2	AT2G16430	ATPAP10	Protoderm2
PaChr5A.1435	0.732	0.566773691300958	0.464	1.89627937198737	0.642	0.205	7	PaChr5A.1435	AT2G37040.1	AT2G37040	ATPAL1	Protoderm2
PaChr14A.1245	0.731	0.55400502763736	0.462	1.658568550663	0.683	0.238	7	PaChr14A.1245	AT3G25290.1	AT3G25290	CRR	Protoderm2
PaChr2D.582	0.731	0.796329502403018	0.462	1.46306844227452	0.855	0.629	7	PaChr2D.582	AT3G62160.1	AT3G62160	NA	Protoderm2
PaChr25D.362	0.731	0.797598599082971	0.462	3.36066590264427	0.533	0.084	7	PaChr25D.362	AT2G26640.1	AT2G26640	KCS11	Protoderm2
PaChr3D.1533	0.731	0.473495858516742	0.462	1.6554056417002	0.681	0.229	7	PaChr3D.1533	AT2G05940.1	AT2G05940	PBL14	Protoderm2
PaChr4A.1021	0.731	1.62039067406122	0.462	5.05448674353656	0.492	0.039	7	PaChr4A.1021	AT5G45860.1	AT5G45860	PYL11	Protoderm2
PaChr5A.1900	0.731	0.453913120791396	0.462	1.97242407515118	0.622	0.164	7	PaChr5A.1900	AT1G66160.1	AT1G66160	ATCMPG1	Protoderm2
PaChr12D.81	0.73	0.629519939301993	0.46	1.9586451529687	0.664	0.233	7	PaChr12D.81	AT3G53620.1	AT3G53620	AtPPa4	Protoderm2
PaChr18A.525	0.73	0.671081768139496	0.46	1.50162417412457	0.748	0.351	7	PaChr18A.525	AT1G10370.1	AT1G10370	ATGSTU17	Protoderm2
PaChr19D.185	0.73	0.620087912412749	0.46	1.3211446561107	0.845	0.535	7	PaChr19D.185	AT4G21490.1	AT4G21490	NDB3	Protoderm2
PaChr2D.597	0.73	0.491014236827272	0.46	1.9442495923512	0.634	0.19	7	PaChr2D.597	AT2G25735.1	AT2G25735	NA	Protoderm2
PaChr13D.584	0.729	0.54590624137092	0.458	2.72164190636736	0.553	0.106	7	PaChr13D.584	AT1G70170.1	AT1G70170	At2-MMP	Protoderm2
PaChr16D.118	0.729	0.469634427222596	0.458	1.17922611839604	0.823	0.434	7	PaChr16D.118	AT3G62830.1	AT3G62830	ATUXS2	Protoderm2
PaChr18A.778	0.729	1.05941886870139	0.458	2.77467229653819	0.58	0.147	7	PaChr18A.778	AT2G15220.1	AT2G15220	NA	Protoderm2
PaChr2D.941	0.729	0.496584850520101	0.458	1.01701215594091	0.909	0.631	7	PaChr2D.941	AT4G15800.1	AT4G15800	RALF33	Protoderm2
PaChr3D.1066	0.729	0.701773276439103	0.458	1.53923609552942	0.747	0.374	7	PaChr3D.1066	AT3G51680.1	AT3G51680	AtSDR2	Protoderm2
PaChr3D.2049	0.729	0.435210993780936	0.458	1.40510020522524	0.726	0.281	7	PaChr3D.2049	AT1G74790.1	AT1G74790	NA	Protoderm2
PaChr5A.1211	0.729	0.563361060623153	0.458	2.19422691675716	0.572	0.116	7	PaChr5A.1211	AT5G15310.1	AT5G15310	ATMIXTA	Protoderm2
PaChr11D.988	0.728	1.40718218035734	0.456	3.75896929933623	0.518	0.077	7	PaChr11D.988	AT3G54420.1	AT3G54420	ATCHITIV	Protoderm2
PaChr5A.1318	0.728	0.419387020032841	0.456	1.19064315508005	0.811	0.408	7	PaChr5A.1318	AT2G22570.1	AT2G22570	ATNIC1	Protoderm2
PaChr2D.619	0.727	0.517795151513559	0.454	1.18809977020887	0.853	0.533	7	PaChr2D.619	AT3G62160.1	AT3G62160	NA	Protoderm2
PaChr20D.898	0.727	0.458608751232636	0.454	1.51125325683778	0.714	0.288	7	PaChr20D.898	AT5G47870.1	AT5G47870	ODB2	Protoderm2
PaChr14A.1172	0.726	0.530304188725904	0.452	1.61654008741383	0.694	0.282	7	PaChr14A.1172	AT2G42280.3	AT2G42280	AKS3	Protoderm2
PaChr25D.779	0.726	0.889845516847694	0.452	2.44903407629466	0.601	0.186	7	PaChr25D.779	AT1G63830.1	AT1G63830	NA	Protoderm2
PaChr5A.1043	0.726	0.6580061258109	0.452	2.7372916650137	0.546	0.101	7	PaChr5A.1043	AT2G36290.1	AT2G36290	NA	Protoderm2
PaChr5A.855	0.726	0.604105801224877	0.452	1.91379038314754	0.635	0.203	7	PaChr5A.855	AT2G45360.1	AT2G45360	NA	Protoderm2
PaChr6D.1955	0.725	0.707822119049128	0.45	1.85967173653243	0.667	0.262	7	PaChr6D.1955	AT1G14860.1	AT1G14860	atnudt18	Protoderm2
PaChr19D.1365	0.724	0.423298902481092	0.448	2.11695856749174	0.585	0.144	7	PaChr19D.1365	AT4G14305.1	AT4G14305	NA	Protoderm2
PaChr3D.813	0.724	0.492115255725649	0.448	1.26806504840046	0.821	0.462	7	PaChr3D.813	AT4G36480.1	AT4G36480	ATLCB1	Protoderm2
PaChr5A.1816	0.724	0.589961476392063	0.448	1.53918049038683	0.734	0.356	7	PaChr5A.1816	AT2G41905.1	AT2G41905	NA	Protoderm2
PaChr13D.234	0.723	0.529736629018365	0.446	2.80517613331426	0.53	0.092	7	PaChr13D.234	AT4G23850.1	AT4G23850	LACS4	Protoderm2
PaChr14A.242	0.723	0.551381696732102	0.446	2.18122173916179	0.585	0.152	7	PaChr14A.242	AT4G16820.1	AT4G16820	DALL1	Protoderm2
PaChr12D.723	0.722	0.682593789181358	0.444	1.93776762226016	0.631	0.212	7	PaChr12D.723	AT3G54040.2	AT3G54040	NA	Protoderm2
PaChr4A.511	0.722	0.401792177692492	0.444	1.39464516451393	0.71	0.269	7	PaChr4A.511	AT5G66730.1	AT5G66730	ENY	Protoderm2
PaChr13D.1612	0.721	0.731242803004548	0.442	3.79795146302881	0.484	0.047	7	PaChr13D.1612	AT1G71691.2	AT1G71691	NA	Protoderm2
PaChr13D.325	0.72	0.434438746524264	0.44	2.01378535433921	0.591	0.159	7	PaChr13D.325	AT5G11000.1	AT5G11000	NA	Protoderm2
PaChr5A.509	0.72	0.782805994870877	0.44	3.33334471564981	0.517	0.091	7	PaChr5A.509	AT1G15520.1	AT1G15520	ABCG40	Protoderm2
PaChr6D.1260	0.72	0.497228622823345	0.44	1.67096666228912	0.685	0.283	7	PaChr6D.1260	AT1G18720.1	AT1G18720	MHP1	Protoderm2
PaChr20D.142	0.719	0.447828092581414	0.438	2.39550651427331	0.54	0.104	7	PaChr20D.142	AT1G55840.1	AT1G55840	NA	Protoderm2
PaChr4A.638_PaChr4A.639	0.719	0.60374824480111	0.438	1.13114339111942	0.901	0.711	7	PaChr4A.638-PaChr4A.639	NA	NA	NA	Protoderm2
PaChr13D.613	0.718	0.629268778414925	0.436	1.6807056053121	0.654	0.238	7	PaChr13D.613	AT1G14780.1	AT1G14780	MACP1	Protoderm2
PaChr20D.919	0.717	0.808767175384405	0.434	1.52960644898979	0.744	0.45	7	PaChr20D.919	AT4G28460.1	AT4G28460	PIP1	Protoderm2
PaChr4A.326	0.717	0.490358407728834	0.434	3.07079669937829	0.497	0.065	7	PaChr4A.326	AT4G14746.1	AT4G14746	NA	Protoderm2
PaChr8A.1647	0.717	0.459689186967475	0.434	2.59067939370284	0.52	0.086	7	PaChr8A.1647	AT5G66070.2	AT5G66070	AtARRE	Protoderm2
PaChr1A.1542	0.716	0.539119428987605	0.432	1.50318408857959	0.66	0.244	7	PaChr1A.1542	AT1G78410.1	AT1G78410	VQ10	Protoderm2
PaChr6D.2113	0.716	0.423626843023175	0.432	1.21415297696633	0.768	0.379	7	PaChr6D.2113	AT2G03220.1	AT2G03220	ATFT1	Protoderm2
PaChr8A.438	0.716	0.491266914138916	0.432	1.72875450816968	0.639	0.233	7	PaChr8A.438	AT5G42890.1	AT5G42890	ATSCP2	Protoderm2
PaChr14A.1259	0.715	0.432337458949189	0.43	1.78064363429346	0.614	0.195	7	PaChr14A.1259	AT3G25070.2	AT3G25070	AtRIN4	Protoderm2
PaChr20D.671	0.715	0.450499588761729	0.43	1.3645817659153	0.702	0.286	7	PaChr20D.671	AT1G19190.1	AT1G19190	NPF5.1	Protoderm2
PaChr18A.536	0.714	0.551238683437372	0.428	2.02810980647161	0.569	0.142	7	PaChr18A.536	AT1G04220.1	AT1G04220	DAISY	Protoderm2
PaChr4A.848	0.714	0.511355836344974	0.428	1.66908734220131	0.66	0.266	7	PaChr4A.848	AT2G39770.1	AT2G39770	CYT1	Protoderm2
PaChr11D.1258	0.713	0.459091622979064	0.426	2.0829937184476	0.572	0.157	7	PaChr11D.1258	AT1G34320.1	AT1G34320	PSI1	Protoderm2
PaChr14A.1246	0.713	0.812295294232292	0.426	1.45524022155961	0.769	0.478	7	PaChr14A.1246	AT3G07390.1	AT3G07390	AIR12	Protoderm2
PaChr6D.1417	0.713	0.470927594519712	0.426	2.31426853323064	0.539	0.12	7	PaChr6D.1417	AT4G06536.1	AT4G06536	NA	Protoderm2
PaChr6D.1345	0.712	0.47367295820452	0.424	1.37294566126598	0.701	0.305	7	PaChr6D.1345	AT5G40760.1	AT5G40760	G6PD6	Protoderm2
PaChr18A.216	0.711	0.473775236244293	0.422	1.89628653311276	0.559	0.135	7	PaChr18A.216	AT1G01120.1	AT1G01120	KCS1	Protoderm2
PaChr21D.54	0.711	0.643571448210969	0.422	2.60520313731929	0.521	0.11	7	PaChr21D.54	AT2G41010.1	AT2G41010	ATCAMBP25	Protoderm2
PaChr21D.606	0.711	0.469767489118087	0.422	1.39780660893291	0.685	0.271	7	PaChr21D.606	AT3G48520.1	AT3G48520	CYP94B3	Protoderm2
PaChr14A.357_PaChr14A.356	0.71	0.849320068144918	0.42	3.09508075883008	0.502	0.094	7	PaChr14A.357-PaChr14A.356	NA	NA	NA	Protoderm2
PaChr15A.1194	0.71	0.610604377120325	0.42	1.70910324647927	0.672	0.305	7	PaChr15A.1194	NA	NA	NA	Protoderm2
PaChr2D.994	0.71	0.870440831400717	0.42	3.9105040414913	0.466	0.054	7	PaChr2D.994	AT3G02430.1	AT3G02430	DMP5	Protoderm2
PaChr6D.2190	0.71	0.416926938270551	0.42	1.33468474151249	0.707	0.318	7	PaChr6D.2190	AT5G26667.1	AT5G26667	PYR6	Protoderm2
PaChr11D.1614	0.709	0.466446867523752	0.418	1.5790334516605	0.592	0.164	7	PaChr11D.1614	AT1G17200.1	AT1G17200	CASPL2A1	Protoderm2
PaChr18A.925	0.709	0.44255418997263	0.418	2.12248287705782	0.546	0.134	7	PaChr18A.925	AT2G45750.1	AT2G45750	NA	Protoderm2
PaChr10A.256	0.708	0.392340095981044	0.416	1.6062083439916	0.627	0.224	7	PaChr10A.256	AT4G33565.1	AT4G33565	ATL83	Protoderm2
PaChr4A.637	0.708	0.37998715365786	0.416	1.81577638252474	0.582	0.169	7	PaChr4A.637	AT2G23450.1	AT2G23450	NA	Protoderm2
PaChr12D.974_PaChr12D.975	0.707	0.917053559512746	0.414	2.70758771361382	0.529	0.133	7	PaChr12D.974-PaChr12D.975	NA	NA	NA	Protoderm2
PaChr2D.1532	0.707	0.471581937644149	0.414	2.13347399441561	0.548	0.144	7	PaChr2D.1532	AT5G60860.1	AT5G60860	AtRABA1f	Protoderm2
PaChr22A.385	0.707	0.480904396308571	0.414	1.61580102534696	0.604	0.191	7	PaChr22A.385	NA	NA	NA	Protoderm2
PaChr23D.649	0.707	0.414514939299722	0.414	1.66436072309259	0.606	0.2	7	PaChr23D.649	AT3G03800.1	AT3G03800	ATSYP131	Protoderm2
PaChr12D.1705	0.706	0.562193486256196	0.412	3.25158402359943	0.461	0.049	7	PaChr12D.1705	AT2G46150.1	AT2G46150	NA	Protoderm2
PaChr19D.124	0.706	0.402425782709453	0.412	1.26645408498851	0.687	0.282	7	PaChr19D.124	AT5G40780.1	AT5G40780	AtLHT1	Protoderm2
PaChr4A.1978	0.706	0.501146966930331	0.412	1.18422199111866	0.757	0.397	7	PaChr4A.1978	AT4G37850.1	AT4G37850	NA	Protoderm2
PaChr12D.634	0.705	0.780617658532924	0.41	1.72333520460845	0.666	0.309	7	PaChr12D.634	AT2G07722.1	AT2G07722	NA	Protoderm2
PaChr4A.1422	0.705	0.603268774632916	0.41	2.50433113688417	0.519	0.124	7	PaChr4A.1422	AT2G05940.1	AT2G05940	PBL14	Protoderm2
PaChr4A.514	0.705	0.615817223511609	0.41	1.68581624628818	0.578	0.175	7	PaChr4A.514	AT5G47550.1	AT5G47550	CYS5	Protoderm2
PaChr9A.60	0.705	0.473185358433907	0.41	1.31058356200146	0.738	0.388	7	PaChr9A.60	AT2G32720.1	AT2G32720	ATCB5-B	Protoderm2
PaChr15A.1470	0.704	0.486642044651426	0.408	1.93844054121745	0.517	0.105	7	PaChr15A.1470	AT2G34890.1	AT2G34890	CTPS5	Protoderm2
PaChr4A.2175	0.704	0.611299424710968	0.408	2.33642615298379	0.541	0.153	7	PaChr4A.2175	AT4G37520.1	AT4G37520	NA	Protoderm2
PaChr5A.686	0.704	0.398569408338046	0.408	1.42062415003135	0.656	0.258	7	PaChr5A.686	AT4G01250.1	AT4G01250	AtWRKY22	Protoderm2
PaChr12D.450	0.703	0.363635117252739	0.406	1.58449677164943	0.613	0.215	7	PaChr12D.450	AT1G16560.1	AT1G16560	PGAP3B	Protoderm2
PaChr16D.242	0.703	1.23672627826919	0.406	4.44371175172381	0.453	0.058	7	PaChr16D.242	AT5G46230.1	AT5G46230	SVB3	Protoderm2
PaChr21D.457	0.703	0.652647490331751	0.406	1.89898087516822	0.532	0.127	7	PaChr21D.457	AT4G25980.1	AT4G25980	NA	Protoderm2
PaChr14A.1436	0.702	0.39082988439736	0.404	1.02733394741845	0.78	0.412	7	PaChr14A.1436	AT5G03630.1	AT5G03630	MDAR2	Protoderm2
PaChr2D.577	0.702	0.420701426457526	0.404	1.18543121131142	0.735	0.369	7	PaChr2D.577	AT1G04250.1	AT1G04250	AtIAA17	Protoderm2
PaChr3D.1334	0.702	0.587570172575971	0.404	2.97321852815612	0.473	0.076	7	PaChr3D.1334	AT5G12340.2	AT5G12340	NA	Protoderm2
PaChr7A.1864	0.702	0.806903813104228	0.404	3.45141546078582	0.467	0.075	7	PaChr7A.1864	AT2G29250.1	AT2G29250	LecRK-III.2	Protoderm2
PaChr3D.1052	0.701	0.502184614444483	0.402	1.70051503098025	0.614	0.238	7	PaChr3D.1052	AT3G08890.1	AT3G08890	NA	Protoderm2
PaChr5A.1237	0.701	0.537101614845762	0.402	1.79504756209654	0.584	0.196	7	PaChr5A.1237	AT4G05030.1	AT4G05030	NA	Protoderm2
PaChr7A.888	0.701	0.421396069139956	0.402	1.60319357507805	0.606	0.211	7	PaChr7A.888	AT4G13510.1	AT4G13510	AMT1	Protoderm2
PaChr1A.6362	0.97	2.56789489372398	0.94	4.00940555987109	0.996	0.421	8	PaChr1A.636	AT5G45810.1	AT5G45810	CIPK19	Epidermal cell1
PaChr2D.238	0.944	2.56747114678717	0.888	4.52556153833204	0.949	0.196	8	PaChr2D.238	AT2G42010.2	AT2G42010	PLDBETA	Epidermal cell1
PaChr3D.474	0.877	1.13084715764531	0.754	3.27668336217776	0.854	0.14	8	PaChr3D.474	AT2G26250.1	AT2G26250	FDH	Epidermal cell1
PaChr19D.1197	0.852	1.02536577607695	0.704	2.68870786045251	0.837	0.163	8	PaChr19D.1197	AT1G27950.1	AT1G27950	LTPG1	Epidermal cell1
PaChr11D.1614	0.848	0.874657411812435	0.696	2.61212926060612	0.825	0.154	8	PaChr11D.1614	AT1G17200.1	AT1G17200	CASPL2A1	Epidermal cell1
PaChr1A.150	0.845	1.69812476943244	0.69	4.4764457793632	0.745	0.082	8	PaChr1A.150	AT2G42840.1	AT2G42840	PDF1	Epidermal cell1
PaChr4A.433	0.843	1.14780578332167	0.686	4.01091565726226	0.746	0.083	8	PaChr4A.433	AT2G26250.1	AT2G26250	FDH	Epidermal cell1
PaChr15A.763	0.825	0.982468652753999	0.65	2.60747433749902	0.787	0.16	8	PaChr15A.763	AT1G48280.1	AT1G48280	IPGAL2	Epidermal cell1
PaChr2D.689	0.818	1.41119433812768	0.636	5.16051016349206	0.666	0.043	8	PaChr2D.689	AT2G42840.1	AT2G42840	PDF1	Epidermal cell1
PaChr8A.1449	0.816	0.976762855172342	0.632	3.31846044066862	0.71	0.093	8	PaChr8A.1449	AT1G11600.1	AT1G11600	CYP77B1	Epidermal cell1
PaChr5A.607	0.806	0.796415274918682	0.612	2.67604578447681	0.718	0.119	8	PaChr5A.607	AT4G18910.1	AT4G18910	ATNLM2	Epidermal cell1
PaChr1A.2243	0.804	0.795214399818444	0.608	2.9109165377466	0.709	0.127	8	PaChr1A.2243	AT3G43720.1	AT3G43720	LTPG2	Epidermal cell1
PaChr1A.860	0.803	0.823697118120238	0.606	2.13019986581665	0.78	0.192	8	PaChr1A.860	AT3G62650.1	AT3G62650	NA	Epidermal cell1
PaChr18A.536	0.802	0.857881416816316	0.604	2.8508834358283	0.717	0.136	8	PaChr18A.536	AT1G04220.1	AT1G04220	DAISY	Epidermal cell1
PaChr6D.621	0.799	0.777631592906348	0.598	2.16513977389325	0.748	0.154	8	PaChr6D.621	AT4G18910.1	AT4G18910	ATNLM2	Epidermal cell1
PaChr20D.1195	0.788	0.780198519444668	0.576	3.20529821748366	0.655	0.088	8	PaChr20D.1195	AT3G44540.1	AT3G44540	FAR4	Epidermal cell1
PaChr4A.352	0.778	0.752560530755185	0.556	3.88547871115519	0.607	0.063	8	PaChr4A.352	AT1G55260.1	AT1G55260	LTPG6	Epidermal cell1
PaChr3D.316	0.776	0.923561032045009	0.552	2.61567319856267	0.69	0.175	8	PaChr3D.316	AT5G43360.1	AT5G43360	ATPT4	Epidermal cell1
PaChr15A.1227	0.773	0.970243770273326	0.546	2.08770515763882	0.74	0.235	8	PaChr15A.1227	AT3G28910.1	AT3G28910	ATMYB30	Epidermal cell1
PaChr23D.727	0.771	0.885639529402109	0.542	3.53263357737864	0.611	0.085	8	PaChr23D.727	AT1G09310.1	AT1G09310	SVB2	Epidermal cell1
PaChr11D.355	0.77	0.587235622698737	0.54	2.81105513648879	0.635	0.1	8	PaChr11D.355	AT1G05230.1	AT1G05230	HDG2	Epidermal cell1
PaChr16D.163	0.767	0.750999427956551	0.534	1.90022381041151	0.802	0.389	8	PaChr16D.163	AT1G08830.1	AT1G08830	AtSOD1	Epidermal cell1
PaChr11D.1103	0.764	1.29723439473652	0.528	2.38405395540881	0.701	0.243	8	PaChr11D.1103	AT1G24020.1	AT1G24020	MLP423	Epidermal cell1
PaChr15A.1470	0.758	0.794236506485841	0.516	2.8121698569316	0.611	0.102	8	PaChr15A.1470	AT2G34890.1	AT2G34890	CTPS5	Epidermal cell1
PaChr20D.345	0.758	0.674067773409785	0.516	3.87239430290121	0.559	0.05	8	PaChr20D.345	AT1G72970.1	AT1G72970	EDA17	Epidermal cell1
PaChr3D.2661	0.756	0.660013733273248	0.512	2.47929599919863	0.65	0.172	8	PaChr3D.2661	AT3G08030.1	AT3G08030	AthA2-1	Epidermal cell1
PaChr7A.439	0.754	0.640886184438461	0.508	3.31973795417607	0.57	0.067	8	PaChr7A.439	AT3G23840.1	AT3G23840	AtPNP-R1	Epidermal cell1
PaChr9A.168	0.75	1.08310928810224	0.5	5.40277337144731	0.524	0.03	8	PaChr9A.168	AT2G47240.1	AT2G47240	CER8	Epidermal cell1
PaChr12D.158	0.749	0.8487092384396	0.498	4.38347263710085	0.537	0.044	8	PaChr12D.158	AT2G47240.1	AT2G47240	CER8	Epidermal cell1
PaChr11D.55	0.746	0.586848750714802	0.492	2.52745834598587	0.615	0.146	8	PaChr11D.55	AT3G52500.1	AT3G52500	NA	Epidermal cell1
PaChr2D.1947	0.746	0.511160050493537	0.492	1.64871729840821	0.72	0.272	8	PaChr2D.1947	AT3G16170.1	AT3G16170	AAE13	Epidermal cell1
PaChr22A.1061	0.746	0.90468690043582	0.492	2.02982937980793	0.638	0.152	8	PaChr22A.1061	AT2G38540.1	AT2G38540	ATLTP1	Epidermal cell1
PaChr5A.1211	0.741	0.596374129308678	0.482	2.27504624751533	0.595	0.118	8	PaChr5A.1211	AT5G15310.1	AT5G15310	ATMIXTA	Epidermal cell1
PaChr7A.1295	0.74	0.724782464705489	0.48	1.18416481526965	0.949	0.748	8	PaChr7A.1295	AT1G31250.1	AT1G31250	NA	Epidermal cell1
PaChr6D.894	0.739	0.642378000071035	0.478	1.11518411964981	0.959	0.773	8	PaChr6D.894	AT2G21060.1	AT2G21060	ATCSP4	Epidermal cell1
PaChr21D.654	0.738	0.687738318559874	0.476	3.7037053103876	0.52	0.049	8	PaChr21D.654	AT5G50700.1	AT5G50700	HSD1	Epidermal cell1
PaChr7A.353	0.735	0.546960793286301	0.47	2.15631090947509	0.6	0.128	8	PaChr7A.353	AT4G04890.1	AT4G04890	PDF2	Epidermal cell1
PaChr1A.2442	0.734	0.53858148921357	0.468	2.67337980783778	0.548	0.084	8	PaChr1A.2442	AT2G38110.1	AT2G38110	ATGPAT6	Epidermal cell1
PaChr2D.1568	0.734	0.58377893449344	0.468	1.27154036522621	0.883	0.642	8	PaChr2D.1568	AT1G65970.1	AT1G65970	PRXIIC	Epidermal cell1
PaChr3D.2843	0.73	0.561724968080444	0.46	2.69577980799627	0.543	0.087	8	PaChr3D.2843	AT3G48460.1	AT3G48460	SFAR4	Epidermal cell1
PaChr11D.1590	0.724	0.648258374562352	0.448	1.54149689056612	0.756	0.409	8	PaChr11D.1590	AT4G38580.1	AT4G38580	ATFP6	Epidermal cell1
PaChr3D.2353	0.722	0.516812850881973	0.444	2.0994283224212	0.6	0.179	8	PaChr3D.2353	AT1G08470.1	AT1G08470	SSL3	Epidermal cell1
PaChr18A.843	0.721	0.710759606301957	0.442	2.30530973080067	0.528	0.094	8	PaChr18A.843	AT5G38170.1	AT5G38170	NA	Epidermal cell1
PaChr2D.2159	0.721	0.713130594233403	0.442	3.70237802063887	0.492	0.057	8	PaChr2D.2159	AT3G43720.1	AT3G43720	LTPG2	Epidermal cell1
PaChr8A.1647	0.72	0.475698492206153	0.44	2.62596029500719	0.527	0.088	8	PaChr8A.1647	AT5G66070.2	AT5G66070	AtARRE	Epidermal cell1
PaChr12D.1368	0.719	0.857712605816831	0.438	2.76363973525008	0.552	0.134	8	PaChr12D.1368	AT5G45670.1	AT5G45670	NA	Epidermal cell1
PaChr2D.282	0.717	0.443398821440255	0.434	1.53680283333714	0.677	0.272	8	PaChr2D.282	AT2G41370.1	AT2G41370	BOP2	Epidermal cell1
PaChr6D.1268	0.714	0.609738702055364	0.428	2.85126274759992	0.51	0.09	8	PaChr6D.1268	AT5G15310.1	AT5G15310	ATMIXTA	Epidermal cell1
PaChr6D.1648	0.714	0.533289958766089	0.428	1.61994719842645	0.673	0.29	8	PaChr6D.1648	AT2G17560.1	AT2G17560	HMGB4	Epidermal cell1
PaChr14A.502	0.712	0.710029474133589	0.424	2.83182491046872	0.506	0.089	8	PaChr14A.502	AT1G59740.1	AT1G59740	AtNPF4.3	Epidermal cell1
PaChr20D.471	0.712	0.538696695099284	0.424	1.0519795918571	0.909	0.713	8	PaChr20D.471	AT1G26880.1	AT1G26880	eL34z	Epidermal cell1
PaChr4A.2396	0.709	0.527059738146118	0.418	1.4770099409304	0.692	0.328	8	PaChr4A.2396	AT3G08030.1	AT3G08030	AthA2-1	Epidermal cell1
PaChr4A.514	0.708	0.936716139981919	0.416	2.39068844308355	0.57	0.178	8	PaChr4A.514	AT5G47550.1	AT5G47550	CYS5	Epidermal cell1
PaChr7A.429	0.706	0.507606318214771	0.412	3.3816018842968	0.461	0.052	8	PaChr7A.429	AT4G39330.1	AT4G39330	ATCAD9	Epidermal cell1
PaChr13D.1390	0.704	0.60257566482712	0.408	2.26496119423481	0.522	0.122	8	PaChr13D.1390	AT1G11600.1	AT1G11600	CYP77B1	Epidermal cell1
PaChr16D.1300	0.701	0.52818227272681	0.402	1.1158997355783	0.843	0.607	8	PaChr16D.1300	AT4G16720.1	AT4G16720	eL15z	Epidermal cell1
HiC_scaffold_217.1	0.798	1.44350359232542	0.596	2.21658356538653	0.993	0.679	9	HiC-scaffold-217.1	NA	NA	NA	Chlorenchyma
HiC_scaffold_1055.1	0.781	1.30658872703464	0.562	2.07920746154999	0.989	0.687	9	HiC-scaffold-1055.1	NA	NA	NA	Chlorenchyma
PaChr8A.1530	0.765	0.554067598031383	0.53	1.05134231438394	0.952	0.416	9	PaChr8A.1530	NA	NA	NA	Chlorenchyma
PaChr1A.266	0.756	0.568916440073223	0.512	1.62159445814619	0.691	0.161	9	PaChr1A.266	AT4G28940.1	AT4G28940		Chlorenchyma
PaChr11D.1293	0.753	0.445155181396316	0.506	1.06889878538485	0.758	0.224	9	PaChr11D.1293	AT4G20020.1	AT4G20020	MORF1	Chlorenchyma
PaChr3D.290	0.753	0.559045021991438	0.506	1.08282050142253	0.941	0.484	9	PaChr3D.290	AT2G36830.1	AT2G36830	GAMMA-TIP	Chlorenchyma
PaChr7A.472	0.752	0.535760265289675	0.504	1.04371145313311	0.933	0.428	9	PaChr7A.472	AT4G30270.1	AT4G30270	MERI-5	Chlorenchyma
PaChr4A.1186	0.751	1.1390567610473	0.502	2.08344407786755	0.953	0.627	9	PaChr4A.1186	AT1G61670.1	AT1G61670	NA	Chlorenchyma
PaChr5A.1970	0.751	0.614337623120014	0.502	1.13202029730683	0.952	0.536	9	PaChr5A.1970	AT4G08950.1	AT4G08950	EXO	Chlorenchyma
PaChr7A.820	0.751	0.48026533669973	0.502	1.08917971759401	0.809	0.283	9	PaChr7A.820	AT5G08350.1	AT5G08350	NA	Chlorenchyma
PaChr1A.2699	0.745	0.516271247987408	0.49	1.32623732810005	0.804	0.278	9	PaChr1A.2699	AT3G07350.1	AT3G07350	NA	Chlorenchyma
PaChr7A.278	0.745	0.551480569720725	0.49	1.14459603788153	0.73	0.245	9	PaChr7A.278	AT3G22142.1	AT3G22142	NA	Chlorenchyma
PaChr13D.1396	0.739	0.540631255218622	0.478	1.30399875259233	0.743	0.256	9	PaChr13D.1396	AT1G05260.1	AT1G05260	PER3	Chlorenchyma
PaChr13D.1198	0.737	0.452106378522148	0.474	1.4086342667866	0.745	0.237	9	PaChr13D.1198	AT5G35090.1	AT5G35090	NA	Chlorenchyma
PaChr2D.257	0.735	0.511586174224439	0.47	1.16667431049933	0.879	0.41	9	PaChr2D.257	AT3G03080.1	AT3G03080.1		Chlorenchyma
PaChr6D.636	0.73	0.464885795649492	0.46	1.20697432886637	0.787	0.293	9	PaChr6D.636	AT5G05340.1	AT5G05340	PRX52	Chlorenchyma
PaChr5A.1016	0.729	0.50863982812563	0.458	1.03305348877204	0.828	0.39	9	PaChr5A.1016	AT3G56500.1	AT3G56500	NA	Chlorenchyma
PaChr21D.374	0.725	0.519983503824136	0.45	1.02904231706324	0.945	0.563	9	PaChr21D.374	AT2G44130.1	AT2G44130	KFB39	Chlorenchyma
PaChr3D.1531	0.721	0.548234940799149	0.442	1.40358343023291	0.809	0.367	9	PaChr3D.1531	AT1G19110.1	AT1G19110	NA	Chlorenchyma
HiC_scaffold_29.2	0.719	0.794097304211842	0.438	1.17369287920737	1	0.964	9	HiC-scaffold-29.2	NA	NA	NA	Chlorenchyma
PaChr12D.1613	0.718	0.675635201455785	0.436	1.63837081533855	0.556	0.133	9	PaChr12D.1613	AT2G34420.1	AT2G34420	LHB1B2	Chlorenchyma
PaChr3D.1511	0.718	0.400788408846691	0.436	1.00046386810468	0.736	0.29	9	PaChr3D.1511	AT3G43190.1	AT3G43190	ATSUS4	Chlorenchyma
PaChr7A.1327	0.717	0.395741516085436	0.434	1.04183846128647	0.817	0.332	9	PaChr7A.1327	AT2G27500.1	AT2G27500	BG14	Chlorenchyma
PaChr11D.508	0.716	0.418478791864662	0.432	1.00963993242863	0.805	0.345	9	PaChr11D.508	AT3G03150.1	AT3G03150	NA	Chlorenchyma
PaChr14A.437	0.712	0.436537019321257	0.424	1.05998365726511	0.864	0.414	9	PaChr14A.437	AT1G11840.6	AT1G11840	ATGLX1	Chlorenchyma
PaChr21D.71	0.712	0.548117031923828	0.424	1.05947986442813	0.856	0.487	9	PaChr21D.71	AT5G18280.1	AT5G18280	APY2	Chlorenchyma
PaChr2D.705	0.711	0.45539236604728	0.422	1.00051140170258	0.809	0.388	9	PaChr2D.705	AT2G46480.4	AT2G46480	GAUT2	Chlorenchyma
PaChr12D.1409	0.709	0.458163204554343	0.418	1.38360187432934	0.653	0.215	9	PaChr12D.1409	AT2G25900.1	AT2G25900	AtC3H23	Chlorenchyma
PaChr3D.1088	0.708	0.411350413322397	0.416	1.15090215848224	0.717	0.269	9	PaChr3D.1088	AT5G38700.1	AT5G38700	NA	Chlorenchyma
PaChr15A.987	0.704	0.478679353957319	0.408	1.04496201417736	0.887	0.507	9	PaChr15A.987	AT5G56540.1	AT5G56540	AGP14	Chlorenchyma
HiC_scaffold_284.1	0.703	0.840731644292308	0.406	1.82996161827539	0.738	0.362	9	HiC-scaffold-284.1	NA	NA	NA	Chlorenchyma
PaChr2D.1691	0.701	0.354845523379066	0.402	1.00882693443681	0.789	0.339	9	PaChr2D.1691	AT2G46510.1	AT2G46510	AIB	Chlorenchyma
PaChr14A.961	0.827	0.912739069171329	0.654	2.57693235191099	0.801	0.2	10	PaChr14A.961	AT5G37840.1	AT5G37840	NA	Differentiating vasculature
PaChr13D.1640	0.812	1.21898820361367	0.624	2.46652404346276	0.837	0.399	10	PaChr13D.1640	AT2G17450.1	AT2G17450	ATL44	Differentiating vasculature
PaChr5A.1625	0.795	0.684592205857656	0.59	3.21978994554573	0.67	0.091	10	PaChr5A.1625	AT4G24060.1	AT4G24060	Dof4.6	Differentiating vasculature
PaChr1A.2835	0.787	1.57724757900854	0.574	3.1451011635658	0.69	0.166	10	PaChr1A.2835	AT5G04080.1	AT5G04080	AthCYSTM12	Differentiating vasculature
PaChr25D.322	0.783	0.73132021636711	0.566	1.39309839800725	0.941	0.715	10	PaChr25D.322	AT5G64850.1	AT5G64850	NOI6	Differentiating vasculature
PaChr4A.789	0.763	0.859759507966842	0.526	2.16385766867306	0.739	0.28	10	PaChr4A.789	AT5G16080.1	AT5G16080	AtCXE17	Differentiating vasculature
PaChr15A.251	0.755	1.01383907280185	0.51	1.89030468689422	0.797	0.41	10	PaChr15A.251	AT3G22600.1	AT3G22600	LTPG5	Differentiating vasculature
PaChr7A.1296	0.752	0.652702728332301	0.504	1.86678772195397	0.736	0.298	10	PaChr7A.1296	AT5G64660.1	AT5G64660	ATCMPG2	Differentiating vasculature
PaChr11D.738	0.75	0.609434447915235	0.5	1.3737663610033	0.855	0.521	10	PaChr11D.738	AT5G07620.1	AT5G07620	NA	Differentiating vasculature
PaChr7A.141	0.748	0.78733101063662	0.496	1.66204959637187	0.829	0.477	10	PaChr7A.141	AT5G43060.1	AT5G43060	RD21B	Differentiating vasculature
PaChr4A.2051	0.747	0.684780649596318	0.494	2.54495799012061	0.628	0.171	10	PaChr4A.2051	AT5G66560.1	AT5G66560	NA	Differentiating vasculature
PaChr12D.1706	0.745	1.10447407258177	0.49	5.44548449182494	0.509	0.024	10	PaChr12D.1706	AT5G52870.1	AT5G52870	MAKR5	Differentiating vasculature
PaChr12D.1567	0.742	0.649834688873343	0.484	2.3367435259228	0.644	0.196	10	PaChr12D.1567	AT2G22670.4	AT2G22670	IAA8	Differentiating vasculature
PaChr17A.971	0.741	0.641424955705206	0.482	1.4889762939199	0.828	0.484	10	PaChr17A.971	AT5G47070.1	AT5G47070	PBL19	Differentiating vasculature
PaChr9A.592	0.74	0.778866054054324	0.48	1.21498905271405	0.957	0.865	10	PaChr9A.592	AT2G30490.1	AT2G30490	ATC4H	Differentiating vasculature
PaChr9A.920	0.74	0.849569921303621	0.48	1.35095535352576	0.936	0.737	10	PaChr9A.920	AT1G71695.1	AT1G71695	NA	Differentiating vasculature
PaChr13D.554	0.737	0.629272925014893	0.474	2.05775775668576	0.667	0.241	10	PaChr13D.554	AT5G40250.1	AT5G40250	ATL46	Differentiating vasculature
PaChr1A.904	0.729	1.08759922148807	0.458	2.87697808828182	0.564	0.125	10	PaChr1A.904	AT3G21770.1	AT3G21770	NA	Differentiating vasculature
PaChr5A.1249	0.727	0.699211391136851	0.454	2.76496818999048	0.562	0.126	10	PaChr5A.1249	AT2G04795.1	AT2G04795	NA	Differentiating vasculature
PaChr1A.1912	0.725	0.77997851722759	0.45	1.52171632171109	0.883	0.675	10	PaChr1A.1912	AT4G23630.1	AT4G23630	BTI1	Differentiating vasculature
PaChr6D.342	0.724	0.611438153146035	0.448	1.03572655803064	0.952	0.833	10	PaChr6D.342	NA	NA	NA	Differentiating vasculature
PaChr20D.520	0.723	1.21042170296121	0.446	2.76216390493672	0.597	0.199	10	PaChr20D.520	NA	NA	NA	Differentiating vasculature
PaChr3D.1346	0.722	0.79121792708051	0.444	3.10246740176221	0.538	0.115	10	PaChr3D.1346	AT3G07950.1	AT3G07950	NA	Differentiating vasculature
PaChr1A.2471	0.719	0.684512686738641	0.438	1.08183559365707	0.915	0.794	10	PaChr1A.2471	AT2G27500.1	AT2G27500	BG14	Differentiating vasculature
PaChr15A.913	0.719	0.715713902332183	0.438	2.38166773276191	0.581	0.167	10	PaChr15A.913	AT5G54240.1	AT5G54240	NA	Differentiating vasculature
PaChr13D.786	0.718	0.48513050839858	0.436	1.44860455765278	0.723	0.33	10	PaChr13D.786	AT4G23180.1	AT4G23180	CRK10	Differentiating vasculature
PaChr4A.394	0.716	0.491928018529615	0.432	1.52450115549266	0.691	0.287	10	PaChr4A.394	AT3G25590.1	AT3G25590	NA	Differentiating vasculature
PaChr11D.1459	0.714	1.15569779942475	0.428	5.26986297243767	0.447	0.024	10	PaChr11D.1459	AT5G47920.1	AT5G47920	NA	Differentiating vasculature
PaChr22A.914	0.714	1.1397124294226	0.428	3.73567520735964	0.492	0.075	10	PaChr22A.914	AT3G44735.1	AT3G44735	ATPSK3	Differentiating vasculature
PaChr7A.233	0.714	0.897758484821549	0.428	1.79574078684763	0.728	0.417	10	PaChr7A.233	AT5G57390.1	AT5G57390	AIL5	Differentiating vasculature
PaChr18A.507_PaChr18A.509	0.713	1.31919147353266	0.426	3.55340526822972	0.523	0.12	10	PaChr18A.507-PaChr18A.509	NA	NA	NA	Differentiating vasculature
PaChr2D.1909	0.711	0.594194350414486	0.422	2.24230681770261	0.578	0.182	10	PaChr2D.1909	AT1G23750.1	AT1G23750	NA	Differentiating vasculature
PaChr3D.1877	0.71	0.745869368901475	0.42	2.3384611281111	0.568	0.177	10	PaChr3D.1877	AT3G48880.1	AT3G48880	SNIPER4	Differentiating vasculature
PaChr17A.443	0.706	0.540837293280466	0.412	3.76503325817557	0.454	0.046	10	PaChr17A.443	AT1G68810.1	AT1G68810	ABS5	Differentiating vasculature
PaChr1A.481	0.705	0.509652313934122	0.41	1.74771583763251	0.627	0.256	10	PaChr1A.481	AT1G13360.1	AT1G13360	NA	Differentiating vasculature
PaChr3D.515	0.705	0.520850632017305	0.41	1.61195412383697	0.657	0.282	10	PaChr3D.515	AT5G65310.1	AT5G65310	ATHB-5	Differentiating vasculature
PaChr6D.2276	0.705	0.511743632967919	0.41	1.01096338696208	0.908	0.752	10	PaChr6D.2276	AT4G32020.1	AT4G32020	NA	Differentiating vasculature
PaChr1A.2832	0.703	0.603458621050417	0.406	2.32047760580429	0.544	0.157	10	PaChr1A.2832	AT1G50420.1	AT1G50420	SCL-3	Differentiating vasculature
PaChr16D.588	0.891	3.06162777511498	0.782	6.04392659155151	0.83	0.133	11	PaChr16D.588	AT2G20870.1	AT2G20870	NA	Epidermal cell2
PaChr21D.457	0.849	1.63645248980936	0.698	3.98431230947376	0.774	0.128	11	PaChr21D.457	AT4G25980.1	AT4G25980	NA	Epidermal cell2
PaChr10A.1229	0.842	2.69092108874964	0.684	4.9890979953695	0.757	0.144	11	PaChr10A.1229	AT5G59320.1	AT5G59320	LTP3	Epidermal cell2
PaChr11D.1103	0.836	2.48428834789884	0.672	4.39323598238373	0.79	0.248	11	PaChr11D.1103	AT1G24020.1	AT1G24020	MLP423	Epidermal cell2
PaChr15A.940	0.828	2.17898658135583	0.656	5.43826537735133	0.704	0.09	11	PaChr15A.940	AT2G20870.1	AT2G20870	NA	Epidermal cell2
PaChr1A.1874	0.818	1.78944071917635	0.636	5.69166657860429	0.664	0.046	11	PaChr1A.1874	AT5G45670.1	AT5G45670	NA	Epidermal cell2
PaChr18A.194	0.81	2.31208294043617	0.62	5.22043526145554	0.676	0.103	11	PaChr18A.194	AT2G21140.1	AT2G21140	ATPRP2	Epidermal cell2
PaChr15A.1227	0.786	1.2268964696815	0.572	2.53220422128312	0.741	0.243	11	PaChr15A.1227	AT3G28910.1	AT3G28910	ATMYB30	Epidermal cell2
PaChr5A.1195	0.785	1.48479656894154	0.57	5.65979915069651	0.594	0.036	11	PaChr5A.1195	AT1G12350.1	AT1G12350	ATCOAB	Epidermal cell2
PaChr11D.1614	0.775	1.06122754803134	0.55	2.9675430893119	0.679	0.17	11	PaChr11D.1614	AT1G17200.1	AT1G17200	CASPL2A1	Epidermal cell2
PaChr10A.406	0.774	0.956335133850115	0.548	4.16474723852002	0.596	0.064	11	PaChr10A.406	AT1G49430.1	AT1G49430	LACS2	Epidermal cell2
PaChr1A.860	0.773	1.03954027381699	0.546	2.54024396903638	0.707	0.205	11	PaChr1A.860	AT3G62650.1	AT3G62650	NA	Epidermal cell2
PaChr3D.474	0.768	0.815241867516747	0.536	2.43954475128927	0.674	0.159	11	PaChr3D.474	AT2G26250.1	AT2G26250	FDH	Epidermal cell2
PaChr5A.607	0.763	1.13717903758426	0.526	3.42607419569466	0.621	0.133	11	PaChr5A.607	AT4G18910.1	AT4G18910	ATNLM2	Epidermal cell2
PaChr2D.1779	0.76	1.18710202620752	0.52	4.85824155332679	0.552	0.042	11	PaChr2D.1779	AT5G45670.1	AT5G45670	NA	Epidermal cell2
PaChr13D.1396	0.754	0.955316683186795	0.508	2.12220113601081	0.708	0.263	11	PaChr13D.1396	AT1G05260.1	AT1G05260	PER3	Epidermal cell2
PaChr17A.72	0.753	1.72636883607978	0.506	5.83829698058961	0.528	0.03	11	PaChr17A.72	AT2G42990.1	AT2G42990	NA	Epidermal cell2
PaChr18A.195	0.752	1.69367948886468	0.504	4.73229525383906	0.549	0.062	11	PaChr18A.195	AT2G21140.1	AT2G21140	ATPRP2	Epidermal cell2
PaChr18A.843	0.751	1.63829085806709	0.502	4.45397233267814	0.573	0.1	11	PaChr18A.843	AT5G38170.1	AT5G38170	NA	Epidermal cell2
PaChr5A.1590	0.748	1.08371035789782	0.496	4.55057240152091	0.537	0.055	11	PaChr5A.1590	AT1G01600.1	AT1G01600	CYP86A4	Epidermal cell2
PaChr22A.1061	0.746	1.36061576435711	0.492	2.85630524785068	0.625	0.161	11	PaChr22A.1061	AT2G38540.1	AT2G38540	ATLTP1	Epidermal cell2
PaChr13D.1390	0.745	1.03042915468489	0.49	3.31283313852474	0.582	0.126	11	PaChr13D.1390	AT1G11600.1	AT1G11600	CYP77B1	Epidermal cell2
PaChr2D.1947	0.745	0.786714685572875	0.49	2.29046863225421	0.676	0.281	11	PaChr2D.1947	AT3G16170.1	AT3G16170	AAE13	Epidermal cell2
PaChr2D.1435	0.741	0.760042184630508	0.482	1.68964519949015	0.786	0.417	11	PaChr2D.1435	AT4G18020.1	AT4G18020	APRR2	Epidermal cell2
PaChr8A.1038	0.741	2.9704161189638	0.482	6.04865707747112	0.545	0.103	11	PaChr8A.1038	AT2G42840.1	AT2G42840	PDF1	Epidermal cell2
PaChr19D.1197	0.736	0.744577779067882	0.472	2.02333951822675	0.64	0.182	11	PaChr19D.1197	AT1G27950.1	AT1G27950	LTPG1	Epidermal cell2
PaChr21D.863	0.736	0.860514238458253	0.472	2.38588468712542	0.638	0.218	11	PaChr21D.863	AT1G04220.1	AT1G04220	DAISY	Epidermal cell2
PaChr11D.1473	0.734	0.955941449285063	0.468	3.01384524514784	0.597	0.203	11	PaChr11D.1473	AT2G43710.1	AT2G43710	AtSSI2	Epidermal cell2
PaChr3D.2843	0.734	0.858930226073456	0.468	3.51870946441377	0.541	0.095	11	PaChr3D.2843	AT3G48460.1	AT3G48460	SFAR4	Epidermal cell2
PaChr1A.2442	0.733	0.877196445015485	0.466	3.64371085894724	0.537	0.092	11	PaChr1A.2442	AT2G38110.1	AT2G38110	ATGPAT6	Epidermal cell2
PaChr20D.1195	0.733	0.701438773461124	0.466	2.84942617814954	0.553	0.102	11	PaChr20D.1195	AT3G44540.1	AT3G44540	FAR4	Epidermal cell2
PaChr1A.2243	0.73	0.837533694396856	0.46	2.92482058489868	0.57	0.142	11	PaChr1A.2243	AT3G43720.1	AT3G43720	LTPG2	Epidermal cell2
PaChr7A.1090	0.729	1.45769468726997	0.458	3.72855317017361	0.538	0.105	11	PaChr7A.1090	AT1G24020.1	AT1G24020	MLP423	Epidermal cell2
PaChr5A.2259	0.728	1.59681667104498	0.456	4.9261298482809	0.492	0.05	11	PaChr5A.2259	AT5G33370.1	AT5G33370	CUS2	Epidermal cell2
PaChr4A.1076	0.727	1.57505242917391	0.454	4.69792985032985	0.506	0.074	11	PaChr4A.1076	AT1G70370.1	AT1G70370	PG2	Epidermal cell2
PaChr7A.439	0.726	0.68292292573276	0.452	3.30841203885639	0.518	0.077	11	PaChr7A.439	AT3G23840.1	AT3G23840	AtPNP-R1	Epidermal cell2
PaChr10A.1228	0.724	2.74113402877304	0.448	5.92124682109014	0.495	0.071	11	PaChr10A.1228	AT5G59320.1	AT5G59320	LTP3	Epidermal cell2
PaChr1A.1964	0.72	0.848657249097177	0.44	3.24774674453435	0.509	0.081	11	PaChr1A.1964	AT5G45670.1	AT5G45670	NA	Epidermal cell2
PaChr3D.786	0.72	0.971081456852281	0.44	1.82493448949221	0.726	0.404	11	PaChr3D.786	AT1G01120.1	AT1G01120	KCS1	Epidermal cell2
PaChr11D.1311	0.719	1.07282882765906	0.438	3.39288173832171	0.511	0.09	11	PaChr11D.1311	AT3G44220.1	AT3G44220	NHL17	Epidermal cell2
PaChr2D.572	0.718	0.674510913298561	0.436	3.57582664628312	0.492	0.07	11	PaChr2D.572	AT2G26910.1	AT2G26910	ABCG32	Epidermal cell2
PaChr7A.663	0.718	0.907030758445667	0.436	5.2773043532101	0.457	0.028	11	PaChr7A.663	AT1G01600.1	AT1G01600	CYP86A4	Epidermal cell2
PaChr7A.1346	0.714	0.909660102102179	0.428	3.27506525294976	0.5	0.082	11	PaChr7A.1346	AT5G04660.1	AT5G04660	CYP77A4	Epidermal cell2
PaChr11D.432	0.713	0.897669893280925	0.426	3.51288568331698	0.486	0.071	11	PaChr11D.432	AT3G23840.1	AT3G23840	AtPNP-R1	Epidermal cell2
PaChr12D.1705	0.71	0.699811457495901	0.42	3.54659886886489	0.47	0.058	11	PaChr12D.1705	AT2G46150.1	AT2G46150	AT2G46150	Epidermal cell2
PaChr6D.1459	0.707	0.75797151563507	0.414	1.39595186087963	0.849	0.629	11	PaChr6D.1459	AT2G37040.1	AT2G37040	ATPAL1	Epidermal cell2
PaChr6D.2126	0.707	0.995030798964842	0.414	3.603315771663	0.489	0.098	11	PaChr6D.2126	AT5G08640.1	AT5G08640	ATFLS1	Epidermal cell2
PaChr6D.2363	0.706	1.73868620090277	0.412	4.361285518496	0.474	0.082	11	PaChr6D.2363	AT5G33370.1	AT5G33370	CUS2	Epidermal cell2
PaChr6D.1123	0.704	0.81543909055911	0.408	2.66378576911264	0.512	0.123	11	PaChr6D.1123	AT3G44220.1	AT3G44220	NHL17	Epidermal cell2
PaChr12D.1005	0.93	1.4931619100177	0.86	2.57888040172821	0.989	0.77	12	PaChr12D.1005	AT1G71950.1	AT1G71950	SPI-1	Phloem1
PaChr12D.249	0.926	1.16641800053291	0.852	1.77472011922349	1	0.972	12	PaChr12D.249	AT3G05500.1	AT3G05500	LDAP3	Phloem1
PaChr23D.527	0.902	1.36297757808544	0.804	2.22485437057545	0.984	0.803	12	PaChr23D.527	AT5G13200.1	AT5G13200	GER5	Phloem1
PaChr23D.993	0.876	1.32966746035942	0.752	2.05933546701731	0.986	0.867	12	PaChr23D.993	AT5G40010.1	AT5G40010	AATP1	Phloem1
PaChr12D.104	0.875	1.14352630547902	0.75	1.85794529580696	0.994	0.867	12	PaChr12D.104	AT4G34150.1	AT4G34150	NA	Phloem1
PaChr1A.1912	0.874	1.15010635897885	0.748	2.15801150792562	0.967	0.674	12	PaChr1A.1912	AT4G23630.1	AT4G23630	BTI1	Phloem1
PaChr3D.720	0.872	1.30962865223833	0.744	2.74866696793454	0.91	0.373	12	PaChr3D.720	AT1G32230.1	AT1G32230	ATP8	Phloem1
PaChr5A.1702	0.87	0.969245997674787	0.74	1.49179804402497	0.999	0.974	12	PaChr5A.1702	AT5G20620.1	AT5G20620	UBQ4	Phloem1
PaChr6D.1318	0.868	1.14647229853729	0.736	3.17937804067149	0.847	0.19	12	PaChr6D.1318	AT4G24690.1	AT4G24690	AtNBR1	Phloem1
PaChr3D.2581	0.849	0.936667867294135	0.698	2.1384154097516	0.917	0.422	12	PaChr3D.2581	AT3G63310.1	AT3G63310	AtLFG2	Phloem1
PaChr6D.1757	0.848	0.750953870563446	0.696	1.12686912605307	1	0.996	12	PaChr6D.1757	AT4G05320.2	AT4G05320	UBI10	Phloem1
PaChr3D.2304	0.844	0.869982088710741	0.688	2.29738822540665	0.879	0.292	12	PaChr3D.2304	AT2G38360.1	AT2G38360	PRA1.B4	Phloem1
PaChr13D.1270	0.831	0.909078710539568	0.662	2.35606039757563	0.851	0.301	12	PaChr13D.1270	AT1G42990.1	AT1G42990	ATBZIP60	Phloem1
PaChr9A.267	0.824	1.30198068223522	0.648	2.23446496495375	0.899	0.535	12	PaChr9A.267	AT3G62760.1	AT3G62760	ATGSTF13	Phloem1
PaChr12D.790	0.818	0.833816317082668	0.636	2.42562394539377	0.809	0.264	12	PaChr12D.790	AT3G57090.1	AT3G57090	BIGYIN	Phloem1
PaChr7A.55	0.811	0.803333927346459	0.622	1.37599688607901	0.99	0.874	12	PaChr7A.55	AT1G45231.2	AT1G45231	TGS1	Phloem1
PaChr4A.1057	0.809	0.797564777155905	0.618	1.99521150446063	0.858	0.374	12	PaChr4A.1057	AT1G56423.1	AT1G56423	NA	Phloem1
PaChr12D.668	0.803	0.760621635182586	0.606	1.41826273949401	0.961	0.7	12	PaChr12D.668	AT2G40340.6	AT2G40340	AtERF48	Phloem1
PaChr20D.1219	0.796	0.809156222652241	0.592	1.51584051196959	0.937	0.753	12	PaChr20D.1219	AT5G23950.2	AT5G23950	NA	Phloem1
PaChr3D.770	0.792	0.786400259671853	0.584	1.91823983966499	0.839	0.406	12	PaChr3D.770	AT2G17840.1	AT2G17840	ERD7	Phloem1
PaChr5A.2236	0.791	0.705682033346791	0.582	2.85295294294587	0.69	0.128	12	PaChr5A.2236	AT2G02360.1	AT2G02360	AtPP2-B10	Phloem1
PaChr1A.2809	0.79	0.730493697214271	0.58	1.39053623770665	0.951	0.691	12	PaChr1A.2809	AT3G16510.1	AT3G16510	NA	Phloem1
PaChr3D.509	0.79	0.80041210265733	0.58	1.76854153148147	0.875	0.523	12	PaChr3D.509	AT1G28200.1	AT1G28200	FIP1	Phloem1
PaChr12D.517	0.789	0.709651327262266	0.578	1.28408004533307	0.964	0.824	12	PaChr12D.517	AT5G42570.1	AT5G42570	NA	Phloem1
PaChr9A.290	0.788	0.799801115287241	0.576	1.84747649178878	0.858	0.464	12	PaChr9A.290	AT3G05500.1	AT3G05500	LDAP3	Phloem1
PaChr2D.2291	0.786	0.808401794355537	0.572	1.5434218236063	0.923	0.598	12	PaChr2D.2291	AT3G46080.1	AT3G46080	ZAT8	Phloem1
PaChr9A.520	0.784	1.41544982806254	0.568	3.06417546751829	0.73	0.248	12	PaChr9A.520	AT3G07050.1	AT3G07050	NSN1	Phloem1
PaChr16D.1000	0.783	0.687662533698013	0.566	1.94320080608696	0.794	0.315	12	PaChr16D.1000	AT3G23280.1	AT3G23280	XBAT35	Phloem1
PaChr5A.1534	0.783	0.742648098950614	0.566	1.55593027020273	0.912	0.631	12	PaChr5A.1534	AT1G02130.1	AT1G02130	ARA-5	Phloem1
PaChr25D.778	0.779	0.72650781596413	0.558	1.94466904086725	0.789	0.289	12	PaChr25D.778	AT2G40095.1	AT2G40095	NA	Phloem1
PaChr1A.353	0.777	1.03495217885264	0.554	1.985396972821	0.826	0.451	12	PaChr1A.353	AT3G14880.1	AT3G14880	NA	Phloem1
PaChr1A.2931	0.774	1.57008770092879	0.548	3.62663561302219	0.65	0.146	12	PaChr1A.2931	AT3G07050.1	AT3G07050	NSN1	Phloem1
PaChr20D.393	0.774	0.667688805785398	0.548	1.60249001522044	0.858	0.467	12	PaChr20D.393	AT5G15870.1	AT5G15870	NA	Phloem1
PaChr2D.2273	0.773	0.541267439289239	0.546	1.02237589240522	0.966	0.84	12	PaChr2D.2273	AT5G18520.1	AT5G18520	7TM1	Phloem1
PaChr8A.57	0.773	0.85809167269532	0.546	2.22891499850207	0.776	0.348	12	PaChr8A.57	AT4G17720.1	AT4G17720	BPL1	Phloem1
PaChr19D.1317	0.772	0.795426545181587	0.544	2.75424988839466	0.669	0.16	12	PaChr19D.1317	AT5G04170.1	AT5G04170	NA	Phloem1
PaChr18A.507_PaChr18A.509	0.769	1.04293349905305	0.538	2.86198351494227	0.638	0.12	12	PaChr18A.507-PaChr18A.509	NA	NA	NA	Phloem1
PaChr20D.152	0.762	0.580770784625164	0.524	1.25560114750889	0.905	0.674	12	PaChr20D.152	AT2G19830.2	AT2G19830	SNF7.2	Phloem1
PaChr7A.1446	0.758	0.855287022466416	0.516	2.81695302774652	0.63	0.144	12	PaChr7A.1446	AT5G47920.1	AT5G47920	NA	Phloem1
PaChr9A.970	0.752	0.574041182136707	0.504	1.72079814746321	0.756	0.32	12	PaChr9A.970	AT5G06370.1	AT5G06370	PSE1	Phloem1
PaChr7A.141	0.748	0.87023042456941	0.496	1.80702587949207	0.814	0.481	12	PaChr7A.141	AT5G43060.1	AT5G43060	RD21B	Phloem1
PaChr1A.2591	0.745	0.752335856935861	0.49	1.96548687928123	0.732	0.32	12	PaChr1A.2591	ATCG01010.1	ATCG01010	NDHF	Phloem1
PaChr5A.1025	0.741	0.853511578431825	0.482	2.73763700033785	0.594	0.13	12	PaChr5A.1025	AT5G03720.1	AT5G03720	AT-HSFA3	Phloem1
PaChr14A.366	0.737	0.530378811986355	0.474	1.17052869510153	0.884	0.556	12	PaChr14A.366	AT1G34220.1	AT1G34220	ISTL1	Phloem1
PaChr5A.1885	0.733	0.619388632427534	0.466	1.43934878325894	0.819	0.54	12	PaChr5A.1885	AT5G17190.1	AT5G17190	NA	Phloem1
PaChr6D.1253	0.733	0.992969189695071	0.466	1.62385385296701	0.865	0.705	12	PaChr6D.1253	AT3G48760.1	AT3G48760	PAT5	Phloem1
PaChr14A.1084	0.731	0.543677472812894	0.462	1.73884014004138	0.682	0.253	12	PaChr14A.1084	AT4G40020.1	AT4G40020	NA	Phloem1
PaChr3D.514	0.731	0.756022161665336	0.462	1.15837614298824	0.983	0.923	12	PaChr3D.514	AT4G37450.2	AT4G37450	AGP18	Phloem1
PaChr9A.768	0.731	0.636367968233175	0.462	1.62164218825783	0.758	0.398	12	PaChr9A.768	AT3G57090.1	AT3G57090	BIGYIN	Phloem1
PaChr11D.403	0.727	0.583210559942637	0.454	2.5327349180185	0.568	0.13	12	PaChr11D.403	AT1G31280.1	AT1G31280	AGO2	Phloem1
PaChr4A.1906	0.726	0.629269090887453	0.452	1.84267873365029	0.662	0.24	12	PaChr4A.1906	AT1G13340.1	AT1G13340	ISTL6	Phloem1
PaChr19D.1322	0.724	0.566343389110076	0.448	1.87176005429689	0.661	0.258	12	PaChr19D.1322	AT3G54300.1	AT3G54300	ATVAMP727	Phloem1
PaChr11D.50	0.722	0.554812148554245	0.444	1.65191397017145	0.695	0.285	12	PaChr11D.50	AT1G45231.2	AT1G45231	TGS1	Phloem1
PaChr14A.289	0.719	0.529608137461899	0.438	1.16272268086203	0.852	0.577	12	PaChr14A.289	AT1G33060.2	AT1G33060	ANAC014	Phloem1
PaChr10A.1034	0.714	0.662768486998597	0.428	1.30837970328404	0.834	0.567	12	PaChr10A.1034	AT5G61890.1	AT5G61890	ERF114	Phloem1
PaChr14A.1443	0.712	0.573482244133086	0.424	1.2630443949039	0.81	0.485	12	PaChr14A.1443	AT2G27480.1	AT2G27480	NA	Phloem1
PaChr3D.1418	0.712	0.449985507045842	0.424	1.64916133469237	0.641	0.237	12	PaChr3D.1418	AT2G02370.1	AT2G02370	NA	Phloem1
PaChr4A.403	0.712	0.717789347920276	0.424	1.84693369281028	0.684	0.333	12	PaChr4A.403	AT1G28200.1	AT1G28200	FIP1	Phloem1
PaChr12D.1085	0.71	0.570805926115886	0.42	1.23082013403517	0.807	0.517	12	PaChr12D.1085	AT3G11430.1	AT3G11430	ATGPAT5	Phloem1
PaChr19D.371	0.708	0.646292163048259	0.416	1.5212017229456	0.734	0.422	12	PaChr19D.371	AT2G32210.1	AT2G32210	AthCYSTM6	Phloem1
PaChr2D.1805	0.706	0.549197150629077	0.412	3.09702840984935	0.476	0.071	12	PaChr2D.1805	AT3G16520.3	AT3G16520	UGT88A1	Phloem1
PaChr2D.2771	0.703	0.510041885057664	0.406	1.02889465485637	0.872	0.634	12	PaChr2D.2771	AT3G16510.1	AT3G16510	NA	Phloem1
PaChr6D.145	0.702	0.509620810829816	0.404	1.34063996682201	0.743	0.404	12	PaChr6D.145	AT5G47120.1	AT5G47120	ATBI-1	Phloem1
PaChr6D.192	0.701	0.384002315661388	0.402	2.08777522662305	0.531	0.133	12	PaChr6D.192	AT4G19600.1	AT4G19600	CYCT1:4	Phloem1
PaChr4A.2170	0.824	1.04837305887064	0.648	1.88249234864622	0.944	0.633	13	PaChr4A.2170	AT5G67360.1	AT5G67360	ARA12	Vascular tissue
PaChr4A.1056	0.82	0.98372897806109	0.64	1.80040964472642	0.93	0.552	13	PaChr4A.1056	AT2G47400.1	AT2G47400	CP12	Vascular tissue
PaChr12D.235	0.797	1.14421940860073	0.594	2.13073560721126	0.849	0.39	13	PaChr12D.235	AT1G77330.1	AT1G77330	ACO5	Vascular tissue
PaChr5A.1258	0.797	0.785615978349903	0.594	1.3022292461398	0.985	0.9	13	PaChr5A.1258	AT5G27760.1	AT5G27760	AtHIGD2	Vascular tissue
PaChr19D.1223	0.794	0.71507313962661	0.588	1.17940700022491	0.992	0.925	13	PaChr19D.1223	AT5G61820.1	AT5G61820	NOD19	Vascular tissue
PaChr22A.28	0.793	1.04059429499617	0.586	2.2082013233174	0.827	0.373	13	PaChr22A.28	AT2G16430.2	AT2G16430	ATPAP10	Vascular tissue
PaChr3D.1185	0.793	0.832011825925926	0.586	1.26974477458402	0.99	0.946	13	PaChr3D.1185	AT4G13830.2	AT4G13830	DJC26	Vascular tissue
PaChr3D.331	0.785	0.905562037565319	0.57	2.01935721558579	0.813	0.37	13	PaChr3D.331	AT5G05320.1	AT5G05320	NA	Vascular tissue
PaChr3D.1622	0.781	0.798265730904744	0.562	1.25435285595806	0.983	0.91	13	PaChr3D.1622	AT3G25780.1	AT3G25780	AOC3	Vascular tissue
PaChr3D.2662	0.78	0.748198626559982	0.56	1.81201131586391	0.833	0.416	13	PaChr3D.2662	AT5G19855.1	AT5G19855	AtRbcX2	Vascular tissue
PaChr15A.452	0.776	0.776914129858334	0.552	1.8478742858458	0.815	0.352	13	PaChr15A.452	AT5G28050.3	AT5G28050	GSDA	Vascular tissue
PaChr23D.983	0.771	1.13334552826177	0.542	2.21442789745911	0.795	0.392	13	PaChr23D.983	AT2G16430.2	AT2G16430	ATPAP10	Vascular tissue
PaChr3D.1111	0.768	0.930002009775867	0.536	1.94817101011027	0.787	0.36	13	PaChr3D.1111	AT2G47400.1	AT2G47400	CP12	Vascular tissue
PaChr3D.292	0.756	0.733804272519876	0.512	2.53119795662215	0.665	0.19	13	PaChr3D.292	AT3G44880.1	AT3G44880	ACD1	Vascular tissue
PaChr8A.1526	0.754	0.62263701314448	0.508	2.4363108603182	0.64	0.146	13	PaChr8A.1526	AT5G57345.1	AT5G57345	AtOxR	Vascular tissue
PaChr1A.2471	0.75	0.679372082311518	0.5	1.07300105877258	0.974	0.793	13	PaChr1A.2471	AT2G27500.1	AT2G27500	BG14	Vascular tissue
PaChr3D.1450	0.748	0.531574310888222	0.496	1.05742900447421	0.933	0.698	13	PaChr3D.1450	AT2G13820.3	AT2G13820	AtXYP2	Vascular tissue
HiC_scaffold_382.2	0.746	0.627257642943478	0.492	1.73660945417967	0.696	0.24	13	HiC-scaffold-382.2	NA	NA	NA	Vascular tissue
PaChr2D.2122	0.746	1.07203826787945	0.492	1.85491194024093	0.883	0.675	13	PaChr2D.2122	AT2G40880.1	AT2G40880	ATCYSA	Vascular tissue
PaChr12D.855	0.743	0.715293207222566	0.486	1.76808656068253	0.745	0.328	13	PaChr12D.855	AT3G23600.1	AT3G23600	NA	Vascular tissue
PaChr25D.434	0.741	0.628949740504954	0.482	1.00218244063964	0.961	0.897	13	PaChr25D.434	AT2G38940.1	AT2G38940	ATPT2	Vascular tissue
PaChr25D.421	0.74	0.630312021775143	0.48	1.22218544027294	0.914	0.699	13	PaChr25D.421	AT5G03380.1	AT5G03380	AtHMP43	Vascular tissue
PaChr25D.818	0.737	0.551352359579744	0.474	1.07439984000916	0.925	0.7	13	PaChr25D.818	AT4G38520.1	AT4G38520	APD6	Vascular tissue
PaChr1A.2993	0.736	0.619695443664566	0.472	1.07705887669647	0.939	0.762	13	PaChr1A.2993	AT5G59790.1	AT5G59790	SOK5	Vascular tissue
PaChr9A.388	0.735	0.51723635065672	0.47	1.19923876346443	0.868	0.55	13	PaChr9A.388	AT1G04250.1	AT1G04250	AtIAA17	Vascular tissue
PaChr15A.1254	0.732	0.804563151219983	0.464	1.5418544130528	0.842	0.571	13	PaChr15A.1254	AT2G46950.1	AT2G46950	CYP709B2	Vascular tissue
PaChr3D.2111	0.731	0.470235954110915	0.462	1.80108999465969	0.631	0.169	13	PaChr3D.2111	AT5G14320.1	AT5G14320	EMB3137	Vascular tissue
PaChr20D.989	0.73	0.544269888614546	0.46	1.03329070232701	0.935	0.783	13	PaChr20D.989	AT2G46680.1	AT2G46680	ATHB-7	Vascular tissue
HiC_scaffold_1055.1	0.729	0.75238535472668	0.458	1.21648259907653	0.836	0.696	13	HiC-scaffold-1055.1	NA	NA	NA	Vascular tissue
PaChr4A.1631	0.724	0.536436211568011	0.448	1.61403656268706	0.707	0.32	13	PaChr4A.1631	AT5G49690.1	AT5G49690	UGT91C1	Vascular tissue
PaChr13D.615	0.722	0.659050218542752	0.444	1.28395177558027	0.858	0.646	13	PaChr13D.615	AT1G32340.1	AT1G32340	NHL8	Vascular tissue
PaChr9A.920	0.72	0.698920611751032	0.44	1.11619984275601	0.915	0.739	13	PaChr9A.920	AT1G71695.1	AT1G71695	NA	Vascular tissue
PaChr7A.255	0.719	0.646553650099526	0.438	1.69874748952014	0.695	0.307	13	PaChr7A.255	AT1G47128.1	AT1G47128	RD21	Vascular tissue
HiC_scaffold_284.1	0.717	0.512892447604755	0.434	1.17454733825556	0.729	0.367	13	HiC-scaffold-284.1	NA	NA	NA	Vascular tissue
PaChr2D.222	0.717	0.492175754118646	0.434	1.02586327001	0.909	0.695	13	PaChr2D.222	AT4G02080.1	AT4G02080	ASAR1	Vascular tissue
PaChr5A.1752	0.715	0.511107662407397	0.43	1.27383667125809	0.795	0.464	13	PaChr5A.1752	AT2G21620.2	AT2G21620	RD2	Vascular tissue
PaChr3D.1075	0.714	0.529997450616132	0.428	1.06963317616451	0.89	0.672	13	PaChr3D.1075	AT1G56300.1	AT1G56300	DjC53	Vascular tissue
PaChr10A.1007	0.713	0.426373178125795	0.426	1.60967930160908	0.59	0.157	13	PaChr10A.1007	AT4G38970.1	AT4G38970	AtFBA2	Vascular tissue
PaChr1A.1387	0.712	0.518695778467504	0.424	1.16726138260719	0.793	0.449	13	PaChr1A.1387	AT1G15520.1	AT1G15520	ABCG40	Vascular tissue
PaChr9A.1485	0.711	0.422321670898925	0.422	1.26048468508218	0.629	0.2	13	PaChr9A.1485	AT1G52230.1	AT1G52230	PSAH-2	Vascular tissue
PaChr9A.1331	0.709	0.4443160522379	0.418	1.13437495153428	0.795	0.456	13	PaChr9A.1331	AT5G25930.1	AT5G25930	HSL3	Vascular tissue
PaChr6D.1076	0.706	0.547546695894125	0.412	1.2819655608234	0.764	0.424	13	PaChr6D.1076	AT5G51070.1	AT5G51070	CLPD	Vascular tissue
PaChr12D.234	0.705	0.98876444337354	0.41	2.04941360097549	0.634	0.273	13	PaChr12D.234	AT1G77330.1	AT1G77330	ACO5	Vascular tissue
PaChr6D.1016	0.705	0.623101679611899	0.41	2.08992431587277	0.57	0.182	13	PaChr6D.1016	AT5G43260.1	AT5G43260	NA	Vascular tissue
PaChr1A.2491	0.979	3.1213166389359	0.958	5.8741879530759	0.978	0.212	14	PaChr1A.2491	AT5G10390.1	AT5G10390	H3.1	Meristematic cells
PaChr20D.1013	0.977	3.24092954253868	0.954	6.22198245114126	0.972	0.173	14	PaChr20D.1013	AT5G59870.1	AT5G59870	h2a.w.6	Meristematic cells
PaChr2D.2294	0.973	2.95645866643987	0.946	6.04405124331251	0.968	0.199	14	PaChr2D.2294	AT3G45980.1	AT3G45980	H2B	Meristematic cells
PaChr1A.381	0.966	2.71232020239905	0.932	5.13326547111256	0.969	0.352	14	PaChr1A.381	AT3G45980.1	AT3G45980	H2B	Meristematic cells
PaChr7A.595	0.961	2.75618742504901	0.922	5.01276661654359	0.966	0.273	14	PaChr7A.595	AT2G18050.1	AT2G18050	HIS1-3	Meristematic cells
PaChr1A.383	0.96	2.53908999892903	0.92	4.93461899533279	0.964	0.34	14	PaChr1A.383	AT3G45980.1	AT3G45980	H2B	Meristematic cells
PaChr25D.792	0.956	2.39169351936485	0.912	4.15556941266986	0.975	0.532	14	PaChr25D.792	AT5G59970.1	AT5G59970	NA	Meristematic cells
PaChr3D.953	0.956	3.14128974561287	0.912	7.28541725094439	0.927	0.087	14	PaChr3D.953	AT5G59870.1	AT5G59870	h2a.w.6	Meristematic cells
PaChr11D.572	0.955	2.83930198378283	0.91	7.29909499856809	0.923	0.061	14	PaChr11D.572	AT5G59970.1	AT5G59970	NA	Meristematic cells
PaChr3D.115	0.954	2.95434129686548	0.908	6.47166722312728	0.931	0.128	14	PaChr3D.115	AT5G59970.1	AT5G59970	NA	Meristematic cells
PaChr6D.1708	0.953	2.9758061367312	0.906	7.49115938640807	0.918	0.059	14	PaChr6D.1708	AT5G59970.1	AT5G59970	NA	Meristematic cells
PaChr14A.1113	0.946	2.899611226793	0.892	7.45090827226422	0.906	0.059	14	PaChr14A.1113	AT3G45980.1	AT3G45980	H2B	Meristematic cells
PaChr1A.2348	0.944	2.42578946203867	0.888	5.29173414568621	0.925	0.196	14	PaChr1A.2348	AT5G59970.1	AT5G59970	NA	Meristematic cells
PaChr20D.1124	0.941	2.29745512055503	0.882	5.10995110167235	0.922	0.14	14	PaChr20D.1124	AT5G59970.1	AT5G59970	NA	Meristematic cells
PaChr16D.671	0.94	1.79150809905447	0.88	2.9144546731081	0.997	0.87	14	PaChr16D.671	AT4G27230.1	AT4G27230	HTA2	Meristematic cells
PaChr2D.470	0.935	1.99130686834167	0.87	3.49391074616089	0.986	0.635	14	PaChr2D.470	AT3G45980.1	AT3G45980	H2B	Meristematic cells
PaChr4A.906	0.932	3.11100906935374	0.864	7.77356334967675	0.88	0.059	14	PaChr4A.906	AT5G59870.1	AT5G59870	h2a.w.6	Meristematic cells
PaChr17A.529	0.93	2.17775623147013	0.86	4.46249894732965	0.925	0.273	14	PaChr17A.529	AT5G59970.1	AT5G59970	NA	Meristematic cells
PaChr6D.1133	0.927	2.49409594987564	0.854	5.95421995599738	0.886	0.112	14	PaChr6D.1133	AT5G10390.1	AT5G10390	H3.1	Meristematic cells
PaChr12D.1133	0.918	2.39680278999979	0.836	6.76568672724302	0.854	0.062	14	PaChr12D.1133	AT5G59970.1	AT5G59970	NA	Meristematic cells
PaChr17A.974	0.917	2.17690990563688	0.834	6.59704528914119	0.852	0.057	14	PaChr17A.974	AT5G59870.1	AT5G59870	h2a.w.6	Meristematic cells
PaChr9A.1071	0.916	2.79087478316491	0.832	7.56627092044353	0.847	0.051	14	PaChr9A.1071	AT5G59970.1	AT5G59970	NA	Meristematic cells
PaChr2D.468	0.915	2.053008137714	0.83	3.89169895103314	0.947	0.486	14	PaChr2D.468	AT3G45980.1	AT3G45980	H2B	Meristematic cells
PaChr11D.1302	0.91	2.38823718814061	0.82	7.52761917791622	0.831	0.034	14	PaChr11D.1302	AT5G10390.1	AT5G10390	H3.1	Meristematic cells
PaChr3D.2602	0.905	2.25309438855428	0.81	4.86676026476759	0.865	0.148	14	PaChr3D.2602	AT2G30620.1	AT2G30620	H1.2	Meristematic cells
PaChr13D.243	0.903	2.14723875472085	0.806	7.32049381627607	0.818	0.032	14	PaChr13D.243	AT5G10390.1	AT5G10390	H3.1	Meristematic cells
PaChr5A.1075	0.903	2.13435105488122	0.806	6.80998739879202	0.824	0.046	14	PaChr5A.1075	AT5G10390.1	AT5G10390	H3.1	Meristematic cells
PaChr18A.976	0.9	1.69593024167382	0.8	4.07256644001903	0.866	0.232	14	PaChr18A.976	AT5G59970.1	AT5G59970	NA	Meristematic cells
PaChr15A.298	0.898	2.08893508262065	0.796	5.40583084056865	0.834	0.089	14	PaChr15A.298	AT2G30620.1	AT2G30620	H1.2	Meristematic cells
PaChr2D.2426	0.896	1.78974074217399	0.792	6.28328783245868	0.808	0.046	14	PaChr2D.2426	AT5G10390.1	AT5G10390	H3.1	Meristematic cells
PaChr11D.1166	0.895	1.65616397435087	0.79	3.49800731653322	0.907	0.367	14	PaChr11D.1166	AT5G10980.1	AT5G10980	H3.3	Meristematic cells
PaChr9A.960	0.895	1.64612705174003	0.79	7.06220741711483	0.799	0.022	14	PaChr9A.960	AT5G10390.1	AT5G10390	H3.1	Meristematic cells
PaChr4A.2347	0.893	1.90615310169914	0.786	3.74554349159642	0.888	0.244	14	PaChr4A.2347	AT2G30620.1	AT2G30620	H1.2	Meristematic cells
PaChr1A.2373	0.891	1.68024217795024	0.782	3.67428113609416	0.891	0.332	14	PaChr1A.2373	AT3G45980.1	AT3G45980	H2B	Meristematic cells
PaChr4A.104	0.883	1.67350468695248	0.766	5.90636019886656	0.788	0.053	14	PaChr4A.104	AT5G59970.1	AT5G59970	NA	Meristematic cells
PaChr6D.1826	0.879	1.97503420196928	0.758	6.69316186639185	0.777	0.046	14	PaChr6D.1826	AT3G45980.1	AT3G45980	H2B	Meristematic cells
PaChr8A.260	0.879	2.25432171451708	0.758	6.67306350738545	0.777	0.046	14	PaChr8A.260	AT5G10390.1	AT5G10390	H3.1	Meristematic cells
PaChr16D.1251	0.87	1.66462217099074	0.74	3.68646833453646	0.843	0.203	14	PaChr16D.1251	AT2G30620.1	AT2G30620	H1.2	Meristematic cells
PaChr5A.1658	0.865	2.36236247493194	0.73	7.6629099159611	0.742	0.027	14	PaChr5A.1658	AT5G59970.1	AT5G59970	NA	Meristematic cells
PaChr11D.604	0.863	1.26781393511735	0.726	3.29956526832035	0.835	0.235	14	PaChr11D.604	AT2G18050.1	AT2G18050	HIS1-3	Meristematic cells
PaChr20D.1117	0.862	1.67011574349829	0.724	5.69263038761942	0.753	0.061	14	PaChr20D.1117	AT3G51880.2	AT3G51880	AtHMGB1	Meristematic cells
PaChr17A.892	0.857	1.61029406075864	0.714	4.8043635922989	0.764	0.091	14	PaChr17A.892	AT3G51880.2	AT3G51880	AtHMGB1	Meristematic cells
PaChr7A.1150	0.851	1.32941107672041	0.702	3.31648318312457	0.823	0.289	14	PaChr7A.1150	AT5G10980.1	AT5G10980	H3.3	Meristematic cells
PaChr5A.1769	0.839	2.06991945452418	0.678	7.94633551962966	0.688	0.02	14	PaChr5A.1769	AT3G45980.1	AT3G45980	H2B	Meristematic cells
PaChr9A.1039	0.837	1.56443677616698	0.674	5.33355329260249	0.713	0.075	14	PaChr9A.1039	AT3G45980.1	AT3G45980	H2B	Meristematic cells
PaChr3D.952	0.835	1.54593354638013	0.67	4.84585342714252	0.727	0.109	14	PaChr3D.952	AT3G45980.1	AT3G45980	H2B	Meristematic cells
PaChr19D.1015	0.832	1.36830587036544	0.664	7.40661717408073	0.671	0.013	14	PaChr19D.1015	AT3G45980.1	AT3G45980	H2B	Meristematic cells
PaChr23D.644	0.829	1.92737342850478	0.658	6.5715639235033	0.679	0.042	14	PaChr23D.644	AT1G08880.1	AT1G08880	G-H2AX	Meristematic cells
PaChr17A.1037	0.827	1.1240937873131	0.654	4.21457369898738	0.709	0.089	14	PaChr17A.1037	AT5G59970.1	AT5G59970	NA	Meristematic cells
PaChr13D.1633	0.821	0.795222672954043	0.642	1.25951012440542	0.999	0.957	14	PaChr13D.1633	AT1G20693.1	AT1G20693	HMG	Meristematic cells
PaChr5A.2204	0.812	1.270927331788	0.624	3.88194720822311	0.709	0.141	14	PaChr5A.2204	AT2G29570.1	AT2G29570	ATPCNA2	Meristematic cells
PaChr7A.1291	0.812	1.62309467513183	0.624	7.27348517412788	0.635	0.017	14	PaChr7A.1291	AT5G10390.1	AT5G10390	H3.1	Meristematic cells
PaChr4A.331	0.802	1.25444193428111	0.604	5.89278877926346	0.621	0.024	14	PaChr4A.331	AT3G54560.1	AT3G54560	H2A.Z	Meristematic cells
PaChr2D.905	0.791	0.997342445665719	0.582	3.19636025269452	0.692	0.165	14	PaChr2D.905	AT1G47970.1	AT1G47970	NA	Meristematic cells
PaChr14A.964	0.788	0.873034734747039	0.576	3.96461388937007	0.632	0.08	14	PaChr14A.964	AT1G14900.1	AT1G14900	HMGA	Meristematic cells
PaChr22A.438	0.788	1.41318435970401	0.576	7.28891870234969	0.584	0.014	14	PaChr22A.438	AT1G08880.1	AT1G08880	G-H2AX	Meristematic cells
PaChr13D.123	0.77	0.719079177133175	0.54	1.12624189725387	0.997	0.985	14	PaChr13D.123	AT5G10980.1	AT5G10980	H3.3	Meristematic cells
PaChr3D.368	0.767	0.840413242998729	0.534	5.28361166532116	0.554	0.026	14	PaChr3D.368	AT3G54560.1	AT3G54560	H2A.Z	Meristematic cells
PaChr12D.1256	0.764	0.633354952268683	0.528	4.62242715116833	0.553	0.028	14	PaChr12D.1256	AT5G48600.2	AT5G48600	ATCAP-C	Meristematic cells
PaChr3D.2195	0.764	1.40332318639917	0.528	5.02816956592909	0.575	0.067	14	PaChr3D.2195	AT1G54690.1	AT1G54690	G-H2AX	Meristematic cells
PaChr19D.783	0.76	0.921553164162313	0.52	3.8459016038527	0.586	0.093	14	PaChr19D.783	AT1G14900.1	AT1G14900	HMGA	Meristematic cells
PaChr1A.2251	0.758	0.588978555864565	0.516	1.23573578851269	0.92	0.611	14	PaChr1A.2251	AT2G36620.1	AT2G36620	eL24z	Meristematic cells
PaChr12D.1108	0.758	0.640294455253645	0.516	1.25944332422168	0.937	0.673	14	PaChr12D.1108	AT3G53740.2	AT3G53740	eL36y	Meristematic cells
PaChr2D.2395_PaChr2D.2394	0.758	0.640445254350544	0.516	1.34737099597349	0.895	0.574	14	PaChr2D.2395-PaChr2D.2394	NA	NA	NA	Meristematic cells
PaChr7A.995	0.758	0.585596524025733	0.516	1.1238975764104	0.967	0.745	14	PaChr7A.995	AT5G24510.1	AT5G24510	P1x	Meristematic cells
PaChr7A.559	0.751	0.998853723947813	0.502	4.84950953279531	0.538	0.051	14	PaChr7A.559	AT5G59970.1	AT5G59970	NA	Meristematic cells
PaChr8A.135	0.751	0.735153855887145	0.502	1.13714193606724	0.995	0.961	14	PaChr8A.135	AT2G18050.1	AT2G18050	HIS1-3	Meristematic cells
PaChr12D.1097	0.749	0.609316257285244	0.498	2.22083748002418	0.663	0.207	14	PaChr12D.1097	AT5G02560.2	AT5G02560	h2a.w.12	Meristematic cells
PaChr14A.318	0.741	0.518688238926711	0.482	1.01588521049472	0.944	0.739	14	PaChr14A.318	AT5G35530.1	AT5G35530	uS3x	Meristematic cells
PaChr16D.814	0.736	0.541043490098245	0.472	1.13965660933031	0.894	0.602	14	PaChr16D.814	AT5G59850.1	AT5G59850	uS8w	Meristematic cells
PaChr11D.1346	0.735	0.564575573367238	0.47	1.15187616003961	0.915	0.655	14	PaChr11D.1346	AT3G44590.1	AT3G44590	P2w	Meristematic cells
PaChr3D.270	0.735	0.51250541173816	0.47	1.29218467698557	0.818	0.447	14	PaChr3D.270	AT1G09590.1	AT1G09590	eL21z	Meristematic cells
PaChr3D.1283	0.732	0.531342203364661	0.464	1.05216242515812	0.931	0.705	14	PaChr3D.1283	AT5G27700.1	AT5G27700	eS21y	Meristematic cells
PaChr4A.1622	0.73	0.514147208121724	0.46	1.09728264245257	0.895	0.62	14	PaChr4A.1622	AT1G23290.1	AT1G23290	RPL27A	Meristematic cells
PaChr3D.2601	0.729	0.527163574966845	0.458	1.19383251095859	0.859	0.537	14	PaChr3D.2601	AT5G09500.1	AT5G09500	uS19y	Meristematic cells
PaChr3D.309	0.729	0.516918862988002	0.458	1.10058414480465	0.901	0.625	14	PaChr3D.309	AT1G04340.1	AT1G04340	NA	Meristematic cells
PaChr4A.1229	0.726	0.542045143671972	0.452	1.20932946149005	0.839	0.512	14	PaChr4A.1229	AT5G27700.1	AT5G27700	eS21y	Meristematic cells
PaChr4A.1956_PaChr4A.1957	0.725	0.566473563477829	0.45	1.17160533096053	0.892	0.621	14	PaChr4A.1956-PaChr4A.1957	NA	NA	NA	Meristematic cells
PaChr12D.1105	0.723	0.641831181346483	0.446	4.88763497198112	0.469	0.029	14	PaChr12D.1105	AT3G45980.1	AT3G45980	H2B	Meristematic cells
PaChr9A.305	0.721	0.522722221287265	0.442	1.15643416468696	0.856	0.563	14	PaChr9A.305	AT5G27850.1	AT5G27850	eL18x	Meristematic cells
PaChr4A.278	0.72	0.477116778591391	0.44	1.11601582965271	0.866	0.602	14	PaChr4A.278	AT1G04340.1	AT1G04340	NA	Meristematic cells
PaChr6D.1872	0.72	0.509978079402642	0.44	1.14784511749793	0.865	0.576	14	PaChr6D.1872	AT5G56710.1	AT5G56710	eL31x	Meristematic cells
PaChr1A.1855	0.719	0.524683570163211	0.438	1.33198979098944	0.776	0.426	14	PaChr1A.1855	AT5G28060.1	AT5G28060	eS24y	Meristematic cells
PaChr3D.1472	0.718	0.582357599656674	0.436	1.06111641532899	0.958	0.85	14	PaChr3D.1472	AT5G10980.1	AT5G10980	H3.3	Meristematic cells
PaChr3D.2213	0.717	0.556591179371054	0.434	1.32628309580408	0.79	0.46	14	PaChr3D.2213	AT4G14960.2	AT4G14960	TUA6	Meristematic cells
PaChr15A.1153	0.716	0.504131103409373	0.432	1.2819432305282	0.778	0.439	14	PaChr15A.1153	AT1G70600.1	AT1G70600	uL15x	Meristematic cells
PaChr3D.1053_PaChr3D.1054	0.715	0.508932583037792	0.43	1.15633407048441	0.836	0.549	14	PaChr3D.1053-PaChr3D.1054	NA	NA	NA	Meristematic cells
PaChr4A.2134	0.715	0.487018754681956	0.43	1.16289827710136	0.838	0.52	14	PaChr4A.2134	AT5G48760.1	AT5G48760	RPL13aD	Meristematic cells
PaChr9A.1401	0.715	0.489793645089126	0.43	1.02870028849026	0.886	0.604	14	PaChr9A.1401	AT2G19730.1	AT2G19730	eL28z	Meristematic cells
PaChr2D.2169	0.713	0.496742265480424	0.426	1.31888592011871	0.76	0.416	14	PaChr2D.2169	AT2G36620.1	AT2G36620	eL24z	Meristematic cells
PaChr23D.563	0.712	0.507759495329231	0.424	1.02515108316407	0.901	0.636	14	PaChr23D.563	AT5G39850.1	AT5G39850	uS4y	Meristematic cells
PaChr3D.250	0.71	0.543015712876308	0.42	1.2448120091798	0.808	0.505	14	PaChr3D.250	AT3G04400.1	AT3G04400	emb2171	Meristematic cells
PaChr15A.804	0.709	0.480569084497699	0.418	1.2447890335495	0.77	0.434	14	PaChr15A.804	AT3G23390.1	AT3G23390	eL42z	Meristematic cells
PaChr16D.1496	0.709	0.483324962717516	0.418	5.11563600617469	0.432	0.013	14	PaChr16D.1496	AT4G05190.1	AT4G05190	ATK5	Meristematic cells
PaChr19D.1156	0.709	0.476210343325141	0.418	1.242595162417	0.764	0.415	14	PaChr19D.1156	AT4G18100.1	AT4G18100	eL32z	Meristematic cells
PaChr6D.1775	0.709	0.553584821545076	0.418	4.07419960762664	0.448	0.034	14	PaChr6D.1775	AT3G23890.1	AT3G23890	ATTOPII	Meristematic cells
PaChr7A.1267	0.708	0.486064065193529	0.416	1.08016894049844	0.859	0.582	14	PaChr7A.1267	AT4G25740.1	AT4G25740	eS10z	Meristematic cells
PaChr11D.1328	0.705	0.428562586896538	0.41	1.07785214036903	0.8	0.474	14	PaChr11D.1328	AT3G52580.1	AT3G52580	uS11x	Meristematic cells
PaChr11D.507	0.705	0.452928437524166	0.41	1.13781042418542	0.793	0.478	14	PaChr11D.507	AT2G37190.1	AT2G37190	uL11z	Meristematic cells
PaChr12D.1484	0.705	0.432645395763472	0.41	1.02069714912518	0.848	0.552	14	PaChr12D.1484	AT2G19730.1	AT2G19730	eL28z	Meristematic cells
PaChr6D.689	0.702	0.511616663977254	0.404	1.36488532852333	0.718	0.378	14	PaChr6D.689	AT3G10950.1	AT3G10950	eL43z	Meristematic cells
PaChr16D.897	0.88	1.68653822954302	0.76	3.55929075686817	0.873	0.321	15	PaChr16D.897	AT3G15480.1	AT3G15480	TVA	Xylem
PaChr5A.1532	0.863	1.8232628435092	0.726	3.72250932854443	0.832	0.211	15	PaChr5A.1532	AT1G61210.1	AT1G61210	DWA3	Xylem
PaChr6D.1459	0.863	1.60307014417097	0.726	2.76584209229678	0.939	0.631	15	PaChr6D.1459	AT2G37040.1	AT2G37040	ATPAL1	Xylem
PaChr14A.285	0.862	1.99452865164067	0.724	6.24017208450062	0.749	0.053	15	PaChr14A.285	AT5G54160.1	AT5G54160	AtCOMT	Xylem
PaChr13D.227	0.837	1.8221846334821	0.674	4.78619490414224	0.713	0.066	15	PaChr13D.227	AT5G45910.1	AT5G45910	NA	Xylem
PaChr8A.520	0.837	1.809752406778	0.674	6.21686949128562	0.693	0.031	15	PaChr8A.520	AT1G72230.1	AT1G72230	NA	Xylem
PaChr3D.946	0.834	1.59487230849485	0.668	3.00560967364623	0.889	0.579	15	PaChr3D.946	AT2G28760.4	AT2G28760	UXS6	Xylem
PaChr19D.418	0.829	1.58686667079406	0.658	4.71339878971941	0.697	0.062	15	PaChr19D.418	AT5G57550.1	AT5G57550	XTH25	Xylem
PaChr21D.579	0.823	1.57152782768209	0.646	2.95119657115818	0.87	0.544	15	PaChr21D.579	AT4G13940.1	AT4G13940	ATSAHH1	Xylem
PaChr19D.1037	0.82	1.2203264886948	0.64	2.14343193940998	0.946	0.721	15	PaChr19D.1037	AT4G34050.3	AT4G34050	CCoAOMT1	Xylem
PaChr23D.936	0.82	1.10677255662636	0.64	2.43133955211916	0.851	0.454	15	PaChr23D.936	AT5G17920.1	AT5G17920	ATCIMS	Xylem
PaChr12D.1590	0.817	1.30861768906181	0.634	3.3117878912557	0.748	0.205	15	PaChr12D.1590	AT2G20520.1	AT2G20520	FLA6	Xylem
PaChr1A.689	0.816	1.76665782904122	0.632	3.91438465706269	0.735	0.195	15	PaChr1A.689	AT5G66390.1	AT5G66390	PER72	Xylem
PaChr6D.1457	0.815	1.05654776546469	0.63	2.10165325687298	0.921	0.617	15	PaChr6D.1457	AT5G03300.1	AT5G03300	ADK2	Xylem
PaChr11D.1311	0.807	1.30696698531462	0.614	3.76804339370537	0.681	0.093	15	PaChr11D.1311	AT3G44220.1	AT3G44220	NHL17	Xylem
PaChr7A.820	0.802	1.42848347644478	0.604	2.79907601126629	0.782	0.298	15	PaChr7A.820	AT5G08350.1	AT5G08350	NA	Xylem
PaChr16D.274	0.8	0.869179949605872	0.6	1.36238667254702	0.995	0.781	15	PaChr16D.274	AT3G05890.1	AT3G05890	LTI6b	Xylem
PaChr3D.1511	0.79	1.57157392397202	0.58	3.19548715970682	0.754	0.302	15	PaChr3D.1511	AT3G43190.1	AT3G43190	ATSUS4	Xylem
PaChr23D.585	0.788	1.06454056906647	0.576	2.73199848873521	0.739	0.305	15	PaChr23D.585	AT1G69230.1	AT1G69230	SP1L2	Xylem
PaChr6D.1123	0.786	1.09228309568964	0.572	3.20930157419564	0.66	0.126	15	PaChr6D.1123	AT3G44220.1	AT3G44220	NHL17	Xylem
PaChr6D.1568	0.784	1.32566321334902	0.568	3.91149572434899	0.634	0.095	15	PaChr6D.1568	AT4G27520.1	AT4G27520	AtENODL2	Xylem
PaChr14A.95	0.781	1.22401576128972	0.562	2.37328453299223	0.852	0.556	15	PaChr14A.95	AT4G10260.1	AT4G10260	FRK4	Xylem
PaChr16D.1488	0.777	0.897609046585506	0.554	3.97206598501166	0.606	0.074	15	PaChr16D.1488	AT5G42510.1	AT5G42510	DIR1	Xylem
PaChr13D.596	0.772	0.791746696250867	0.544	1.66753815701798	0.893	0.656	15	PaChr13D.596	AT3G48140.1	AT3G48140	NA	Xylem
PaChr19D.516	0.767	1.33882149007568	0.534	4.62819291316242	0.589	0.101	15	PaChr19D.516	AT5G15490.1	AT5G15490	UGD3	Xylem
PaChr2D.328	0.766	0.844886329641533	0.532	2.98250511880733	0.627	0.129	15	PaChr2D.328	AT4G08350.1	AT4G08350	GTA02	Xylem
PaChr12D.206	0.759	1.07280538699378	0.518	2.38188669930533	0.774	0.471	15	PaChr12D.206	AT1G02500.1	AT1G02500	AtSAM1	Xylem
PaChr22A.488	0.759	0.657031095018887	0.518	1.26495104085451	0.96	0.809	15	PaChr22A.488	AT1G69230.1	AT1G69230	SP1L2	Xylem
PaChr19D.240	0.749	1.48060619585372	0.498	5.93887825136841	0.525	0.039	15	PaChr19D.240	AT5G54160.1	AT5G54160	AtCOMT	Xylem
PaChr16D.918	0.747	0.853672391200833	0.494	1.610417708361	0.844	0.494	15	PaChr16D.918	AT3G53420.1	AT3G53420	AtPIP2;1	Xylem
PaChr18A.775	0.746	0.692935078548981	0.492	1.22831576081104	0.918	0.597	15	PaChr18A.775	AT5G36970.1	AT5G36970	NHL25	Xylem
PaChr21D.231	0.744	1.64028094246434	0.488	3.67972147106744	0.577	0.115	15	PaChr21D.231	AT1G64010.2	AT1G64010	NA	Xylem
PaChr3D.2213	0.744	0.809164262207074	0.488	1.82084250374567	0.79	0.462	15	PaChr3D.2213	AT4G14960.2	AT4G14960	TUA6	Xylem
PaChr2D.2064	0.743	0.813643102974066	0.486	1.67629219338504	0.824	0.521	15	PaChr2D.2064	AT4G27270.1	AT4G27270	NA	Xylem
PaChr4A.1403	0.741	1.06181087901079	0.482	2.37578697575244	0.718	0.359	15	PaChr4A.1403	AT3G43190.1	AT3G43190	ATSUS4	Xylem
PaChr2D.1965	0.74	0.962720456168602	0.48	2.34842059078044	0.714	0.362	15	PaChr2D.1965	AT3G62760.1	AT3G62760	ATGSTF13	Xylem
PaChr12D.76	0.732	0.660387336145152	0.464	1.53532414311053	0.794	0.515	15	PaChr12D.76	AT5G59613.1	AT5G59613	NA	Xylem
PaChr6D.671	0.732	0.735161846442386	0.464	1.4926148413378	0.871	0.629	15	PaChr6D.671	AT5G45910.1	AT5G45910	NA	Xylem
PaChr7A.852	0.731	0.873858306205783	0.462	6.20638453860297	0.473	0.013	15	PaChr7A.852	AT2G28315.1	AT2G28315	UXT1	Xylem
PaChr7A.855_PaChr7A.856	0.731	1.02725672154314	0.462	2.07652406898635	0.704	0.351	15	PaChr7A.855-PaChr7A.856	NA	NA	NA	Xylem
PaChr4A.2465	0.729	0.593996526298195	0.458	1.12953317794536	0.952	0.839	15	PaChr4A.2465	AT5G59890.1	AT5G59890	ADF4	Xylem
PaChr13D.1396	0.727	1.10151355324394	0.454	2.36159625403547	0.659	0.271	15	PaChr13D.1396	AT1G05260.1	AT1G05260	PER3	Xylem
PaChr2D.175	0.726	0.823139765558868	0.452	2.24045857755591	0.649	0.313	15	PaChr2D.175	AT1G10630.1	AT1G10630	ARFA1F	Xylem
PaChr3D.2732	0.726	0.558758018989113	0.452	1.12405059025613	0.939	0.787	15	PaChr3D.2732	AT5G52360.1	AT5G52360	ADF10	Xylem
PaChr7A.203	0.725	0.743750913026629	0.45	2.96719683400045	0.528	0.091	15	PaChr7A.203	AT2G43060.1	AT2G43060	AtIBH1	Xylem
PaChr16D.72	0.724	1.02260462411535	0.448	2.55028166949571	0.622	0.257	15	PaChr16D.72	AT2G39050.1	AT2G39050	ArathEULS3	Xylem
PaChr3D.65	0.724	0.780871197735587	0.448	5.41768937767145	0.463	0.019	15	PaChr3D.65	AT3G48940.1	AT3G48940	NA	Xylem
PaChr4A.1514	0.724	0.70234525334189	0.448	2.69563245635955	0.56	0.15	15	PaChr4A.1514	AT2G32190.1	AT2G32190	AthCYSTM4	Xylem
PaChr1A.664	0.722	0.923030461973176	0.444	3.79948020767727	0.499	0.072	15	PaChr1A.664	AT1G02900.1	AT1G02900	ATRALF1	Xylem
PaChr1A.1788	0.72	1.20236769538374	0.44	2.76477848111311	0.61	0.234	15	PaChr1A.1788	AT5G56540.1	AT5G56540	AGP14	Xylem
PaChr25D.733	0.718	0.547022190789034	0.436	1.13807394630845	0.835	0.492	15	PaChr25D.733	AT1G63120.1	AT1G63120	ATRBL2	Xylem
PaChr1A.2809	0.717	0.517896175634764	0.434	1.00779182068953	0.928	0.696	15	PaChr1A.2809	AT3G16510.1	AT3G16510	NA	Xylem
PaChr7A.412	0.717	0.781959645148502	0.434	1.46262932542401	0.783	0.445	15	PaChr7A.412	AT2G32210.1	AT2G32210	AthCYSTM6	Xylem
PaChr6D.1961	0.716	0.89028964253826	0.432	2.87004590729053	0.553	0.182	15	PaChr6D.1961	AT5G37600.1	AT5G37600	ATGLN1	Xylem
PaChr9A.204	0.715	0.905009455943131	0.43	3.37069121991427	0.523	0.134	15	PaChr9A.204	AT1G02500.1	AT1G02500	AtSAM1	Xylem
PaChr12D.1647	0.714	0.661455165653213	0.428	2.29625253816312	0.584	0.224	15	PaChr12D.1647	AT1G65930.1	AT1G65930	cICDH	Xylem
PaChr2D.1435	0.713	0.664078741586402	0.426	1.4895388504587	0.738	0.424	15	PaChr2D.1435	AT4G18020.1	AT4G18020	APRR2	Xylem
PaChr2D.257	0.712	0.698769718450785	0.424	1.51974411590116	0.741	0.426	15	PaChr2D.257	AT3G03080.1	AT3G03080	NA	Xylem
PaChr22A.1105	0.712	1.06580921930096	0.424	3.66532344240275	0.49	0.082	15	PaChr22A.1105	AT3G47340.1	AT3G47340	ASN1	Xylem
PaChr5A.1435	0.711	1.16735037231973	0.422	3.15395817136638	0.57	0.223	15	PaChr5A.1435	AT2G37040.1	AT2G37040	ATPAL1	Xylem
PaChr2D.1568	0.71	0.571129549311987	0.42	1.23172151723547	0.85	0.651	15	PaChr2D.1568	AT1G65970.1	AT1G65970	PRXIIC	Xylem
PaChr22A.360	0.71	0.771226282533051	0.42	2.66293508671941	0.552	0.186	15	PaChr22A.360	AT1G09430.1	AT1G09430	ACLA-3	Xylem
PaChr7A.472	0.71	0.613589942590542	0.42	1.17562923913361	0.79	0.445	15	PaChr7A.472	AT4G30270.1	AT4G30270	MERI-5	Xylem
PaChr25D.597	0.709	0.936630871552677	0.418	2.54836447481878	0.571	0.212	15	PaChr25D.597	AT5G36970.1	AT5G36970	NHL25	Xylem
PaChr6D.1290	0.706	0.655463874465118	0.412	1.28858900767029	0.791	0.456	15	PaChr6D.1290	AT3G20180.2	AT3G20180	NA	Xylem
PaChr17A.735	0.704	1.36438390679797	0.408	2.81319429082179	0.589	0.251	15	PaChr17A.735	AT1G55535.1	AT1G55535	NA	Xylem
PaChr15A.913	0.703	0.690009148526971	0.406	2.23727701713462	0.548	0.178	15	PaChr15A.913	AT5G54240.1	AT5G54240	NA	Xylem
PaChr4A.2291	0.702	0.512475884645047	0.404	1.36285178275649	0.729	0.414	15	PaChr4A.2291	AT2G35860.1	AT2G35860	FLA16	Xylem
PaChr8A.292	0.702	0.743073569839062	0.404	1.58842878925359	0.773	0.59	15	PaChr8A.292	AT4G34050.3	AT4G34050	CCoAOMT1	Xylem
PaChr6D.1694	0.829	1.09340711796212	0.658	1.81114572706995	0.966	0.714	16	PaChr6D.1694	AT1G63840.1	AT1G63840	NA	Unknown
PaChr1A.2305	0.811	1.00082492366382	0.622	1.7848257029254	0.934	0.703	16	PaChr1A.2305	AT2G38470.1	AT2G38470	ATWRKY33	Unknown
PaChr12D.1591	0.808	0.742766330983518	0.616	1.1349007071922	1	0.959	16	PaChr12D.1591	AT1G28480.1	AT1G28480	GRX480	Unknown
PaChr13D.415	0.802	0.851364729014584	0.604	1.48032591508823	0.968	0.791	16	PaChr13D.415	AT2G05940.1	AT2G05940	PBL14	Unknown
PaChr2D.2021	0.795	1.10563754718713	0.59	2.10731964177749	0.845	0.516	16	PaChr2D.2021	AT5G43650.1	AT5G43650	BHLH92	Unknown
PaChr1A.1261	0.784	0.930828234538009	0.568	1.79645104891397	0.87	0.602	16	PaChr1A.1261	AT4G33050.5	AT4G33050	AtIQM1	Unknown
PaChr11D.993	0.77	0.64583478937453	0.54	1.04133765145169	0.998	0.957	16	PaChr11D.993	AT2G43320.1	AT2G43320	NA	Unknown
PaChr2D.2370	0.761	0.668580454587626	0.522	1.13884241013835	0.965	0.835	16	PaChr2D.2370	AT2G40000.1	AT2G40000	ATHSPRO2	Unknown
PaChr8A.1464	0.758	0.747380517668529	0.516	1.17797621946359	0.974	0.798	16	PaChr8A.1464	NA	NA	NA	Unknown
PaChr9A.184	0.753	0.688522909877558	0.506	1.33178018708405	0.895	0.657	16	PaChr9A.184	AT5G58620.1	AT5G58620	AtC3H66	Unknown
PaChr7A.586	0.75	0.976160185897553	0.5	1.86322583002738	0.797	0.491	16	PaChr7A.586	AT4G11280.1	AT4G11280	ACS6	Unknown
PaChr14A.1038	0.741	0.776104358197452	0.482	1.220322749543	0.974	0.806	16	PaChr14A.1038	AT4G34410.1	AT4G34410	ERF109	Unknown
PaChr8A.409	0.733	0.700678071576851	0.466	1.35241446952464	0.865	0.665	16	PaChr8A.409	AT1G72310.1	AT1G72310	ATL3	Unknown
PaChr13D.1043	0.732	0.7227399239188	0.464	1.86606875843176	0.7	0.351	16	PaChr13D.1043	AT5G57035.1	AT5G57035	NA	Unknown
PaChr5A.1912	0.731	0.683776226165124	0.462	1.07026183554845	0.982	0.912	16	PaChr5A.1912	AT1G19020.1	AT1G19020	HUP35	Unknown
PaChr9A.1415	0.731	0.700155781811559	0.462	1.21207989040017	0.937	0.824	16	PaChr9A.1415	AT4G26890.1	AT4G26890	MAPKKK16	Unknown
PaChr16D.1256	0.73	0.685923581113328	0.46	1.09004836548168	0.969	0.828	16	PaChr16D.1256	AT1G04240.2	AT1G04240	IAA3	Unknown
PaChr3D.2543	0.729	0.593961136587998	0.458	1.02828449104983	0.968	0.855	16	PaChr3D.2543	AT5G22060.1	AT5G22060	ATJ2	Unknown
PaChr1A.1020	0.726	0.620039029975352	0.452	1.06280995561611	0.95	0.791	16	PaChr1A.1020	AT2G25250.1	AT2G25250	NA	Unknown
PaChr1A.2886	0.726	0.664158068436012	0.452	1.24755510747728	0.871	0.727	16	PaChr1A.2886	AT5G12340.2	AT5G12340	NA	Unknown
PaChr12D.796	0.724	0.671904559802378	0.448	1.14066362115952	0.94	0.807	16	PaChr12D.796	AT5G12340.2	AT5G12340	NA	Unknown
PaChr2D.1662	0.721	0.866090831864076	0.442	1.73620929188046	0.757	0.452	16	PaChr2D.1662	AT4G26890.1	AT4G26890	MAPKKK16	Unknown
PaChr7A.730	0.721	0.672017581853951	0.442	1.10315168062086	0.958	0.833	16	PaChr7A.730	AT4G17500.1	AT4G17500	AtERF#100	Unknown
PaChr8A.123	0.719	0.678337065099802	0.438	1.22249444849512	0.855	0.606	16	PaChr8A.123	AT1G32928.1	AT1G32928	NA	Unknown
PaChr15A.1051	0.718	0.812229978065771	0.436	1.39990468653068	0.87	0.707	16	PaChr15A.1051	AT3G19615.1	AT3G19615	NA	Unknown
PaChr25D.865	0.714	0.561328574772112	0.428	1.20703605600147	0.837	0.619	16	PaChr25D.865	AT4G16600.1	AT4G16600	PGSIP8	Unknown
PaChr4A.1865	0.712	0.760080277918998	0.424	1.69753396988548	0.694	0.359	16	PaChr4A.1865	AT2G32150.1	AT2G32150	XMPP	Unknown
PaChr2D.715	0.711	0.580249028309349	0.422	1.08275407260984	0.892	0.77	16	PaChr2D.715	AT3G43790.2	AT3G43790	ZIFL2	Unknown
PaChr6D.1290	0.711	0.97828685153505	0.422	1.84251828523054	0.723	0.46	16	PaChr6D.1290	AT3G20180.2	AT3G20180	NA	Unknown
PaChr12D.150	0.707	0.618485660388844	0.414	1.19548580224489	0.873	0.719	16	PaChr12D.150	AT3G62420.1	AT3G62420	ATBZIP53	Unknown
PaChr17A.514	0.707	0.624998065732088	0.414	1.00530021924035	0.945	0.818	16	PaChr17A.514	AT2G23810.1	AT2G23810	TET8	Unknown
PaChr20D.959	0.705	0.666586725855692	0.41	1.18017897027944	0.887	0.713	16	PaChr20D.959	AT4G25470.1	AT4G25470	ATCBF2	Unknown
PaChr4A.1861	0.705	0.682615406340547	0.41	1.19513083446717	0.913	0.808	16	PaChr4A.1861	AT1G55020.1	AT1G55020	ATLOX1	Unknown
PaChr16D.88	0.702	0.610593050587814	0.404	1.25116125319018	0.784	0.576	16	PaChr16D.88	AT5G05190.1	AT5G05190	EDR4	Unknown
PaChr7A.375	0.702	0.679095564683858	0.404	1.65057531647498	0.699	0.41	16	PaChr7A.375	AT2G43020.1	AT2G43020	ATPAO2	Unknown
PaChr8A.1528	0.702	0.498871377165666	0.404	1.02031281434895	0.823	0.572	16	PaChr8A.1528	AT5G24870.1	AT5G24870	CTL07	Unknown
PaChr9A.1447	0.702	0.645347322657067	0.404	1.13998953849368	0.881	0.672	16	PaChr9A.1447	AT3G03280.1	AT3G03280	NA	Unknown
PaChr1A.739	0.975	2.73625393856143	0.95	6.48080492730358	0.966	0.104	17	PaChr1A.739	AT3G20060.1	AT3G20060	UBC19	G2/M phase
PaChr2D.729	0.958	2.04168400552829	0.916	6.19277243950695	0.932	0.075	17	PaChr2D.729	AT3G20060.1	AT3G20060	UBC19	G2/M phase
PaChr1A.2007	0.944	2.9646288386069	0.888	7.37043136650488	0.906	0.06	17	PaChr1A.2007	AT5G11740.1	AT5G11740	AGP15	G2/M phase
PaChr4A.2196	0.932	1.29982243197657	0.864	2.49540319693266	0.989	0.638	17	PaChr4A.2196	AT4G14960.2	AT4G14960	TUA6	G2/M phase
PaChr13D.1633	0.915	1.24102421460724	0.83	1.93335336356075	1	0.958	17	PaChr13D.1633	AT1G20693.1	AT1G20693	HMG	G2/M phase
PaChr7A.955	0.907	2.45095296104579	0.814	8.9872350513854	0.82	0.013	17	PaChr7A.955	AT5G16250.1	AT5G16250	NA	G2/M phase
PaChr9A.1280	0.901	1.71088361563994	0.802	4.48119141580512	0.865	0.141	17	PaChr9A.1280	AT1G18650.1	AT1G18650	PDCB3	G2/M phase
PaChr15A.1065	0.897	1.66731761677694	0.794	3.31907623152661	0.932	0.345	17	PaChr15A.1065	AT1G09600.1	AT1G09600	NA	G2/M phase
PaChr15A.1442	0.892	2.62152185058175	0.784	6.73041364596578	0.807	0.063	17	PaChr15A.1442	AT2G39050.1	AT2G39050	ArathEULS3	G2/M phase
PaChr2D.1921	0.892	2.34637027780893	0.784	5.35555447860005	0.841	0.135	17	PaChr2D.1921	AT1G67310.1	AT1G67310	NA	G2/M phase
PaChr4A.2037	0.88	1.65673751801148	0.76	7.83985270998128	0.766	0.016	17	PaChr4A.2037	AT1G08560.1	AT1G08560	ATSYP111	G2/M phase
PaChr4A.278	0.877	0.973576639421706	0.754	2.05278121880436	0.953	0.606	17	PaChr4A.278	AT1G04340.1	AT1G04340	NA	G2/M phase
PaChr22A.378	0.875	1.76989050526947	0.75	3.28091043407304	0.904	0.399	17	PaChr22A.378	AT1G55325.2	AT1G55325	GCT	G2/M phase
PaChr6D.894	0.873	1.21206025854599	0.746	2.01355701455552	0.998	0.78	17	PaChr6D.894	AT2G21060.1	AT2G21060	ATCSP4	G2/M phase
PaChr4A.1647	0.864	1.13654617008258	0.728	4.0233618949445	0.79	0.123	17	PaChr4A.1647	AT5G44560.1	AT5G44560	VPS2.2	G2/M phase
PaChr18A.632	0.858	1.31774030661164	0.716	8.38369401927328	0.719	0.006	17	PaChr18A.632	AT3G44960.2	AT3G44960	NA	G2/M phase
PaChr1A.2213	0.85	1.46319144856785	0.7	8.76977932525309	0.704	0.006	17	PaChr1A.2213	AT5G06150.1	AT5G06150	CYC1BAT	G2/M phase
PaChr3D.1614	0.849	1.38317994203398	0.698	4.64791481887757	0.753	0.104	17	PaChr3D.1614	AT5G25820.1	AT5G25820	NA	G2/M phase
PaChr12D.1223	0.842	1.00503888070817	0.684	5.31021526174008	0.709	0.041	17	PaChr12D.1223	AT1G01370.1	AT1G01370	CENH3	G2/M phase
PaChr4A.166	0.834	2.31833889507939	0.668	7.65299554528082	0.681	0.026	17	PaChr4A.166	AT2G42110.1	AT2G42110	NA	G2/M phase
PaChr3D.1885	0.833	0.906988710338576	0.666	4.92417992147138	0.694	0.045	17	PaChr3D.1885	AT5G44560.1	AT5G44560	VPS2.2	G2/M phase
PaChr19D.505	0.83	1.54326200755521	0.66	4.5403768982176	0.724	0.107	17	PaChr19D.505	AT2G25060.1	AT2G25060	AtENODL14	G2/M phase
PaChr12D.1335	0.824	1.53500487924567	0.648	6.01968943330861	0.672	0.046	17	PaChr12D.1335	AT1G18650.1	AT1G18650	PDCB3	G2/M phase
PaChr20D.1095	0.819	1.12368258434773	0.638	6.43237508116944	0.65	0.021	17	PaChr20D.1095	AT4G35730.1	AT4G35730	ISTL3	G2/M phase
PaChr3D.2213	0.819	1.14400531576665	0.638	2.41774845992473	0.875	0.464	17	PaChr3D.2213	AT4G14960.2	AT4G14960	TUA6	G2/M phase
PaChr3D.2478	0.819	0.989791938186846	0.638	4.91041792439552	0.672	0.052	17	PaChr3D.2478	AT4G14960.2	AT4G14960	TUA6	G2/M phase
PaChr8A.1373	0.819	0.935545184943418	0.638	3.15089160170078	0.753	0.193	17	PaChr8A.1373	AT5G05080.1	AT5G05080	ATUBC22	G2/M phase
PaChr11D.977	0.818	2.12410811838179	0.636	8.88955573560285	0.642	0.01	17	PaChr11D.977	AT5G16250.1	AT5G16250	NA	G2/M phase
PaChr4A.1980	0.818	1.22386329480661	0.636	2.59187842067127	0.868	0.446	17	PaChr4A.1980	AT4G14960.2	AT4G14960	TUA6	G2/M phase
PaChr16D.162	0.817	0.959274855532873	0.634	6.29791506108128	0.647	0.019	17	PaChr16D.162	AT1G03470.1	AT1G03470	NET3A	G2/M phase
PaChr3D.309	0.814	0.718283945422423	0.628	1.46936197518598	0.956	0.629	17	PaChr3D.309	AT1G04340.1	AT1G04340	NA	G2/M phase
PaChr16D.918	0.813	1.07858215821277	0.626	1.98094725505321	0.909	0.496	17	PaChr16D.918	AT3G53420.1	AT3G53420	AtPIP2;1	G2/M phase
PaChr3D.2375	0.811	0.704040723137504	0.622	1.46821880519472	0.95	0.639	17	PaChr3D.2375	AT5G48760.1	AT5G48760.	RPL13aD	G2/M phase
PaChr12D.1108	0.81	0.822861344025611	0.62	1.57229975340507	0.966	0.677	17	PaChr12D.1108	AT3G53740.2	AT3G53740	eL36y	G2/M phase
PaChr11D.1346	0.809	0.77906453482964	0.618	1.53172305646195	0.958	0.659	17	PaChr11D.1346	AT3G44590.1	AT3G44590	P2w	G2/M phase
PaChr15A.1153	0.809	0.772182584218568	0.618	1.81911367530377	0.883	0.443	17	PaChr15A.1153	AT1G70600.1	AT1G70600	uL15x	G2/M phase
PaChr4A.226	0.808	1.32536122464604	0.616	8.53254487162067	0.62	0.005	17	PaChr4A.226	AT1G04030.1	AT1G04030	NA	G2/M phase
PaChr14A.318	0.807	0.650237157170468	0.614	1.24603421794795	0.982	0.742	17	PaChr14A.318	AT5G35530.1	AT5G35530	uS3x	G2/M phase
PaChr2D.2395_PaChr2D.2394	0.807	0.815327304471571	0.614	1.65672790269975	0.925	0.579	17	PaChr2D.2395-PaChr2D.2394	NA	NA	NA	G2/M phase
PaChr3D.2276	0.805	1.28252239199181	0.61	6.419425431436	0.628	0.027	17	PaChr3D.2276	AT1G08560.1	AT1G08560	ATSYP111	G2/M phase
PaChr4A.1956_PaChr4A.1957	0.805	0.762759283151035	0.61	1.52180725617309	0.946	0.625	17	PaChr4A.1956-PaChr4A.1957	NA	NA	NA	G2/M phase
PaChr4A.1002_PaChr4A.1003	0.804	0.773036997862102	0.608	1.72971321960044	0.893	0.48	17	PaChr4A.1002-PaChr4A.1003	NA	NA	NA	G2/M phase
PaChr11D.675	0.803	1.01725399255904	0.606	2.03902939000484	0.875	0.491	17	PaChr11D.675	AT4G00430.1	AT4G00430	PIP1;4	G2/M phase
PaChr12D.1224	0.803	0.857690087996426	0.606	1.91207289498424	0.889	0.503	17	PaChr12D.1224	AT1G77940.1	AT1G77940	eL30y	G2/M phase
PaChr4A.679	0.803	0.757231395923877	0.606	1.82746773364408	0.876	0.428	17	PaChr4A.679	AT3G52590.1	AT3G52590	eL40y	G2/M phase
PaChr4A.979	0.803	0.721116783391951	0.606	1.96545442123743	0.829	0.342	17	PaChr4A.979	AT5G58590.1	AT5G58590	RANBP1	G2/M phase
PaChr3D.1961	0.802	0.740443873495369	0.604	1.19783451151638	0.998	0.914	17	PaChr3D.1961	AT2G21660.1	AT2G21660	ATGRP7	G2/M phase
PaChr15A.393	0.801	0.719029783786636	0.602	1.73799184872591	0.873	0.44	17	PaChr15A.393	AT3G57490.1	AT3G57490	uS5w	G2/M phase
PaChr23D.563	0.799	0.772524266032134	0.598	1.49478431976271	0.95	0.64	17	PaChr23D.563	AT5G39850.1	AT5G39850	uS4y	G2/M phase
PaChr15A.804	0.797	0.732758876818148	0.594	1.75955275454189	0.872	0.438	17	PaChr15A.804	AT3G23390.1	AT3G23390	eL42z	G2/M phase
PaChr16D.72	0.797	1.45485752802422	0.594	3.31747852755152	0.748	0.259	17	PaChr16D.72	AT2G39050.1	AT2G39050	ArathEULS3	G2/M phase
PaChr25D.557	0.795	0.61966891122183	0.59	1.12135933785818	0.984	0.824	17	PaChr25D.557	AT3G10610.1	AT3G10610	eS17x	G2/M phase
PaChr6D.1872	0.795	0.780897298829111	0.59	1.65726160144706	0.914	0.58	17	PaChr6D.1872	AT5G56710.1	AT5G56710	eL31x	G2/M phase
PaChr9A.1401	0.794	0.693294877336146	0.588	1.40068922356902	0.943	0.608	17	PaChr9A.1401	AT2G19730.1	AT2G19730	eL28z	G2/M phase
PaChr1A.2251	0.793	0.707697268254441	0.586	1.44733308890119	0.941	0.616	17	PaChr1A.2251	AT2G36620.1	AT2G36620	eL24z	G2/M phase
PaChr19D.1323	0.793	0.714340130922061	0.586	1.40530002258153	0.946	0.674	17	PaChr19D.1323	AT2G21580.1	AT2G21580	eS25y	G2/M phase
PaChr22A.375	0.793	0.809916840682186	0.586	2.09688438821706	0.802	0.338	17	PaChr22A.375	AT4G36130.1	AT4G36130	uL2x	G2/M phase
PaChr5A.669	0.792	1.43810450917463	0.584	7.32775144070202	0.592	0.015	17	PaChr5A.669	AT4G11080.1	AT4G11080	3xHMG-box1	G2/M phase
PaChr2D.1258	0.79	0.839068658897666	0.58	2.417004660287	0.753	0.231	17	PaChr2D.1258	AT1G01300.1	AT1G01300	NA	G2/M phase
PaChr3D.250	0.79	0.763655881342861	0.58	1.66174963233922	0.894	0.509	17	PaChr3D.250	AT3G04400.1	AT3G04400	emb2171	G2/M phase
PaChr7A.1267	0.79	0.738503484868944	0.58	1.55498210678158	0.915	0.586	17	PaChr7A.1267	AT4G25740.1	AT4G25740	eS10z	G2/M phase
PaChr11D.335	0.788	1.21303960432423	0.576	4.3127778812804	0.633	0.08	17	PaChr11D.335	AT4G03210.1	AT4G03210	XTH9	G2/M phase
PaChr3D.1269	0.788	0.643907745190673	0.576	1.55891058401722	0.889	0.479	17	PaChr3D.1269	AT3G05560.1	AT3G05560	eL22z	G2/M phase
PaChr2D.394	0.786	1.16092952594667	0.572	4.44192665803186	0.62	0.069	17	PaChr2D.394	AT1G68350.1	AT1G68350	NA	G2/M phase
PaChr4A.956	0.785	0.587918125265882	0.57	1.0825362144671	0.99	0.817	17	PaChr4A.956	AT5G60390.1	AT5G60390	EF1alpha	G2/M phase
PaChr12D.1300	0.784	0.610223023179784	0.568	1.53288761432914	0.863	0.453	17	PaChr12D.1300	AT3G59540.1	AT3G59540	eL38y	G2/M phase
PaChr19D.413	0.783	0.572265152125659	0.566	1.19577759298641	0.951	0.657	17	PaChr19D.413	AT2G44120.2	AT2G44120	uL30x	G2/M phase
PaChr7A.995	0.782	0.709680632431232	0.564	1.33562040959311	0.964	0.748	17	PaChr7A.995	AT5G24510.1	AT5G24510	P1x	G2/M phase
PaChr5A.738	0.781	1.39379879468182	0.562	3.72114982823374	0.66	0.145	17	PaChr5A.738	AT4G20260.4	AT4G20260	ATPCAP1	G2/M phase
PaChr17A.1054	0.78	0.784349230374401	0.56	8.46663731544194	0.563	0.003	17	PaChr17A.1054	AT5G49390.1	AT5G49390	NA	G2/M phase
PaChr2D.2568	0.78	0.589970096503845	0.56	1.12899018230011	0.98	0.746	17	PaChr2D.2568	AT3G25520.1	AT3G25520	ATL5	G2/M phase
PaChr12D.1484	0.779	0.620108942009384	0.558	1.39274962186943	0.914	0.556	17	PaChr12D.1484	AT2G19730.1	AT2G19730	eL28z	G2/M phase
PaChr3D.2378	0.779	0.764356553568937	0.558	5.42303668498838	0.576	0.023	17	PaChr3D.2378	AT1G18650.1	AT1G18650	PDCB3	G2/M phase
PaChr13D.323	0.778	0.610934544842842	0.556	1.64868964601578	0.829	0.384	17	PaChr13D.323	AT4G31985.1	AT4G31985	eL39x	G2/M phase
PaChr13D.35	0.778	0.571669989926396	0.556	1.10069978708308	0.977	0.761	17	PaChr13D.35	AT1G33120.1	AT1G33120	uL6z	G2/M phase
PaChr3D.1053_PaChr3D.1054	0.778	0.673770079698915	0.556	1.47012937155959	0.894	0.553	17	PaChr3D.1053-PaChr3D.1054	NA	NA	NA	G2/M phase
PaChr1A.2340	0.777	0.621562100227318	0.554	1.31984901216684	0.922	0.626	17	PaChr1A.2340	AT5G02960.1	AT5G02960	uS12y	G2/M phase
PaChr6D.689	0.777	0.643847320809036	0.554	1.63668578942304	0.837	0.382	17	PaChr6D.689	AT3G10950.1	AT3G10950	NA	G2/M phase
PaChr11D.658	0.776	0.833613938513603	0.552	7.77227297885051	0.556	0.005	17	PaChr11D.658	AT1G76310.3	AT1G76310	CYCB2	G2/M phase
PaChr12D.851	0.776	0.717839265770747	0.552	6.78234895653959	0.559	0.008	17	PaChr12D.851	AT5G27550.1	AT5G27550	NA	G2/M phase
PaChr4A.1622	0.776	0.602533403011188	0.552	1.25899144568345	0.935	0.624	17	PaChr4A.1622	AT1G23290.1	AT1G23290	RPL27A	G2/M phase
PaChr4A.2134	0.775	0.65022296613069	0.55	1.48405571569	0.888	0.524	17	PaChr4A.2134	AT5G48760.1	AT5G48760	RPL13aD	G2/M phase
PaChr2D.419	0.774	0.597557537638387	0.548	1.14200081335015	0.971	0.773	17	PaChr2D.419	AT3G49910.1	AT3G49910	uL24z	G2/M phase
PaChr22A.512	0.774	0.613695913723254	0.548	1.18676425894103	0.966	0.71	17	PaChr22A.512	AT5G39850.1	AT5G39850	uS4y	G2/M phase
PaChr5A.736	0.774	0.702499209695419	0.548	1.75343568478656	0.823	0.431	17	PaChr5A.736	AT4G15000.1	AT4G15000	eL27x	G2/M phase
PaChr11D.507	0.773	0.622564499018667	0.546	1.48470459632962	0.875	0.482	17	PaChr11D.507	AT2G37190.1	AT2G37190	uL11z	G2/M phase
PaChr12D.262	0.773	0.553597029448473	0.546	1.15805019305013	0.943	0.643	17	PaChr12D.262	AT5G27850.1	AT5G27850	eL18x	G2/M phase
PaChr16D.329	0.773	0.832108109199987	0.546	2.976483698143	0.663	0.155	17	PaChr16D.329	AT1G35780.1	AT1G35780	NA	G2/M phase
PaChr17A.833	0.773	0.657324308067865	0.546	1.77584813101088	0.802	0.359	17	PaChr17A.833	AT3G62870.1	AT3G62870	eL8y	G2/M phase
PaChr4A.2065	0.773	0.631602652240592	0.546	1.49426722534303	0.893	0.565	17	PaChr4A.2065	AT3G54560.1	AT3G54560	H2A.Z	G2/M phase
PaChr13D.873	0.772	0.639337960551879	0.544	1.59160401386072	0.834	0.44	17	PaChr13D.873	AT4G15000.1	AT4G15000	eL27x	G2/M phase
PaChr22A.1014	0.772	0.60222127428057	0.544	1.45106951407316	0.872	0.493	17	PaChr22A.1014	AT2G09990.1	AT2G09990	uS9z	G2/M phase
PaChr17A.1121	0.771	0.668648529680413	0.542	1.53624976613162	0.873	0.492	17	PaChr17A.1121	AT3G52590.1	AT3G52590	eL40y	G2/M phase
PaChr3D.2601	0.771	0.603676367573228	0.542	1.33668116725028	0.904	0.541	17	PaChr3D.2601	AT5G09500.1	AT5G09500.1	uS19y	G2/M phase
PaChr4A.213	0.771	0.730718826878613	0.542	2.77097447504404	0.665	0.162	17	PaChr4A.213	AT1G20330.1	AT1G20330.1	CVP1	G2/M phase
PaChr6D.2220	0.771	0.619033037989877	0.542	1.52075371256282	0.852	0.47	17	PaChr6D.2220	AT1G74270.1	AT1G74270	eL33y	G2/M phase
PaChr2D.2128	0.77	1.16197372977253	0.54	8.15301777831733	0.545	0.006	17	PaChr2D.2128	AT5G06150.1	AT5G06150	CYC1BAT	G2/M phase
PaChr3D.1283	0.77	0.635158025763194	0.54	1.2341523069206	0.941	0.709	17	PaChr3D.1283	AT5G27700.1	AT5G27700	eS21y	G2/M phase
PaChr4A.1229	0.77	0.629724912076983	0.54	1.37163184494731	0.888	0.516	17	PaChr4A.1229	AT5G27700.1	AT5G27700	eS21y	G2/M phase
PaChr8A.1451	0.77	0.651552087638259	0.54	1.48047723331541	0.88	0.525	17	PaChr8A.1451	AT3G52580.1	AT3G52580	uS11x	G2/M phase
PaChr9A.305	0.77	0.618689884782948	0.54	1.33505019082869	0.907	0.568	17	PaChr9A.305	AT5G27850.1	AT5G27850	eL18x	G2/M phase
PaChr12D.286	0.769	0.664006664116396	0.538	1.62256158252964	0.841	0.448	17	PaChr12D.286	AT2G47110.1	AT2G47110	eS31y	G2/M phase
PaChr12D.761_PaChr12D.762_PaChr12D.763	0.769	0.528693060933813	0.538	1.00276757238525	0.99	0.807	17	PaChr12D.761-PaChr12D.762-PaChr12D.763	NA	NA	NA	G2/M phase
PaChr19D.640	0.769	0.573344305293372	0.538	1.54663557710804	0.828	0.418	17	PaChr19D.640	AT4G02450.1	AT4G02450	p23-1	G2/M phase
PaChr16D.163	0.767	0.670832889255089	0.534	1.6759741128126	0.824	0.406	17	PaChr16D.163	AT1G08830.1	AT1G08830	AtSOD1	G2/M phase
PaChr2D.1582	0.767	0.568901190198953	0.534	1.11470537478161	0.963	0.753	17	PaChr2D.1582	AT3G10950.1	AT3G10950	eL43z	G2/M phase
PaChr2D.2722	0.767	0.63612941339833	0.534	3.08285031253869	0.62	0.106	17	PaChr2D.2722	AT3G48710.1	AT3G48710	NA	G2/M phase
PaChr9A.1179	0.767	0.939435574970812	0.534	6.16300340458671	0.546	0.018	17	PaChr9A.1179	AT5G06150.1	AT5G06150	CYC1BAT	G2/M phase
PaChr1A.1855	0.765	0.668700029206317	0.53	1.62001968435492	0.829	0.431	17	PaChr1A.1855	AT5G28060.1	AT5G28060	eS24y	G2/M phase
PaChr11D.416	0.765	0.623577346353506	0.53	1.70044018128921	0.805	0.367	17	PaChr11D.416	AT5G23740.1	AT5G23740	RPS11-BETA	G2/M phase
PaChr16D.712	0.765	0.572188288712434	0.53	1.16760151392843	0.948	0.702	17	PaChr16D.712	AT3G23390.1	AT3G23390	eL42z	G2/M phase
PaChr22A.664	0.765	0.56238158465818	0.53	1.49615844073024	0.828	0.373	17	PaChr22A.664	AT2G37270.1	AT2G37270	ATRPS5B	G2/M phase
PaChr3D.1747	0.765	0.783473051925367	0.53	7.2411622482261	0.535	0.006	17	PaChr3D.1747	AT3G20150.1	AT3G20150	NA	G2/M phase
PaChr3D.291	0.765	1.27567453066333	0.53	4.0615810958586	0.61	0.134	17	PaChr3D.291	AT2G27960.1	AT2G27960	CKS1	G2/M phase
PaChr1A.2623	0.763	0.544029654676959	0.526	1.00976434001028	0.985	0.784	17	PaChr1A.2623	AT5G39740.1	AT5G39740	OLI7	G2/M phase
PaChr20D.876	0.763	0.617537839029343	0.526	1.91023499023901	0.746	0.277	17	PaChr20D.876	AT3G62870.1	AT3G62870	eL8y	G2/M phase
PaChr19D.1182	0.762	0.553096927384291	0.524	1.4473412473066	0.833	0.433	17	PaChr19D.1182	AT1G27400.1	AT1G27400	uL22z	G2/M phase
PaChr11D.1279	0.761	0.548918675834678	0.522	1.19010724891007	0.927	0.611	17	PaChr11D.1279	AT4G25740.1	AT4G25740	eS10z	G2/M phase
PaChr16D.339	0.761	0.552629563598243	0.522	1.21177310560684	0.919	0.607	17	PaChr16D.339	AT5G10360.1	AT5G10360	EMB3010	G2/M phase
PaChr2D.2918	0.761	0.598668921574836	0.522	1.9328824425085	0.73	0.279	17	PaChr2D.2918	AT3G62840.1	AT3G62840	SmD2b	G2/M phase
PaChr3D.246	0.761	1.15625191824901	0.522	8.8091243359917	0.524	0.003	17	PaChr3D.246	AT5G44040.1	AT5G44040	NA	G2/M phase
PaChr23D.137	0.76	0.650492726189125	0.52	1.81697557418741	0.766	0.335	17	PaChr23D.137	AT2G09990.1	AT2G09990	uS9z	G2/M phase
PaChr25D.351	0.76	0.642557859827203	0.52	1.36664919118397	0.888	0.603	17	PaChr25D.351	AT5G03850.1	AT5G03850	eS28y	G2/M phase
PaChr6D.1772	0.76	0.582726394723555	0.52	1.45695891780142	0.852	0.445	17	PaChr6D.1772	AT2G37190.1	AT2G37190	uL11z	G2/M phase
PaChr16D.471	0.759	0.767308608808785	0.518	1.75293684965016	0.815	0.419	17	PaChr16D.471	AT1G09600.1	AT1G09600	NA	G2/M phase
PaChr9A.1157	0.759	0.652218477999011	0.518	1.46753553860365	0.868	0.527	17	PaChr9A.1157	AT1G77940.1	AT1G77940	eL30y	G2/M phase
PaChr16D.1163	0.758	0.555576110319815	0.516	1.11704191796351	0.953	0.736	17	PaChr16D.1163	AT3G57490.1	AT3G57490	uS5w	G2/M phase
PaChr16D.1300	0.757	0.546050762528554	0.514	1.13597352919111	0.927	0.616	17	PaChr16D.1300	AT4G16720.1	AT4G16720	eL15z	G2/M phase
PaChr9A.1035	0.757	0.571116155690095	0.514	1.03453724382178	0.982	0.837	17	PaChr9A.1035	AT5G02450.1	AT5G02450	eL36x	G2/M phase
PaChr15A.1359	0.756	0.512332071364297	0.512	1.31638472969291	0.855	0.456	17	PaChr15A.1359	AT5G12110.1	AT5G12110	NA	G2/M phase
PaChr2D.213	0.756	0.538998062276497	0.512	2.47267694628756	0.641	0.157	17	PaChr2D.213	AT4G15930.1	AT4G15930	NA	G2/M phase
PaChr7A.502	0.755	0.514172686693555	0.51	1.13399707818551	0.915	0.589	17	PaChr7A.502	AT2G37190.1	AT2G37190	uL11z	G2/M phase
PaChr8A.404	0.755	0.660319382142382	0.51	1.93483993597688	0.73	0.286	17	PaChr8A.404	AT1G74270.1	AT1G74270	eL33y	G2/M phase
PaChr12D.1231	0.754	0.516816787192927	0.508	1.21278101573032	0.909	0.605	17	PaChr12D.1231	AT3G43810.2	AT3G43810	AtCAM7	G2/M phase
PaChr2D.730	0.754	0.55251708857838	0.508	1.54923923744206	0.8	0.423	17	PaChr2D.730	AT5G45010.1	AT5G45010	ATDSS1(V)	G2/M phase
PaChr20D.1146	0.754	0.74524191415781	0.508	3.17598217987354	0.595	0.11	17	PaChr20D.1146	AT5G64030.1	AT5G64030	NA	G2/M phase
PaChr6D.1002	0.754	0.588521367567651	0.508	1.27182727200478	0.896	0.609	17	PaChr6D.1002	AT2G39390.1	AT2G39390	uL29y	G2/M phase
PaChr13D.1320	0.753	0.77051990607105	0.506	3.63862743969881	0.579	0.099	17	PaChr13D.1320	AT5G05080.1	AT5G05080	ATUBC22	G2/M phase
PaChr13D.371	0.753	0.647476892326313	0.506	1.69786768270181	0.787	0.392	17	PaChr13D.371	AT1G74270.1	AT1G74270	eL33y	G2/M phase
PaChr14A.175	0.753	0.635105380342205	0.506	1.57176185131719	0.813	0.419	17	PaChr14A.175	AT2G40010.1	AT2G40010	uL10z	G2/M phase
PaChr3D.1591	0.753	0.68193800942375	0.506	1.84577315367378	0.764	0.347	17	PaChr3D.1591	AT5G61170.1	AT5G61170	eS19x	G2/M phase
PaChr14A.743	0.752	0.566324105336018	0.504	1.73026537535533	0.741	0.305	17	PaChr14A.743	AT4G02450.1	AT4G02450	p23-1	G2/M phase
PaChr2D.2261	0.752	0.534878205250157	0.504	1.0935398252127	0.932	0.691	17	PaChr2D.2261	AT5G02960.1	AT5G02960	uS12y	G2/M phase
PaChr3D.1763	0.752	0.607291670938038	0.504	2.16366832202703	0.68	0.227	17	PaChr3D.1763	AT3G48710.1	AT3G48710	NA	G2/M phase
PaChr19D.1156	0.751	0.566726312399019	0.502	1.4286385849025	0.828	0.42	17	PaChr19D.1156	AT4G18100.1	AT4G18100	eL32z	G2/M phase
PaChr23D.812	0.751	0.733504355389938	0.502	5.62499163795229	0.515	0.017	17	PaChr23D.812	AT3G19050.1	AT3G19050	POK2	G2/M phase
PaChr22A.78	0.75	0.632845994880721	0.5	2.2200020654494	0.676	0.239	17	PaChr22A.78	AT3G15790.1	AT3G15790	ATMBD11	G2/M phase
PaChr2D.276	0.749	0.576708622107963	0.498	2.94764904499787	0.589	0.108	17	PaChr2D.276	AT3G10640.1	AT3G10640	VPS60.1	G2/M phase
PaChr4A.2346	0.749	0.499223669146741	0.498	1.01621030266203	0.956	0.698	17	PaChr4A.2346	AT5G09500.1	AT5G09500	uS19y	G2/M phase
PaChr6D.2154	0.749	0.864768309499437	0.498	4.96298080166495	0.527	0.038	17	PaChr6D.2154	AT2G05790.1	AT2G05790	NA	G2/M phase
PaChr9A.288	0.749	0.527710414783588	0.498	1.16272603352521	0.914	0.606	17	PaChr9A.288	AT5G58420.1	AT5G58420	eS4x	G2/M phase
PaChr3D.2393	0.748	0.626523972496313	0.496	3.2162172820822	0.569	0.086	17	PaChr3D.2393	AT5G15350.1	AT5G15350	AtENODL17	G2/M phase
PaChr10A.853_PaChr10A.854	0.747	0.553405929578656	0.494	2.83050871897822	0.59	0.113	17	PaChr10A.853-PaChr10A.854	NA	NA	NA	G2/M phase
PaChr15A.1193	0.747	0.569934112535001	0.494	1.59997942125916	0.767	0.359	17	PaChr15A.1193	AT5G10360.1	AT5G10360	EMB3010	G2/M phase
PaChr2D.1759	0.747	0.692421421605713	0.494	2.03695661875668	0.709	0.288	17	PaChr2D.1759	AT5G28060.1	AT5G28060	eS24y	G2/M phase
PaChr3D.228	0.747	0.656153643909529	0.494	2.78072125616281	0.608	0.143	17	PaChr3D.228	AT1G20330.1	AT1G20330	CVP1	G2/M phase
PaChr3D.2515	0.747	0.688558225759331	0.494	1.69433210323625	0.789	0.416	17	PaChr3D.2515	AT3G55090.1	AT3G55090	ABCG16	G2/M phase
PaChr12D.1530	0.746	0.527179257448443	0.492	1.24814813447374	0.881	0.53	17	PaChr12D.1530	AT1G18080.1	AT1G18080	ATARCA	G2/M phase
PaChr12D.1599	0.746	0.54884882150709	0.492	1.46409687101572	0.802	0.407	17	PaChr12D.1599	AT2G34480.2	AT2G34480	eL20y	G2/M phase
PaChr17A.807	0.746	0.529782949992673	0.492	1.71382825790698	0.725	0.287	17	PaChr17A.807	AT4G18100.1	AT4G18100	eL32z	G2/M phase
PaChr22A.471	0.746	0.540461513330681	0.492	1.2100697192236	0.898	0.596	17	PaChr22A.471	AT4G33865.1	AT4G33865	uS14x	G2/M phase
PaChr23D.607	0.746	0.616586931067519	0.492	1.38940461143985	0.862	0.545	17	PaChr23D.607	AT4G33865.1	AT4G33865	uS14x	G2/M phase
PaChr1A.316	0.745	0.589001582326473	0.49	1.79816697616709	0.719	0.327	17	PaChr1A.316	AT5G64130.3	AT5G64130	NA	G2/M phase
PaChr16D.117	0.745	0.643163225891892	0.49	1.89411382960461	0.72	0.307	17	PaChr16D.117	AT3G05560.1	AT3G05560	eL22z	G2/M phase
PaChr16D.814	0.745	0.578824806459015	0.49	1.20498351240212	0.888	0.607	17	PaChr16D.814	AT5G59850.1	AT5G59850	uS8w	G2/M phase
PaChr18A.731	0.745	0.548916340601037	0.49	1.69874589184633	0.737	0.305	17	PaChr18A.731	AT1G17880.1	AT1G17880	ATBTF3	G2/M phase
PaChr17A.770	0.744	0.550724095601585	0.488	2.35466591218198	0.624	0.152	17	PaChr17A.770	AT1G76490.1	AT1G76490	AtHMGR1	G2/M phase
PaChr23D.154	0.744	0.75436148450289	0.488	3.60901170768921	0.554	0.093	17	PaChr23D.154	AT3G54180.1	AT3G54180	CDC2B	G2/M phase
PaChr4A.1463	0.744	0.572186797232601	0.488	1.72098013933201	0.738	0.321	17	PaChr4A.1463	AT5G61170.1	AT5G61170	eS19x	G2/M phase
PaChr11D.1328	0.743	0.514553279431977	0.486	1.25544495419082	0.85	0.479	17	PaChr11D.1328	AT3G52580.1	AT3G52580	uS11x	G2/M phase
PaChr14A.316	0.743	0.519187388524415	0.486	1.28032669660429	0.846	0.487	17	PaChr14A.316	AT3G49010.1	AT3G49010	ATBBC1	G2/M phase
PaChr3D.2176	0.743	0.54276816833683	0.486	1.82988324135243	0.693	0.245	17	PaChr3D.2176	AT3G12110.1	AT3G12110	ACT11	G2/M phase
PaChr3D.2572	0.743	0.578908702664417	0.486	1.57135145989661	0.774	0.384	17	PaChr3D.2572	AT4G09800.1	AT4G09800	RPS18C	G2/M phase
PaChr4A.2334	0.743	0.537235179052239	0.486	1.7368652281987	0.712	0.28	17	PaChr4A.2334	AT3G09630.1	AT3G09630	SAC56	G2/M phase
PaChr7A.1050	0.743	0.539137360604487	0.486	1.90140538738612	0.683	0.238	17	PaChr7A.1050	AT1G74050.1	AT1G74050	eL6x	G2/M phase
PaChr7A.1339_PaChr7A.1338	0.743	0.561640905418607	0.486	1.12852932564735	0.917	0.677	17	PaChr7A.1339-PaChr7A.1338	NA	NA	NA	G2/M phase
PaChr11D.956	0.741	0.498224227294286	0.482	1.40908288744506	0.795	0.403	17	PaChr11D.956	AT3G55280.1	AT3G55280	RPL23A2	G2/M phase
PaChr13D.1162	0.741	0.578373508308272	0.482	2.20485524543968	0.646	0.198	17	PaChr13D.1162	AT4G28050.1	AT4G28050	TET7	G2/M phase
PaChr14A.657	0.741	0.510044210846452	0.482	1.25787724104209	0.849	0.469	17	PaChr14A.657	AT1G67430.1	AT1G67430	uL22y	G2/M phase
PaChr3D.1029	0.741	0.511839478818547	0.482	1.409271724369	0.798	0.428	17	PaChr3D.1029	AT5G58590.1	AT5G58590	RANBP1	G2/M phase
PaChr4A.2641	0.741	0.937071958274826	0.482	1.62969388613475	0.846	0.591	17	PaChr4A.264	AT2G36830.1	AT2G36830	GAMMA-TIP	G2/M phase
PaChr5A.1721	0.741	1.05311341137858	0.482	5.74038828939013	0.499	0.023	17	PaChr5A.1721	AT3G23890.1	AT3G23890	ATTOPII	G2/M phase
PaChr7A.466	0.741	0.561729917578895	0.482	1.52981241585422	0.776	0.378	17	PaChr7A.466	AT2G44120.2	AT2G44120	uL30x	G2/M phase
PaChr1A.1077	0.739	0.711741718032251	0.478	8.05413978829701	0.48	0.003	17	PaChr1A.1077	AT1G18370.1	AT1G18370	ATNACK1	G2/M phase
PaChr2D.2169	0.739	0.544193187693451	0.478	1.41188421317767	0.8	0.421	17	PaChr2D.2169	AT2G36620.1	AT2G36620	eL24z	G2/M phase
PaChr3D.270	0.739	0.517341518703245	0.478	1.29267880857476	0.833	0.453	17	PaChr3D.270	AT1G09590.1	AT1G09590	eL21z	G2/M phase
PaChr3D.509	0.739	0.555530449730637	0.478	1.27136260549318	0.846	0.532	17	PaChr3D.509	AT1G28200.1	AT1G28200	FIP1	G2/M phase
PaChr8A.1417	0.739	1.33216257590386	0.478	7.32084859055179	0.486	0.012	17	PaChr8A.1417	AT1G30690.1	AT1G30690	PATL4	G2/M phase
PaChr1A.2933	0.738	0.461734320903092	0.476	1.20785302434397	0.846	0.462	17	PaChr1A.2933	AT5G09810.1	AT5G09810	ACT7	G2/M phase
PaChr10A.1214	0.738	0.577330637037439	0.476	4.30915187684654	0.507	0.039	17	PaChr10A.1214	AT2G38620.2	AT2G38620	CDKB1	G2/M phase
PaChr17A.1125	0.738	0.493758854192751	0.476	1.12816086590117	0.901	0.595	17	PaChr17A.1125	AT4G39200.1	AT4G39200	eS25w	G2/M phase
PaChr17A.810	0.738	0.602599601617256	0.476	3.80673880822922	0.524	0.058	17	PaChr17A.810	AT3G07320.1	AT3G07320	NA	G2/M phase
PaChr2D.1892	0.738	0.4773722973896	0.476	1.18549740668444	0.852	0.504	17	PaChr2D.1892	AT2G31490.1	AT2G31490	NA	G2/M phase
PaChr21D.754	0.738	0.520598659964837	0.476	1.23018061367466	0.87	0.591	17	PaChr21D.754	AT3G02520.1	AT3G02520	GF14	G2/M phase
PaChr7A.595	0.738	0.988269394813399	0.476	1.90520155625904	0.701	0.287	17	PaChr7A.595	AT2G18050.1	AT2G18050	HIS1-3	G2/M phase
PaChr9A.1467	0.738	0.49362400283018	0.476	1.11388295545695	0.889	0.607	17	PaChr9A.1467	AT3G10950.1	AT3G10950	eL43z	G2/M phase
PaChr14A.1258	0.737	0.653928246451028	0.474	2.56661401921371	0.587	0.13	17	PaChr14A.1258	AT3G23820.1	AT3G23820	GAE6	G2/M phase
PaChr18A.1161	0.737	0.861839121067063	0.474	7.65520608534234	0.478	0.006	17	PaChr18A.1161	AT5G66230.2	AT5G66230	NA	G2/M phase
PaChr18A.730	0.736	0.58296073958085	0.472	1.26972544314569	0.834	0.486	17	PaChr18A.730	AT3G10610.1	AT3G10610	eS17x	G2/M phase
PaChr5A.2115	0.736	0.488940402835256	0.472	1.15248274196165	0.862	0.547	17	PaChr5A.2115	AT1G74270.1	AT1G74270	eL33y	G2/M phase
PaChr6D.1306	0.736	0.572888829728568	0.472	1.71088427291075	0.722	0.322	17	PaChr6D.1306	AT1G74050.1	AT1G74050	eL6x	G2/M phase
PaChr4A.228	0.735	0.705236637532577	0.47	1.75279214901669	0.761	0.394	17	PaChr4A.228	AT3G04400.1	AT3G04400	emb2171	G2/M phase
PaChr17A.122	0.734	0.474248522400188	0.468	1.40255128316402	0.766	0.361	17	PaChr17A.122	AT5G61170.1	AT5G61170	eS19x	G2/M phase
PaChr9A.330	0.734	0.57147510818191	0.468	1.94815722285361	0.67	0.253	17	PaChr9A.330	AT1G23410.1	AT1G23410	eS31z	G2/M phase
PaChr11D.1392	0.733	0.525095019847586	0.466	1.47626763760258	0.767	0.385	17	PaChr11D.1392	AT3G61110.1	AT3G61110	ARS27A	G2/M phase
PaChr12D.1657	0.733	0.556923515890864	0.466	1.45306263617105	0.795	0.444	17	PaChr12D.1657	AT5G55190.1	AT5G55190	ATRAN3	G2/M phase
PaChr5A.1725	0.733	1.35064988823442	0.466	6.2770155224137	0.485	0.026	17	PaChr5A.1725	AT4G33270.1	AT4G33270	AtCDC20.1	G2/M phase
PaChr8A.1114	0.733	0.829176688280304	0.466	5.12721119827827	0.485	0.022	17	PaChr8A.1114	AT5G62550.1	AT5G62550	NA	G2/M phase
PaChr13D.103	0.732	0.84928068727889	0.464	7.44839548393945	0.468	0.006	17	PaChr13D.103	AT1G63100.2	AT1G63100	SCL28	G2/M phase
PaChr14A.924	0.731	0.463122309966861	0.462	1.15737836154235	0.842	0.49	17	PaChr14A.924	AT1G26880.1	AT1G26880	eL34z	G2/M phase
PaChr15A.1073	0.731	0.492583662732782	0.462	2.34467776667306	0.587	0.143	17	PaChr15A.1073	AT5G43070.1	AT5G43070	WPP1	G2/M phase
PaChr17A.459	0.731	0.503084112991955	0.462	1.82265725360397	0.663	0.24	17	PaChr17A.459	AT3G28900.1	AT3G28900	eL34x	G2/M phase
PaChr3D.736	0.731	0.524731262723151	0.462	2.23710343875348	0.61	0.173	17	PaChr3D.736	AT3G52590.1	AT3G52590	eL40y	G2/M phase
PaChr5A.950	0.731	0.465384772359246	0.462	1.13655378762283	0.859	0.518	17	PaChr5A.950	AT2G39390.1	AT2G39390	uL29y	G2/M phase
PaChr17A.1074	0.73	0.623236095811568	0.46	5.61549716312343	0.472	0.014	17	PaChr17A.1074	AT2G07170.1	AT2G07170	NA	G2/M phase
PaChr19D.1193	0.73	0.441812064490377	0.46	1.23666693247247	0.811	0.445	17	PaChr19D.1193	AT1G27310.1	AT1G27310	NTF2A	G2/M phase
PaChr3D.1847	0.73	0.517948294962097	0.46	1.09926538488713	0.893	0.599	17	PaChr3D.1847	AT1G23290.1	AT1G23290	RPL27A	G2/M phase
PaChr15A.207	0.729	0.457627283393905	0.458	2.53534577016077	0.563	0.115	17	PaChr15A.207	AT3G03800.1	AT3G03800	ATSYP131	G2/M phase
PaChr16D.804	0.729	0.472399226927668	0.458	1.54606682685255	0.719	0.312	17	PaChr16D.804	AT4G20150.1	AT4G20150	NA	G2/M phase
PaChr12D.810	0.728	0.538553842818156	0.456	3.25510083213561	0.522	0.077	17	PaChr12D.810	AT2G41710.4	AT2G41710	SMOS1	G2/M phase
PaChr3D.1544	0.728	0.523665913441564	0.456	1.97374838116516	0.642	0.229	17	PaChr3D.1544	AT2G23930.1	AT2G23930	SNRNP-G	G2/M phase
PaChr4A.1946	0.728	0.48242400691261	0.456	1.58650614284328	0.706	0.294	17	PaChr4A.1946	AT3G12110.1	AT3G12110	ACT11	G2/M phase
PaChr4A.729	0.728	0.706243435066519	0.456	3.10473065903926	0.535	0.092	17	PaChr4A.729	AT4G38670.1	AT4G38670	NA	G2/M phase
PaChr1A.2621	0.727	1.79284635267112	0.454	8.73455785630648	0.46	0.008	17	PaChr1A.2621	AT5G36800.2	AT5G36800	NA	G2/M phase
PaChr18A.811	0.727	0.621618573771677	0.454	7.39814423366586	0.457	0.004	17	PaChr18A.811	AT5G67270.1	AT5G67270	ATEB1C	G2/M phase
PaChr2D.175	0.727	0.570785167829587	0.454	1.66846836771428	0.707	0.316	17	PaChr2D.175	AT1G10630.1	AT1G10630	ARFA1F	G2/M phase
PaChr20D.145	0.727	0.523493887796524	0.454	1.49413894221796	0.746	0.372	17	PaChr20D.145	AT5G61170.1	AT5G61170	eS19x	G2/M phase
PaChr20D.335	0.727	0.498569022706563	0.454	1.6290204859463	0.694	0.287	17	PaChr20D.335	AT3G01280.1	AT3G01280	ATVDAC1	G2/M phase
PaChr13D.991	0.726	0.452553423625963	0.452	2.15775246671672	0.59	0.149	17	PaChr13D.991	AT1G24510.1	AT1G24510	CCT5	G2/M phase
PaChr2D.302	0.726	0.519825635634525	0.452	1.79958798157204	0.66	0.255	17	PaChr2D.302	AT3G23390.1	AT3G23390	eL42z	G2/M phase
PaChr3D.1956	0.726	0.825461897809739	0.452	8.01790048126129	0.455	0.004	17	PaChr3D.1956	AT1G16630.1	AT1G16630	NA	G2/M phase
PaChr5A.1242	0.726	0.538261264246993	0.452	1.8584712560572	0.667	0.247	17	PaChr5A.1242	AT3G07590.1	AT3G07590	SmD1a	G2/M phase
PaChr1A.432	0.725	0.504890437921137	0.45	1.17601283461887	0.846	0.543	17	PaChr1A.432	AT3G49910.1	AT3G49910	uL24z	G2/M phase
PaChr1A.610	0.725	0.571680467742548	0.45	1.94538989740065	0.642	0.247	17	PaChr1A.610	AT2G37270.1	AT2G37270	ATRPS5B	G2/M phase
PaChr4A.2323	0.725	0.530441410346295	0.45	1.55923358543477	0.711	0.336	17	PaChr4A.2323	AT4G09800.1	AT4G09800	RPS18C	G2/M phase
PaChr15A.669	0.724	0.516468064566053	0.448	2.26052584039323	0.585	0.163	17	PaChr15A.669	AT4G16720.1	AT4G16720	eL15z	G2/M phase
PaChr3D.2902	0.724	0.886671648010816	0.448	1.63751284274349	0.789	0.502	17	PaChr3D.290	AT2G36830.1	AT2G36830	GAMMA-TIP	G2/M phase
PaChr8A.1654	0.724	0.717328749385504	0.448	8.83277447656438	0.449	0.002	17	PaChr8A.1654	AT1G20610.1	AT1G20610	CYCB2:3	G2/M phase
PaChr4A.1206	0.722	0.451510896581988	0.444	1.18634388691467	0.81	0.453	17	PaChr4A.1206	AT3G16780.1	AT3G16780	eL19z	G2/M phase
PaChr4A.1404	0.722	0.484306306809066	0.444	1.76778009797029	0.652	0.236	17	PaChr4A.1404	AT1G72370.1	AT1G72370	AP40	G2/M phase
PaChr11D.1468	0.721	0.523846374200073	0.442	1.72903094450201	0.667	0.271	17	PaChr11D.1468	AT3G44590.1	AT3G44590	P2w	G2/M phase
PaChr3D.2347	0.721	0.570605975737314	0.442	1.39936963166908	0.798	0.48	17	PaChr3D.2347	AT3G16780.1	AT3G16780	eL19z	G2/M phase
PaChr22A.520	0.72	0.425509887811271	0.44	1.20215779923317	0.774	0.407	17	PaChr22A.520	AT5G10360.1	AT5G10360	EMB3010	G2/M phase
PaChr5A.1720	0.719	0.452591490932106	0.438	1.20332935549473	0.793	0.435	17	PaChr5A.1720	AT2G37190.1	AT2G37190	uL11z	G2/M phase
PaChr5A.2174	0.719	0.548815651682579	0.438	1.39832870322394	0.758	0.424	17	PaChr5A.2174	AT3G42640.1	AT3G42640	AHA8	G2/M phase
PaChr3D.2704	0.718	0.536156689039374	0.436	1.75183053009707	0.655	0.263	17	PaChr3D.2704	AT3G56340.1	AT3G56340	eS26x	G2/M phase
PaChr9A.1145	0.717	0.442420657501068	0.434	1.8658874809548	0.608	0.19	17	PaChr9A.1145	AT2G36620.1	AT2G36620	eL24z	G2/M phase
PaChr2D.1709	0.716	0.429293689867086	0.432	2.29123917688356	0.554	0.131	17	PaChr2D.1709	AT2G19520.1	AT2G19520	ACG1	G2/M phase
PaChr21D.235	0.716	0.478478459397439	0.432	1.78157833208862	0.633	0.229	17	PaChr21D.235	AT1G43170.1	AT1G43170	ARP1	G2/M phase
PaChr22A.1124	0.716	0.591404552054703	0.432	7.02162246957351	0.436	0.005	17	PaChr22A.1124	AT3G45850.1	AT3G45850	NA	G2/M phase
PaChr5A.1053	0.716	0.500035916344611	0.432	1.91164771392316	0.611	0.204	17	PaChr5A.1053	AT3G52580.1	AT3G52580	uS11x	G2/M phase
PaChr15A.455	0.715	0.502112569943249	0.43	1.34712259926098	0.738	0.361	17	PaChr15A.455	AT1G56340.1	AT1G56340	AtCRT1a	G2/M phase
PaChr3D.1843	0.715	0.463488986067257	0.43	1.89497274669047	0.607	0.199	17	PaChr3D.1843	AT1G49410.1	AT1G49410	TOM6	G2/M phase
PaChr4A.2103	0.715	0.67688401543029	0.43	2.16882989641691	0.603	0.21	17	PaChr4A.2103	AT5G04885.2	AT5G04885	BGLC3	G2/M phase
PaChr4A.2148	0.715	0.483531641848852	0.43	1.28014861035194	0.733	0.327	17	PaChr4A.2148	AT5G15350.1	AT5G15350	AtENODL17	G2/M phase
PaChr7A.424	0.715	0.526417675120792	0.43	1.93352844130221	0.603	0.204	17	PaChr7A.424	AT5G23740.1	AT5G23740	RPS11-BETA	G2/M phase
PaChr10A.666	0.714	0.461057062254252	0.428	1.88492357219184	0.602	0.205	17	PaChr10A.666	AT3G24100.1	AT3G24100	BIA	G2/M phase
PaChr12D.76	0.714	0.454618876371616	0.428	1.10775389160242	0.826	0.517	17	PaChr12D.76	AT5G59613.1	AT5G59613	NA	G2/M phase
PaChr14A.1194	0.714	0.893361655158232	0.428	5.81285315876085	0.446	0.023	17	PaChr14A.1194	AT1G20930.1	AT1G20930	CDKB2	G2/M phase
PaChr15A.1409	0.714	0.51730092906884	0.428	1.63923890079554	0.668	0.292	17	PaChr15A.1409	AT3G05560.1	AT3G05560	eL22z	G2/M phase
PaChr20D.916	0.714	0.425286157048663	0.428	1.89298502013235	0.603	0.193	17	PaChr20D.916	AT1G56450.1	AT1G56450	MUD1	G2/M phase
PaChr25D.497	0.714	0.458777146319215	0.428	1.64800390328112	0.659	0.265	17	PaChr25D.497	AT3G04400.1	AT3G04400	emb2171	G2/M phase
PaChr3D.2585	0.714	0.435981059809431	0.428	1.53463703184663	0.672	0.273	17	PaChr3D.2585	AT3G09630.1	AT3G09630	SAC56	G2/M phase
PaChr1A.1454	0.713	0.480562639066734	0.426	2.40869631411441	0.543	0.133	17	PaChr1A.1454	AT3G16060.1	AT3G16060	NA	G2/M phase
PaChr1A.1633	0.713	0.426276247032048	0.426	1.25423053449246	0.743	0.377	17	PaChr1A.1633	AT2G34480.2	AT2G34480	eL20y	G2/M phase
PaChr11D.930	0.713	0.515757097265318	0.426	4.83426710305024	0.446	0.022	17	PaChr11D.930	AT2G33205.5	AT2G33205	NA	G2/M phase
PaChr25D.145	0.713	0.464172995856541	0.426	1.31742123780211	0.74	0.384	17	PaChr25D.145	AT2G36530.1	AT2G36530	ENO2	G2/M phase
PaChr5A.1319	0.713	0.505124838598668	0.426	2.94757254919774	0.506	0.094	17	PaChr5A.1319	AT3G61680.1	AT3G61680	PLIP1	G2/M phase
PaChr9A.739_PaChr9A.740_PaChr9A.741_PaChr9A.742	0.713	0.466595488328916	0.426	1.02431919601212	0.886	0.656	17	PaChr9A.739-PaChr9A.740-PaChr9A.741-PaChr9A.742	NA	NA	NA	G2/M phase
PaChr14A.514	0.712	0.447816826093607	0.424	1.2990677702789	0.748	0.393	17	PaChr14A.514	AT2G44120.2	AT2G44120	uL30x	G2/M phase
PaChr4A.163	0.712	0.418200560315512	0.424	1.70445462660624	0.621	0.212	17	PaChr4A.163	AT5G13490.1	AT5G13490	AAC2	G2/M phase
PaChr4A.2093	0.712	0.450776261379543	0.424	1.73162072117641	0.623	0.222	17	PaChr4A.2093	AT5G62300.1	AT5G62300	uS10x	G2/M phase
PaChr6D.2352	0.712	0.502097398875524	0.424	1.21995917932188	0.795	0.472	17	PaChr6D.2352	AT1G15250.1	AT1G15250	eL37z	G2/M phase
PaChr12D.1122	0.711	0.593892968364863	0.422	1.9725139818316	0.608	0.235	17	PaChr12D.1122	AT5G02960.1	AT5G02960	uS12y	G2/M phase
PaChr16D.947	0.711	0.631569612678548	0.422	7.55606570260545	0.426	0.004	17	PaChr16D.947	AT4G03100.1	AT4G03100	NA	G2/M phase
PaChr18A.772	0.711	0.538916703147777	0.422	4.18449271348188	0.455	0.04	17	PaChr18A.772	AT3G54710.1	AT3G54710	ATCDT1B	G2/M phase
PaChr2D.1447	0.711	0.682532906715116	0.422	2.29803290137424	0.607	0.239	17	PaChr2D.1447	AT5G55190.1	AT5G55190	ATRAN3	G2/M phase
PaChr23D.744	0.711	0.426112059645009	0.422	1.09522161940094	0.815	0.506	17	PaChr23D.744	AT4G36130.1	AT4G36130	uL2x	G2/M phase
PaChr6D.1648	0.711	0.479001405715739	0.422	1.44166601325879	0.689	0.305	17	PaChr6D.1648	AT2G17560.1	AT2G17560	HMGB4	G2/M phase
PaChr8A.71	0.711	0.49847514248908	0.422	1.94209560040609	0.595	0.193	17	PaChr8A.71	AT3G49010.1	AT3G49010	ATBBC1	G2/M phase
PaChr9A.1063	0.711	0.579465778730961	0.422	1.89220417541685	0.62	0.247	17	PaChr9A.1063	AT5G02960.1	AT5G02960	uS12y	G2/M phase
PaChr1A.101	0.71	0.513041602918586	0.42	6.04258989903695	0.429	0.01	17	PaChr1A.101	AT4G32830.1	AT4G32830	AtAUR1	G2/M phase
PaChr13D.290	0.71	0.506708114122061	0.42	1.84301671978187	0.61	0.223	17	PaChr13D.290	AT5G56670.1	AT5G56670	eS30x	G2/M phase
PaChr19D.211	0.71	0.434514548586365	0.42	1.07886915356677	0.816	0.492	17	PaChr19D.211	AT3G49010.1	AT3G49010	ATBBC1	G2/M phase
PaChr6D.107	0.71	0.652381802150356	0.42	1.36342979271252	0.811	0.542	17	PaChr6D.107	AT2G21130.1	AT2G21130	NA	G2/M phase
PaChr8A.920	0.71	0.480909338697448	0.42	2.11772690563493	0.572	0.177	17	PaChr8A.920	AT4G15000.1	AT4G15000	eL27x	G2/M phase
PaChr19D.1105	0.709	0.797046897946831	0.418	8.29194936797366	0.421	0.003	17	PaChr19D.1105	AT1G76540.1	AT1G76540	CDKB2	G2/M phase
PaChr21D.880	0.709	0.461914819610893	0.418	1.30681529963929	0.74	0.403	17	PaChr21D.880	AT5G59850.1	AT5G59850	uS8w	G2/M phase
PaChr3D.2150	0.708	0.531304343454487	0.416	8.67096419843197	0.418	0.001	17	PaChr3D.2150	AT4G37110.1	AT4G37110	NA	G2/M phase
PaChr3D.395	0.708	0.539187828703141	0.416	1.40971822845031	0.735	0.399	17	PaChr3D.395	AT5G03850.1	AT5G03850	eS28y	G2/M phase
PaChr4A.470	0.708	0.426500950314582	0.416	2.50814595755293	0.514	0.105	17	PaChr4A.470	AT5G65270.1	AT5G65270	AtRABA4a	G2/M phase
PaChr14A.1075	0.707	0.414110860177111	0.414	1.17525622315231	0.756	0.407	17	PaChr14A.1075	AT4G37450.2	AT4G37450	AGP18	G2/M phase
PaChr15A.957	0.707	0.592590469310333	0.414	3.46397094262225	0.465	0.056	17	PaChr15A.957	AT5G06860.1	AT5G06860	ATPGIP1	G2/M phase
PaChr17A.362	0.707	0.388802027458589	0.414	1.56706053356683	0.633	0.232	17	PaChr17A.362	AT1G74030.1	AT1G74030	ENO1	G2/M phase
PaChr3D.1263	0.707	0.484327199974533	0.414	1.63779984096021	0.652	0.286	17	PaChr3D.1263	AT5G27850.1	AT5G27850	eL18x	G2/M phase
PaChr4A.1428	0.707	0.420959436582916	0.414	1.60905407074484	0.631	0.249	17	PaChr4A.1428	AT2G23930.1	AT2G23930	SNRNP-G	G2/M phase
PaChr11D.365	0.706	0.489400011229274	0.412	4.01321934568	0.444	0.037	17	PaChr11D.365	AT1G50660.1	AT1G50660	NA	G2/M phase
PaChr12D.1438	0.706	0.453173410086475	0.412	2.36510401867291	0.524	0.122	17	PaChr12D.1438	AT4G17520.1	AT4G17520	HLN	G2/M phase
PaChr13D.1357	0.706	1.23609531396876	0.412	6.21322173736436	0.431	0.027	17	PaChr13D.1357	AT1G30690.1	AT1G30690	PATL4	G2/M phase
PaChr16D.286	0.706	0.46242086385155	0.412	3.62744109945422	0.454	0.046	17	PaChr16D.286	AT3G59110.1	AT3G59110	NA	G2/M phase
PaChr19D.84	0.706	0.470009122085675	0.412	1.26301897509451	0.741	0.412	17	PaChr19D.84	AT5G24510.1	AT5G24510	P1x	G2/M phase
PaChr5A.170	0.706	0.416137525678381	0.412	1.6834883932085	0.62	0.232	17	PaChr5A.170	AT5G35590.1	AT5G35590	PAA1	G2/M phase
PaChr5A.685	0.706	0.549144751570737	0.412	2.49505403077783	0.525	0.129	17	PaChr5A.685	AT2G46330.1	AT2G46330	AGP16	G2/M phase
PaChr6D.964	0.706	0.517158069347438	0.412	1.39255952787474	0.724	0.38	17	PaChr6D.964	AT3G61110.1	AT3G61110	ARS27A	G2/M phase
PaChr16D.865	0.704	0.547707126663792	0.408	5.88914323292363	0.418	0.011	17	PaChr16D.865	AT5G42330.1	AT5G42330	NA	G2/M phase
PaChr19D.566	0.704	0.432943847780601	0.408	1.27939026821607	0.717	0.368	17	PaChr19D.566	AT1G27400.1	AT1G27400	uL22z	G2/M phase
PaChr16D.367	0.703	0.428609189966985	0.406	1.15599696430602	0.782	0.432	17	PaChr16D.367	AT1G72370.1	AT1G72370	AP40	G2/M phase
PaChr18A.650	0.703	0.493271285574456	0.406	1.86317696501692	0.59	0.211	17	PaChr18A.650	AT1G57860.1	AT1G57860	eL21w	G2/M phase
PaChr19D.1162	0.703	0.427069788555302	0.406	1.32235966111636	0.694	0.337	17	PaChr19D.1162	AT3G25230.2	AT3G25230	ATFKBP62	G2/M phase
PaChr2D.2257	0.703	0.596197278372558	0.406	2.91875256599958	0.496	0.107	17	PaChr2D.2257	AT5G03040.1	AT5G03040	iqd2	G2/M phase
PaChr2D.563	0.703	0.664410611590748	0.406	8.20071578628942	0.408	0.003	17	PaChr2D.563	AT3G15550.1	AT3G15550	NA	G2/M phase
PaChr3D.2805	0.703	0.433844958317548	0.406	1.47365344547583	0.663	0.308	17	PaChr3D.2805	AT3G26420.1	AT3G26420	ATRZ-1A	G2/M phase
PaChr8A.37	0.703	0.46929072492655	0.406	1.32631049660615	0.717	0.377	17	PaChr8A.37	AT1G33120.1	AT1G33120	uL6z	G2/M phase
PaChr9A.684	0.703	0.477313648075791	0.406	1.52681140631996	0.668	0.313	17	PaChr9A.684	AT3G06680.1	AT3G06680	eL29y	G2/M phase
PaChr13D.1494	0.702	0.469141992736185	0.404	1.60833581400578	0.636	0.276	17	PaChr13D.1494	AT4G25890.1	AT4G25890	P3z	G2/M phase
PaChr13D.67	0.702	0.530119956927519	0.404	1.21753701389588	0.802	0.506	17	PaChr13D.67	AT3G13470.1	AT3G13470	Cpn60beta2	G2/M phase
PaChr14A.1253	0.702	0.403290635134674	0.404	1.07361894173841	0.769	0.432	17	PaChr14A.1253	AT4G18100.1	AT4G18100	eL32z	G2/M phase
PaChr17A.875	0.702	0.576505208510721	0.404	1.85340113878363	0.611	0.257	17	PaChr17A.875	AT3G59540.1	AT3G59540	eL38y	G2/M phase
PaChr23D.699	0.702	0.549452669809035	0.404	7.75393270300163	0.407	0.003	17	PaChr23D.699	AT1G02730.1	AT1G02730	ATCSLD5	G2/M phase
PaChr25D.149	0.702	0.528039854080988	0.404	1.88860761296347	0.602	0.226	17	PaChr25D.149	AT5G62300.1	AT5G62300	uS10x	G2/M phase
PaChr13D.1463	0.701	0.745630973219987	0.402	1.33669211344962	0.761	0.448	17	PaChr13D.1463	AT5G57560.1	AT5G57560	AtXTH22	G2/M phase
PaChr16D.828	0.701	0.457345654155824	0.402	1.78584627078414	0.598	0.224	17	PaChr16D.828	AT4G16720.1	AT4G16720	eL15z	G2/M phase
PaChr20D.911	0.701	0.379908780945828	0.402	1.48745132544672	0.629	0.241	17	PaChr20D.911	AT3G07480.1	AT3G07480	C1-FDX	G2/M phase
PaChr21D.66	0.701	0.454053287179709	0.402	1.98320045770649	0.558	0.169	17	PaChr21D.66	AT2G09990.1	AT2G09990	uS9z	G2/M phase
PaChr3D.416	0.701	0.725243272816717	0.402	1.79292083819092	0.686	0.36	17	PaChr3D.416	AT2G35290.1	AT2G35290	SAUR79	G2/M phase
PaChr4A.2363	0.959	2.67794137557908	0.918	5.80290185220337	0.944	0.107	18	PaChr4A.2363	AT2G32210.1	AT2G32210	AthCYSTM6	Phloem2
PaChr1A.2835	0.942	2.75767007805265	0.884	4.92934399418998	0.935	0.182	18	PaChr1A.2835	AT5G04080.1	AT5G04080	AthCYSTM12	Phloem2
PaChr15A.1079	0.85	1.04909794640237	0.7	2.04467480371636	0.944	0.723	18	PaChr15A.1079	AT1G13950.1	AT1G13950	ATELF5A-1	Phloem2
PaChr20D.708	0.838	2.42227939510878	0.676	6.63688809063218	0.7	0.051	18	PaChr20D.708	AT1G72230.1	AT1G72230	NA	Phloem2
PaChr9A.760	0.838	1.23306860485812	0.676	8.24089937927532	0.679	0.006	18	PaChr9A.760	AT5G04080.1	AT5G04080	AthCYSTM12	Phloem2
PaChr18A.213	0.815	1.32269350508867	0.63	7.55175721766343	0.636	0.009	18	PaChr18A.213	AT2G16600.1	AT2G16600	AtCYP19-1	Phloem2
PaChr12D.68	0.798	4.19887494897593	0.596	7.32868372114768	0.686	0.182	18	PaChr12D.68	AT5G02380.1	AT5G02380	MT2B	Phloem2
PaChr7A.61	0.796	1.06910426584421	0.592	2.78917387201571	0.734	0.23	18	PaChr7A.61	AT2G36060.2	AT2G36060	MMZ3	Phloem2
PaChr1A.2959	0.793	1.84888230625484	0.586	9.24297959082894	0.589	0.005	18	PaChr1A.2959	AT2G27190.1	AT2G27190	ATPAP12	Phloem2
PaChr6D.107	0.788	1.18661083933925	0.576	2.2995518192367	0.858	0.541	18	PaChr6D.107	AT1G12910.1	AT2G21130.1	AT2G21130	Phloem2
PaChr15A.1155	0.774	1.42542873440083	0.548	4.49554353923421	0.612	0.112	18	PaChr15A.1155	AT2G05940.1	AT2G05940	PBL14	Phloem2
PaChr20D.653	0.772	1.87759145923491	0.544	9.58213783749218	0.546	0.005	18	PaChr20D.653	AT5G37770.1	AT5G37770	AtCML24	Phloem2
PaChr3D.1421	0.768	1.25540367613759	0.536	4.60651123111019	0.576	0.056	18	PaChr3D.1421	AT3G13560.1	AT3G13560	NA	Phloem2
PaChr1A.2238	0.767	0.827809510805441	0.534	1.74811301375708	0.855	0.594	18	PaChr1A.2238	AT1G10630.1	AT1G10630	ARFA1F	Phloem2
PaChr13D.1472	0.767	0.770388512682953	0.534	3.17511259282261	0.623	0.123	18	PaChr13D.1472	AT5G10750.1	AT5G10750	NA	Phloem2
PaChr20D.775	0.762	1.0895435082971	0.524	2.37105587010346	0.745	0.347	18	PaChr20D.775	AT2G44310.1	AT2G44310	NA	Phloem2
PaChr3D.2674	0.758	2.43823512491277	0.516	9.7792669347719	0.521	0.007	18	PaChr3D.2674	AT5G42980.1	AT5G42980	ATH3	Phloem2
PaChr22A.859	0.756	0.841655527386043	0.512	9.32757529848818	0.513	0.001	18	PaChr22A.859	AT1G78980.1	AT1G78980	SRF5	Phloem2
PaChr12D.1278	0.751	0.674993726707783	0.502	6.17231482041053	0.51	0.01	18	PaChr12D.1278	AT5G54660.1	AT5G54660	NA	Phloem2
PaChr9A.86	0.741	0.895137252700468	0.482	5.10810406744825	0.51	0.037	18	PaChr9A.86	AT3G53620.1	AT3G53620	AtPPa4	Phloem2
PaChr15A.63	0.737	0.655197830019658	0.474	1.19000682165839	0.957	0.858	18	PaChr15A.63	AT2G23090.1	AT2G23090	NA	Phloem2
PaChr15A.1178	0.734	1.21004631307117	0.468	8.11577093319001	0.47	0.004	18	PaChr15A.1178	AT1G18210.1	AT1G18210	NA	Phloem2
PaChr5A.661	0.728	0.702631888360243	0.456	3.36651210244803	0.533	0.1	18	PaChr5A.661	AT5G53120.6	AT5G53120	ATSPDS3	Phloem2
PaChr8A.417	0.727	0.656149208252378	0.454	2.23328230191279	0.621	0.219	18	PaChr8A.417	AT3G43190.1	AT3G43190	ATSUS4	Phloem2
PaChr9A.1624	0.726	0.824371812083451	0.452	5.12829519057209	0.472	0.025	18	PaChr9A.1624	AT3G50930.1	AT3G50930	AtBCS1	Phloem2
PaChr8A.937	0.724	0.762828367758713	0.448	5.26768054129115	0.465	0.019	18	PaChr8A.937	AT3G20420.1	AT3G20420	ATRTL2	Phloem2
PaChr23D.66	0.721	1.39409331791859	0.442	2.54265108759734	0.65	0.296	18	PaChr23D.66	AT3G44735.1	AT3G44735	ATPSK3	Phloem2
PaChr4A.2268	0.719	0.819372304959863	0.438	2.17272455076222	0.628	0.246	18	PaChr4A.2268	AT3G10190.1	AT3G10190	CML36	Phloem2
PaChr15A.216	0.714	0.531177126401525	0.428	1.21121345790171	0.838	0.642	18	PaChr15A.216	AT2G02760.1	AT2G02760	ATUBC2	Phloem2
PaChr7A.968	0.712	0.703102008956868	0.424	2.03408791003923	0.616	0.248	18	PaChr7A.968	AT2G43290.1	AT2G43290	AtCML5	Phloem2
PaChr21D.536	0.71	1.36105731274582	0.42	2.75319175588358	0.576	0.201	18	PaChr21D.536	AT4G33520.2	AT4G33520	AtHMAC6	Phloem2
PaChr20D.350	0.709	0.810874696519783	0.418	5.28028268583849	0.434	0.02	18	PaChr20D.350	AT4G39700.1	AT4G39700	AtHMP41	Phloem2
PaChr1A.1920	0.708	0.605818455162287	0.416	1.98607905847427	0.625	0.276	18	PaChr1A.1920	AT4G26270.1	AT4G26270	PFK3	Phloem2
PaChr13D.1640	0.707	1.02685569318892	0.414	2.06276873720858	0.691	0.416	18	PaChr13D.1640	AT2G17450.1	AT2G17450	ATL44	Phloem2
PaChr9A.1489	0.707	0.566925820120783	0.414	1.59062248009814	0.697	0.38	18	PaChr9A.1489	AT1G78870.2	AT1G78870	UBC13A	Phloem2
PaChr4A.751	0.704	0.702199123536539	0.408	2.31442149156862	0.58	0.217	18	PaChr4A.751	AT4G38810.2	AT4G38810	SCS	Phloem2
PaChr6D.798	0.703	0.654808582943336	0.406	1.49065493256759	0.724	0.441	18	PaChr6D.798	AT2G04520.1	AT2G04520	NA	Phloem2

## Sheet: TableS2
Table S2: Cell counts per cluster across all samples in the single-cell dataset
Sample	Harmony_clusters_0.8	Cell_count	Median genes per cell	Cell type	Refs	Important genes
EU60	0	1600	3642	Vascular parenchyma	Guo et al. 2009	DOF5.6
EU620	0	370	4370	Vascular parenchyma
EU78	0	2344	3180	Vascular parenchyma
NAint113	0	2441	2667	Vascular parenchyma
NAint191	0	299	3555	Vascular parenchyma
NAint61	0	447	4518	Vascular parenchyma
EU60	1	819	2997	Ground meristem
EU620	1	1367	3967	Ground meristem
EU78	1	574	2598	Ground meristem
NAint113	1	1411	2111	Ground meristem
NAint191	1	1731	2803	Ground meristem
NAint61	1	1012	3210	Ground meristem
EU60	2	1016	861	Parenchyma1
EU620	2	283	1661	Parenchyma1
EU78	2	1005	884	Parenchyma1
NAint113	2	1388	850	Parenchyma1
NAint191	2	361	1261	Parenchyma1
NAint61	2	584	1066	Parenchyma1
EU60	3	479	2990	Mesophyll		LHCB4.2
EU620	3	1042	5494	Mesophyll
EU78	3	134	3016	Mesophyll
NAint113	3	235	3206	Mesophyll
NAint191	3	1974	3563	Mesophyll
NAint61	3	509	3756	Mesophyll
EU60	4	1160	4626	bundle sheath cell	Zhang et al. 2024;Swift et al. 2024	NADP-ME3
EU620	4	168	6029	bundle sheath cell	Kim et al. 2021	AtSCL23
EU78	4	1570	4725	bundle sheath cell
NAint113	4	1115	3844	bundle sheath cell
NAint191	4	117	5579	bundle sheath cell
NAint61	4	98	7818	bundle sheath cell
EU60	5	725	1034	Parenchyma2
EU620	5	298	2081	Parenchyma2
EU78	5	384	1073	Parenchyma2
NAint113	5	1063	901	Parenchyma2
NAint191	5	496	1695	Parenchyma2
NAint61	5	1161	768	Parenchyma2
EU60	6	700	2510	Protoderm1
EU620	6	317	3769	Protoderm1
EU78	6	1153	2492	Protoderm1
NAint113	6	771	1929	Protoderm1
NAint191	6	250	2546	Protoderm1
NAint61	6	469	3358	Protoderm1
EU60	7	901	4029	Protoderm2	Vroemen et al. 1996	ATLTP1
EU620	7	109	4886	Protoderm2
EU78	7	1428	4326	Protoderm2
NAint113	7	646	3458	Protoderm2
NAint191	7	83	3275	Protoderm2
NAint61	7	70	4960	Protoderm2
EU60	8	716	3919	Epidermal cell1
EU620	8	277	5538	Epidermal cell1
EU78	8	617	4087	Epidermal cell1
NAint113	8	412	3500	Epidermal cell1
NAint191	8	518	4052	Epidermal cell1
NAint61	8	386	4170	Epidermal cell1
EU60	9	78	1044	Chlorenchyma
EU620	9	896	774	Chlorenchyma
EU78	9	32	1416	Chlorenchyma
NAint113	9	130	1168	Chlorenchyma
NAint191	9	1203	747	Chlorenchyma
NAint61	9	319	805	Chlorenchyma
EU60	10	678	3788	Differentiating vasculature
EU620	10	152	4097	Differentiating vasculature
EU78	10	764	3760	Differentiating vasculature
NAint113	10	647	2880	Differentiating vasculature
NAint191	10	95	3714	Differentiating vasculature
NAint61	10	192	4614	Differentiating vasculature
EU60	11	339	2130	Epidermal cell2
EU620	11	462	3950	Epidermal cell2
EU78	11	272	1796	Epidermal cell2
NAint113	11	194	1752	Epidermal cell2
NAint191	11	416	2024	Epidermal cell2
NAint61	11	318	1870	Epidermal cell2
EU60	12	393	3541	Phloem1
EU620	12	92	3990	Phloem1
EU78	12	549	3361	Phloem1
NAint113	12	719	2781	Phloem1
NAint191	12	92	3102	Phloem1
NAint61	12	147	4025	Phloem1
EU60	13	640	3020	Vascular tissue
EU620	13	87	3894	Vascular tissue
EU78	13	480	3027	Vascular tissue
NAint113	13	478	2824	Vascular tissue
NAint191	13	121	4658	Vascular tissue
NAint61	13	183	4563	Vascular tissue
EU60	14	292	4396	Shoot apical meristem
EU620	14	95	6759	Shoot apical meristem
EU78	14	130	5377	Shoot apical meristem
NAint113	14	445	4080	Shoot apical meristem
NAint191	14	311	4371	Shoot apical meristem
NAint61	14	267	5894	Shoot apical meristem
EU60	15	117	1460	Sclerenchyma
EU620	15	210	3441	Sclerenchyma
EU78	15	24	1296	Sclerenchyma
NAint113	15	66	1236	Sclerenchyma
NAint191	15	379	2643	Sclerenchyma
NAint61	15	317	1644	Sclerenchyma
EU60	16	41	1629	Unknown
EU620	16	146	2739	Unknown
EU78	16	49	1375	Unknown
NAint113	16	253	1525	Unknown
NAint191	16	53	2265	Unknown
NAint61	16	79	2424	Unknown
EU60	17	120	5030	G2/M phase
EU620	17	39	8242	G2/M phase
EU78	17	57	5641	G2/M phase
NAint113	17	85	5066	G2/M phase
NAint191	17	172	4645	G2/M phase
NAint61	17	142	6230	G2/M phase
EU60	18	142	3142	Phloem2
EU620	18	46	2921	Phloem2
EU78	18	157	3068	Phloem2
NAint113	18	70	2712	Phloem2
NAint191	18	45	2284	Phloem2
NAint61	18	97	2026	Phloem2

## Sheet: TableS3
Table S3: Statistics of spot numbers and median gene counts at various resolutions for spatial transcriptomic tissue
sampleID	level	Number of SupSpots	Median UMI Counts per SupSpot	Median Genes per SupSpot	Total Genes Detected
NAint61	18	1500	1746	7781	36638
NAint61	9	6369	3939	2709	36649
NAint61	7	10867	2301	1736	36646
NAint61	6	15168	1639	1292	36638
NAint61	5	22653	1087	894	36654
NAint61	4	37324	655	561	36647
NAint61	3	72649	328	293	36650
NAint61	2	196320	116	107	36649
NAint61	1	928377	23	22	36650

## Sheet: Table S4
Table S4: Gene markers for clusters identified in the spatial transcriptomic dataset (subspot 20 µm).
Gene name	myAUC	avg_diff	power	avg_log2FC	pct.1	pct.2	cluster	gene	TAIR_ID	Processed_TAIR_ID	SYMBOL	Tissue (Spatial)
evm.model.PaChr8A.628	0.707	0.491705	0.414	1.30385	0.725	0.405	0	.PaChr8A.628	AT3G48140.1	AT3G48140	NA	Ground tissue
evm.model.PaChr1A.636	0.762	0.620433	0.524	3.50179	0.585	0.071	1	.PaChr1A.636	AT5G45810.1	AT5G45810	CIPK19	Protoderm
evm.model.PaChr11D.604	0.745	0.451024	0.49	1.86409	0.672	0.178	1	.PaChr11D.604	AT2G18050.1	AT2G18050	HIS1-3	Protoderm
evm.model.PaChr12D.113	0.809	0.785829	0.618	1.51894	0.941	0.606	1	.PaChr12D.113	AT5G36910.1	AT5G36910	THI2.2	Protoderm
evm.model.PaChr12D.116	0.813	0.751348	0.626	1.48866	0.957	0.602	1	.PaChr12D.116	AT2G15010.1	AT2G15010	NA	Protoderm
evm.model.PaChr2D.2200	0.821	0.772973	0.642	2.50095	0.793	0.185	1	.PaChr2D.2200	AT2G38540.1	AT2G38540	ATLTP1	Protoderm
evm.model.PaChr20D.770	0.782	0.530639	0.564	2.00571	0.752	0.201	1	.PaChr20D.770	AT5G56000.1	AT5G56000	AtHsp90.4	Protoderm
evm.model.PaChr22A.378	0.871	0.886222	0.742	3.02192	0.849	0.137	1	.PaChr22A.378	AT1G55325.2	AT1G55325	GCT	Protoderm
evm.model.PaChr23D.563	0.707	0.370592	0.414	1.50497	0.638	0.229	1	.PaChr23D.563	AT5G39850.1	AT5G39850	uS4y	Protoderm
evm.model.PaChr23D.751	0.718	0.376706	0.436	1.03962	0.824	0.392	1	.PaChr23D.751	AT3G12580.1	AT3G12580	ATHSP70	Protoderm
evm.model.PaChr3D.1913	0.749	0.449384	0.498	1.21639	0.86	0.365	1	.PaChr3D.1913	AT5G22060.1	AT5G22060	ATJ2	Protoderm
evm.model.PaChr3D.1961	0.812	0.615006	0.624	1.7506	0.883	0.316	1	.PaChr3D.1961	AT2G21660.1	AT2G21660	ATGRP7	Protoderm
evm.model.PaChr4A.1753	0.817	0.623788	0.634	1.41964	0.96	0.485	1	.PaChr4A.1753	AT2G21660.1	AT2G21660	ATGRP7	Protoderm
evm.model.PaChr4A.311	0.733	0.42722	0.466	1.41384	0.732	0.253	1	.PaChr4A.311	AT3G13460.1	AT3G13460	ECT2	Protoderm
evm.model.PaChr6D.894	0.728	0.425103	0.456	1.95303	0.614	0.164	1	.PaChr6D.894	AT2G21060.1	AT2G21060	ATCSP4	Protoderm
evm.model.PaChr6D.921	0.723	0.425994	0.446	2.45184	0.546	0.101	1	.PaChr6D.921	AT4G31290.1	AT4G31290	AtGGCT2;2	Protoderm
evm.model.PaChr8A.1533	0.724	0.456561	0.448	1.92718	0.619	0.179	1	.PaChr8A.1533	AT5G57550.1	AT5G57550	XTH25	Protoderm
evm.model.PaChr4A.23	0.977	1.62711	0.954	4.17939	1	0.136	3	.PaChr4A.23	AT5G46890.1	AT5G46890	NA	Pith
evm.model.PaChr11D.6041	0.738	0.474666	0.476	1.90555	0.657	0.19	4	.PaChr11D.604	NA	NA	NA	Ground meristem
evm.model.PaChr12D.1131	0.812	0.739272	0.624	1.42456	0.968	0.61	4	.PaChr12D.113	AT5G41380.1	AT5G41380	NA	Ground meristem
evm.model.PaChr12D.1161	0.812	0.719251	0.624	1.41913	0.969	0.608	4	.PaChr12D.116	AT2G40400.1	AT2G40400	BPG3	Ground meristem
evm.model.PaChr13D.1466	0.738	0.480683	0.476	1.62307	0.709	0.245	4	.PaChr13D.1466	AT5G57550.1	AT5G57550	XTH25	Ground meristem
evm.model.PaChr22A.3781	0.797	0.672149	0.594	2.29114	0.747	0.161	4	.PaChr22A.378	NA	NA	NA	Ground meristem
evm.model.PaChr23D.7511	0.737	0.45282	0.474	1.21667	0.835	0.4	4	.PaChr23D.751	NA	NA	NA	Ground meristem
evm.model.PaChr3D.19611	0.737	0.457543	0.474	1.33301	0.791	0.335	4	.PaChr3D.1961	NA	NA	NA	Ground meristem
evm.model.PaChr3D.349	0.717	0.389112	0.434	1.05125	0.818	0.372	4	.PaChr3D.349	AT3G13460.1	AT3G13460	ECT2	Ground meristem
evm.model.PaChr4A.17531	0.799	0.628731	0.598	1.41768	0.937	0.497	4	.PaChr4A.1753	NA	NA	NA	Ground meristem
evm.model.PaChr4A.3111	0.715	0.437169	0.43	1.4243	0.694	0.266	4	.PaChr4A.311	NA	NA	NA	Ground meristem
evm.model.PaChr8A.15331	0.711	0.429956	0.422	1.7974	0.603	0.189	4	.PaChr8A.1533	NA	NA	NA	Ground meristem
evm.model.PaChr6D.1298	0.855	1.15917	0.71	2.68039	0.862	0.278	5	.PaChr6D.1298	AT2G05540.1	AT2G05540	NA	Epidermis
evm.model.PaChr6D.1299	0.732	0.756283	0.464	3.37818	0.537	0.097	5	.PaChr6D.1299	AT2G05540.1	AT2G05540	NA	Epidermis
evm.model.PaChr12D.583	0.867	1.1094	0.734	5.3076	0.753	0.035	6	.PaChr12D.583	AT5G05960.1	AT5G05960	NA	xylem
evm.model.PaChr13D.749	0.739	0.988035	0.478	4.68744	0.508	0.044	6	.PaChr13D.749	AT1G80180.1	AT1G80180	MASS1	xylem
evm.model.PaChr1A.1622	0.722	0.436171	0.444	2.76965	0.527	0.086	7	.PaChr1A.1622	AT5G03170.1	AT5G03170	ATFLA11	Screlenchyma
evm.model.PaChr1A.1788	0.742	0.485096	0.484	2.70859	0.578	0.102	7	.PaChr1A.1788	AT5G56540.1	AT5G56540	AGP14	Screlenchyma
evm.model.PaChr12D.255	0.785	0.619379	0.57	3.21679	0.645	0.083	7	.PaChr12D.255	AT3G14360.1	AT3G14360	AtOBL1	Screlenchyma
evm.model.PaChr13D.1214	0.722	0.466217	0.444	1.87341	0.629	0.206	7	.PaChr13D.1214	AT2G10940.1	AT2G10940	NA	Screlenchyma
evm.model.PaChr13D.1396	0.778	0.645156	0.556	1.94365	0.775	0.276	7	.PaChr13D.1396	AT1G05260.1	AT1G05260	PER3	Screlenchyma
evm.model.PaChr14A.1157	0.832	0.705974	0.664	2.13702	0.862	0.267	7	.PaChr14A.1157	AT2G42540.2	AT2G42540	AtCOR15A	Screlenchyma
evm.model.PaChr15A.1065	0.711	0.392315	0.422	1.7673	0.603	0.187	7	.PaChr15A.1065	AT1G09600.1	AT1G09600	NA	Screlenchyma
evm.model.PaChr16D.274	0.732	0.437588	0.464	1.47936	0.73	0.278	7	.PaChr16D.274	AT3G05890.1	AT3G05890	LTI6b	Screlenchyma
evm.model.PaChr16D.539	0.752	0.477528	0.504	1.67608	0.741	0.259	7	.PaChr16D.539	AT5G19770.1	AT5G19770	TUA3	Screlenchyma
evm.model.PaChr17A.735	0.766	0.507818	0.532	1.27906	0.88	0.421	7	.PaChr17A.735	AT1G55535.1	AT1G55535	NA	Screlenchyma
evm.model.PaChr19D.213	0.811	0.618892	0.622	2.41911	0.771	0.182	7	.PaChr19D.213	AT1G31812.1	AT1G31812	ACBP	Screlenchyma
evm.model.PaChr2D.1183	0.813	0.681838	0.626	3.06098	0.72	0.114	7	.PaChr2D.1183	AT2G19590.1	AT2G19590	ACO1	Screlenchyma
evm.model.PaChr2D.2618	0.702	0.361397	0.404	1.2902	0.684	0.29	7	.PaChr2D.2618	AT2G36460.1	AT2G36460	FBA6	Screlenchyma
evm.model.PaChr20D.709	0.715	0.425225	0.43	1.82755	0.611	0.192	7	.PaChr20D.709	AT5G14380.1	AT5G14380	AGP6	Screlenchyma
evm.model.PaChr21D.536	0.706	0.419757	0.412	2.3073	0.521	0.113	7	.PaChr21D.536	AT4G33520.2	AT4G33520	AtHMAC6	Screlenchyma
evm.model.PaChr21D.907	0.707	0.361353	0.414	1.47393	0.644	0.231	7	.PaChr21D.907	AT2G26560.1	AT2G26560	PLA	Screlenchyma
evm.model.PaChr22A.313	0.701	0.375269	0.402	1.71811	0.484	0.077	7	.PaChr22A.313	AT1G70850.1	AT1G70850	MLP34	Screlenchyma
evm.model.PaChr22A.844	0.715	0.420863	0.43	2.52919	0.528	0.103	7	.PaChr22A.844	AT5G09810.1	AT5G09810	ACT7	Screlenchyma
evm.model.PaChr23D.169	0.813	0.638893	0.626	1.49194	0.938	0.419	7	.PaChr23D.169	AT4G33355.1	AT4G33355	NA	Screlenchyma
evm.model.PaChr23D.936	0.701	0.353836	0.402	1.07064	0.77	0.383	7	.PaChr23D.936	AT5G17920.1	AT5G17920	ATCIMS	Screlenchyma
evm.model.PaChr25D.856	0.921	1.16139	0.842	3.77548	0.911	0.121	7	.PaChr25D.856	AT5G46900.1	AT5G46900	NA	Screlenchyma
evm.model.PaChr25D.857	0.74	0.579059	0.48	2.09297	0.628	0.155	7	.PaChr25D.857	AT2G45180.1	AT2G45180	DRN1	Screlenchyma
evm.model.PaChr3D.1771	0.712	0.385837	0.424	1.57574	0.642	0.227	7	.PaChr3D.1771	AT5G15650.1	AT5G15650	ATRGP2	Screlenchyma
evm.model.PaChr3D.2213	0.732	0.430906	0.464	1.34059	0.777	0.344	7	.PaChr3D.2213	AT4G14960.2	AT4G14960	TUA6	Screlenchyma
evm.model.PaChr3D.290	0.721	0.40112	0.442	1.30156	0.748	0.319	7	.PaChr3D.290	AT2G36830.1	AT2G36830	GAMMA-TIP	Screlenchyma
evm.model.PaChr3D.946	0.762	0.497099	0.524	1.56516	0.786	0.283	7	.PaChr3D.946	AT2G28760.4	AT2G28760	UXS6	Screlenchyma
evm.model.PaChr4A.1980	0.736	0.423645	0.472	1.13156	0.861	0.455	7	.PaChr4A.1980	AT4G14960.2	AT4G14960	TUA6	Screlenchyma
evm.model.PaChr4A.264	0.808	0.619511	0.616	2.03732	0.82	0.261	7	.PaChr4A.264	AT2G36830.1	AT2G36830	GAMMA-TIP	Screlenchyma
evm.model.PaChr5A.1532	0.807	0.636243	0.614	2.05171	0.817	0.237	7	.PaChr5A.1532	AT1G61210.1	AT1G61210	DWA3	Screlenchyma
evm.model.PaChr5A.738	0.818	0.670569	0.636	2.98719	0.737	0.121	7	.PaChr5A.738	AT4G20260.4	AT4G20260	ATPCAP1	Screlenchyma
evm.model.PaChr6D.1348	0.71	0.377773	0.42	1.86945	0.576	0.156	7	.PaChr6D.1348	AT1G13440.1	AT1G13440	GAPC-2	Screlenchyma
evm.model.PaChr6D.614	0.759	0.565293	0.518	1.97961	0.682	0.168	7	.PaChr6D.614	AT2G42840.1	AT2G42840	PDF1	Screlenchyma
evm.model.PaChr7A.1151	0.71	0.406144	0.42	2.01017	0.567	0.154	7	.PaChr7A.1151	AT3G51540.1	AT3G51540	BPP7	Screlenchyma
evm.model.PaChr7A.1295	0.792	0.570008	0.584	1.13232	0.978	0.729	7	.PaChr7A.1295	AT1G31250.1	AT1G31250	NA	Screlenchyma
evm.model.PaChr7A.278	0.921	1.19833	0.842	2.85718	0.962	0.25	7	.PaChr7A.278	AT3G22142.1	AT3G22142	NA	Screlenchyma
evm.model.PaChr7A.516	0.74	0.491943	0.48	3.20703	0.544	0.069	7	.PaChr7A.516	AT5G45860.1	AT5G45860	PYL11	Screlenchyma
evm.model.PaChr7A.692	0.878	0.872711	0.756	3.0521	0.861	0.158	7	.PaChr7A.692	AT4G12520.1	AT4G12520	NA	Screlenchyma
evm.model.PaChr8A.1530	0.814	0.676865	0.628	2.9263	0.734	0.137	7	.PaChr8A.1530	AT5G57560.1	AT5G57560	AtXTH22	Screlenchyma
evm.model.PaChr8A.922	0.74	0.472024	0.48	1.72947	0.692	0.22	7	.PaChr8A.922	AT3G16240.1	AT3G16240	AQP1	Screlenchyma
evm.model.PaChr9A.1502	0.701	0.386729	0.402	2.58051	0.484	0.083	7	.PaChr9A.1502	AT5G03170.1	AT5G03170	ATFLA11	Screlenchyma
evm.model.PaChr1A.1089	0.808	0.604079	0.616	3.27725	0.689	0.082	8	.PaChr1A.1089	AT3G50820.1	AT3G50820	OEC33	epidermal cells and mesophylls
evm.model.PaChr1A.1353	0.719	0.436603	0.438	3.31256	0.485	0.044	8	.PaChr1A.1353	AT2G34420.1	AT2G34420	LHB1B2	epidermal cells and mesophylls
evm.model.PaChr1A.16221	0.709	0.377581	0.418	2.45395	0.511	0.092	8	.PaChr1A.1622	NA	NA	NA	epidermal cells and mesophylls
evm.model.PaChr1A.17881	0.718	0.417097	0.436	2.38583	0.54	0.109	8	.PaChr1A.1788	NA	NA	NA	epidermal cells and mesophylls
evm.model.PaChr1A.1874	0.825	0.760043	0.65	2.99873	0.753	0.13	8	.PaChr1A.1874	AT5G45670.1	AT5G45670	NA	epidermal cells and mesophylls
evm.model.PaChr1A.2442	0.74	0.468521	0.48	3.09161	0.548	0.074	8	.PaChr1A.2442	AT2G38110.1	AT2G38110	ATGPAT6	epidermal cells and mesophylls
evm.model.PaChr10A.774	0.759	0.553368	0.518	4.36616	0.548	0.035	8	.PaChr10A.774	AT4G25980.1	AT4G25980	NA	epidermal cells and mesophylls
evm.model.PaChr11D.1103	0.944	1.18655	0.888	3.18703	0.976	0.207	8	.PaChr11D.1103	AT1G24020.1	AT1G24020	MLP423	epidermal cells and mesophylls
evm.model.PaChr11D.92	0.922	0.990271	0.844	3.82023	0.906	0.089	8	.PaChr11D.92	AT5G54190.1	AT5G54190	PORA	epidermal cells and mesophylls
evm.model.PaChr12D.1590	0.71	0.362667	0.42	1.79186	0.585	0.161	8	.PaChr12D.1590	AT2G20520.1	AT2G20520	FLA6	epidermal cells and mesophylls
evm.model.PaChr12D.1613	0.942	1.13802	0.884	3.60545	0.956	0.121	8	.PaChr12D.1613	AT2G34420.1	AT2G34420	LHB1B2	epidermal cells and mesophylls
evm.model.PaChr12D.432	0.739	0.460413	0.478	2.42467	0.591	0.116	8	.PaChr12D.432	AT5G45910.1	AT5G45910	NA	epidermal cells and mesophylls
evm.model.PaChr13D.13961	0.732	0.41778	0.464	1.3452	0.75	0.283	8	.PaChr13D.1396	NA	NA	NA	epidermal cells and mesophylls
evm.model.PaChr13D.227	0.743	0.583974	0.486	1.63971	0.744	0.309	8	.PaChr13D.227	AT5G45910.1	AT5G45910	NA	epidermal cells and mesophylls
evm.model.PaChr13D.3	0.762	0.501674	0.524	3.39351	0.579	0.056	8	.PaChr13D.3	AT1G76100.2	AT1G76100	PETE1	epidermal cells and mesophylls
evm.model.PaChr13D.308	0.754	0.477568	0.508	2.12901	0.664	0.168	8	.PaChr13D.308	AT1G15690.1	AT1G15690	AtAVP1	epidermal cells and mesophylls
evm.model.PaChr13D.924	0.771	0.53481	0.542	3.23409	0.612	0.076	8	.PaChr13D.924	AT5G45910.1	AT5G45910	NA	epidermal cells and mesophylls
evm.model.PaChr14A.1471	0.717	0.423759	0.434	3.18643	0.49	0.06	8	.PaChr14A.1471	AT5G23940.1	AT5G23940	DCR	epidermal cells and mesophylls
evm.model.PaChr14A.449	0.732	0.422596	0.464	2.75706	0.542	0.077	8	.PaChr14A.449	AT1G79040.1	AT1G79040	PSBR	epidermal cells and mesophylls
evm.model.PaChr15A.1005	0.739	0.449073	0.478	3.42252	0.527	0.05	8	.PaChr15A.1005	AT3G61470.1	AT3G61470	LHCA2	epidermal cells and mesophylls
evm.model.PaChr15A.143	0.748	0.459995	0.496	3.09722	0.563	0.07	8	.PaChr15A.143	AT1G06680.1	AT1G06680	OE23	epidermal cells and mesophylls
evm.model.PaChr15A.546	0.735	0.449971	0.47	3.29274	0.525	0.057	8	.PaChr15A.546	AT2G20260.1	AT2G20260	PSAE-2	epidermal cells and mesophylls
evm.model.PaChr15A.940	0.924	1.07132	0.848	3.14921	0.944	0.173	8	.PaChr15A.940	AT2G20870.1	AT2G20870	NA	epidermal cells and mesophylls
evm.model.PaChr16D.1401	0.789	0.563044	0.578	3.54607	0.635	0.064	8	.PaChr16D.1401	AT1G06680.1	AT1G06680	OE23	epidermal cells and mesophylls
evm.model.PaChr16D.5391	0.779	0.500879	0.558	1.72687	0.798	0.26	8	.PaChr16D.539	NA	NA	NA	epidermal cells and mesophylls
evm.model.PaChr16D.588	0.904	1.00198	0.808	3.54358	0.885	0.126	8	.PaChr16D.588	AT2G20870.1	AT2G20870	NA	epidermal cells and mesophylls
evm.model.PaChr16D.608	0.814	0.610091	0.628	3.66836	0.683	0.059	8	.PaChr16D.608	AT5G54270.1	AT5G54270	LHCB3	epidermal cells and mesophylls
evm.model.PaChr16D.626	0.795	0.565323	0.59	3.27531	0.66	0.072	8	.PaChr16D.626	AT3G08940.2	AT3G08940	LHCB4.2	epidermal cells and mesophylls
evm.model.PaChr16D.918	0.744	0.43408	0.488	1.27545	0.824	0.36	8	.PaChr16D.918	AT3G53420.1	AT3G53420	AtPIP2;1	epidermal cells and mesophylls
evm.model.PaChr18A.194	0.937	1.44667	0.874	3.68871	0.949	0.168	8	.PaChr18A.194	AT2G21140.1	AT2G21140	ATPRP2	epidermal cells and mesophylls
evm.model.PaChr18A.195	0.795	0.635292	0.59	3.52874	0.648	0.066	8	.PaChr18A.195	AT2G21140.1	AT2G21140	ATPRP2	epidermal cells and mesophylls
evm.model.PaChr19D.2131	0.759	0.472478	0.518	1.93907	0.702	0.191	8	.PaChr19D.213	NA	NA	NA	epidermal cells and mesophylls
evm.model.PaChr2D.11831	0.776	0.521022	0.552	2.45188	0.671	0.122	8	.PaChr2D.1183	NA	NA	NA	epidermal cells and mesophylls
evm.model.PaChr2D.1265	0.763	0.54883	0.526	2.95153	0.594	0.063	8	.PaChr2D.1265	AT2G34420.1	AT2G34420	LHB1B2	epidermal cells and mesophylls
evm.model.PaChr2D.1779	0.777	0.55896	0.554	3.17739	0.628	0.082	8	.PaChr2D.1779	AT5G45670.1	AT5G45670	NA	epidermal cells and mesophylls
evm.model.PaChr2D.2159	0.705	0.391227	0.41	3.16271	0.464	0.057	8	.PaChr2D.2159	AT3G43720.1	AT3G43720	LTPG2	epidermal cells and mesophylls
evm.model.PaChr2D.26181	0.715	0.342026	0.43	1.22509	0.729	0.292	8	.PaChr2D.2618	NA	NA	NA	epidermal cells and mesophylls
evm.model.PaChr20D.1112	0.908	0.934058	0.816	3.45009	0.896	0.113	8	.PaChr20D.1112	AT2G34420.1	AT2G34420	LHB1B2	epidermal cells and mesophylls
evm.model.PaChr20D.1113	0.887	0.821022	0.774	3.54682	0.846	0.092	8	.PaChr20D.1113	AT1G11330.2	AT1G11330	RDA2	epidermal cells and mesophylls
evm.model.PaChr20D.7091	0.728	0.397182	0.456	1.71616	0.648	0.194	8	.PaChr20D.709	NA	NA	NA	epidermal cells and mesophylls
evm.model.PaChr21D.457	0.824	0.717894	0.648	3.73453	0.707	0.075	8	.PaChr21D.457	AT4G25980.1	AT4G25980	NA	epidermal cells and mesophylls
evm.model.PaChr21D.579	0.736	0.381744	0.472	1.05845	0.877	0.416	8	.PaChr21D.579	AT4G13940.1	AT4G13940	ATSAHH1	epidermal cells and mesophylls
evm.model.PaChr22A.1105	0.729	0.438324	0.458	2.78629	0.539	0.083	8	.PaChr22A.1105	AT3G47340.1	AT3G47340	ASN1	epidermal cells and mesophylls
evm.model.PaChr22A.687	0.761	0.503389	0.522	2.75304	0.614	0.096	8	.PaChr22A.687	AT1G67090.1	AT1G67090	RBCS1A	epidermal cells and mesophylls
evm.model.PaChr23D.1691	0.924	1.05279	0.848	2.3041	0.99	0.421	8	.PaChr23D.169	NA	NA	NA	epidermal cells and mesophylls
evm.model.PaChr23D.453-evm.model.PaChr23D.454	0.723	0.424254	0.446	2.92952	0.509	0.062	8	.PaChr23D.453-.PaChr23D.454	NA	NA	NA	epidermal cells and mesophylls
evm.model.PaChr23D.9361	0.723	0.359498	0.446	1.08079	0.825	0.384	8	.PaChr23D.936	NA	NA	NA	epidermal cells and mesophylls
evm.model.PaChr25D.104	0.857	0.828254	0.714	3.73759	0.777	0.086	8	.PaChr25D.104	AT2G21140.1	AT2G21140	ATPRP2	epidermal cells and mesophylls
evm.model.PaChr25D.105	0.901	1.05825	0.802	3.7712	0.869	0.111	8	.PaChr25D.105	AT2G21140.1	AT2G21140	ATPRP2	epidermal cells and mesophylls
evm.model.PaChr25D.106	0.929	1.24407	0.858	3.72251	0.928	0.14	8	.PaChr25D.106	AT2G21140.1	AT2G21140	ATPRP2	epidermal cells and mesophylls
evm.model.PaChr25D.107	0.725	0.462167	0.45	4.40031	0.474	0.027	8	.PaChr25D.107	AT2G21140.1	AT2G21140	ATPRP2	epidermal cells and mesophylls
evm.model.PaChr25D.113	0.788	0.825537	0.576	4.14833	0.62	0.058	8	.PaChr25D.113	AT2G21140.1	AT2G21140	ATPRP2	epidermal cells and mesophylls
evm.model.PaChr25D.114	0.797	1.09418	0.594	4.29499	0.639	0.068	8	.PaChr25D.114	AT2G21140.1	AT2G21140	ATPRP2	epidermal cells and mesophylls
evm.model.PaChr25D.8561	0.82	0.74595	0.64	2.54837	0.766	0.137	8	.PaChr25D.856	NA	NA	NA	epidermal cells and mesophylls
evm.model.PaChr3D.1511	0.855	0.775451	0.71	2.03246	0.923	0.377	8	.PaChr3D.1511	AT3G43190.1	AT3G43190	ATSUS4	epidermal cells and mesophylls
evm.model.PaChr3D.1750	0.885	0.83574	0.77	3.8769	0.827	0.07	8	.PaChr3D.1750	AT2G05070.1	AT2G05070	LHCB2	epidermal cells and mesophylls
evm.model.PaChr3D.22131	0.722	0.365664	0.444	1.15971	0.79	0.348	8	.PaChr3D.2213	NA	NA	NA	epidermal cells and mesophylls
evm.model.PaChr3D.2388	0.705	0.363143	0.41	1.90754	0.556	0.147	8	.PaChr3D.2388	AT3G29360.1	AT3G29360	UGD2	epidermal cells and mesophylls
evm.model.PaChr3D.2843	0.721	0.428709	0.442	2.97203	0.51	0.073	8	.PaChr3D.2843	AT3G48460.1	AT3G48460	SFAR4	epidermal cells and mesophylls
evm.model.PaChr3D.2873	0.715	0.477076	0.43	2.51854	0.521	0.091	8	.PaChr3D.2873	AT2G02850.1	AT2G02850	ARPN	epidermal cells and mesophylls
evm.model.PaChr3D.9461	0.88	0.821979	0.76	2.3472	0.932	0.28	8	.PaChr3D.946	NA	NA	NA	epidermal cells and mesophylls
evm.model.PaChr4A.1557	0.877	0.801491	0.754	3.74808	0.814	0.07	8	.PaChr4A.1557	AT2G05070.1	AT2G05070	LHCB2	epidermal cells and mesophylls
evm.model.PaChr4A.2641	0.756	0.463482	0.512	1.59643	0.766	0.27	8	.PaChr4A.264	AT1G75250.1	AT1G75250	ATRL6	epidermal cells and mesophylls
evm.model.PaChr4A.898	0.76	0.497858	0.52	2.36289	0.651	0.144	8	.PaChr4A.898	AT2G28760.4	AT2G28760	UXS6	epidermal cells and mesophylls
evm.model.PaChr5A.1195	0.718	0.453999	0.436	3.20914	0.493	0.061	8	.PaChr5A.1195	AT1G12350.1	AT1G12350	ATCOAB	epidermal cells and mesophylls
evm.model.PaChr5A.1297	0.722	0.37284	0.444	1.13302	0.803	0.374	8	.PaChr5A.1297	AT1G13440.1	AT1G13440	GAPC-2	epidermal cells and mesophylls
evm.model.PaChr5A.15	0.791	0.593342	0.582	3.55908	0.641	0.067	8	.PaChr5A.15	AT1G75900.1	AT1G75900	GGL13	epidermal cells and mesophylls
evm.model.PaChr5A.15321	0.825	0.661838	0.65	2.09512	0.847	0.242	8	.PaChr5A.1532	NA	NA	NA	epidermal cells and mesophylls
evm.model.PaChr5A.1590	0.813	0.679616	0.626	3.09646	0.716	0.11	8	.PaChr5A.1590	AT1G01600.1	AT1G01600	CYP86A4	epidermal cells and mesophylls
evm.model.PaChr5A.2259	0.776	0.687408	0.552	3.22038	0.633	0.095	8	.PaChr5A.2259	AT5G33370.1	AT5G33370	CUS2	epidermal cells and mesophylls
evm.model.PaChr5A.7381	0.759	0.50695	0.518	2.37617	0.642	0.132	8	.PaChr5A.738	NA	NA	NA	epidermal cells and mesophylls
evm.model.PaChr6D.13481	0.755	0.464068	0.51	2.15445	0.659	0.156	8	.PaChr6D.1348	NA	NA	NA	epidermal cells and mesophylls
evm.model.PaChr6D.1568	0.81	0.621942	0.62	3.29909	0.694	0.088	8	.PaChr6D.1568	AT4G27520.1	AT4G27520	AtENODL2	epidermal cells and mesophylls
evm.model.PaChr6D.1613	0.716	0.479022	0.432	3.96427	0.467	0.037	8	.PaChr6D.1613	AT4G12520.1	AT4G12520	NA	epidermal cells and mesophylls
evm.model.PaChr6D.2363	0.821	0.834296	0.642	3.06692	0.744	0.134	8	.PaChr6D.2363	AT5G33370.1	AT5G33370	CUS2	epidermal cells and mesophylls
evm.model.PaChr6D.6141	0.751	0.485355	0.502	1.73559	0.684	0.173	8	.PaChr6D.614	NA	NA	NA	epidermal cells and mesophylls
evm.model.PaChr6D.850	0.847	0.710221	0.694	2.79678	0.809	0.12	8	.PaChr6D.850	AT1G67090.1	AT1G67090	RBCS1A	epidermal cells and mesophylls
evm.model.PaChr7A.1090	0.946	1.15445	0.892	3.52195	0.96	0.159	8	.PaChr7A.1090	AT1G24020.1	AT1G24020	MLP423	epidermal cells and mesophylls
evm.model.PaChr7A.112	0.764	0.482387	0.528	2.93778	0.606	0.079	8	.PaChr7A.112	AT5G54190.1	AT5G54190	PORA	epidermal cells and mesophylls
evm.model.PaChr7A.1120	0.749	0.492725	0.498	3.24502	0.559	0.063	8	.PaChr7A.1120	AT1G12900.5	AT1G12900	GAPA-2	epidermal cells and mesophylls
evm.model.PaChr7A.1315	0.722	0.422281	0.444	3.32488	0.494	0.053	8	.PaChr7A.1315	AT1G08380.1	AT1G08380	PSAO	epidermal cells and mesophylls
evm.model.PaChr7A.2781	0.904	1.07705	0.808	2.56599	0.956	0.258	8	.PaChr7A.278	NA	NA	NA	epidermal cells and mesophylls
evm.model.PaChr7A.6921	0.834	0.710099	0.668	2.54103	0.807	0.168	8	.PaChr7A.692	NA	NA	NA	epidermal cells and mesophylls
evm.model.PaChr7A.740	0.751	0.479117	0.502	3.05378	0.574	0.076	8	.PaChr7A.740	AT3G23410.1	AT3G23410	ATFAO3	epidermal cells and mesophylls
evm.model.PaChr8A.1038	0.714	0.607861	0.428	1.74789	0.615	0.202	8	.PaChr8A.1038	AT2G42840.1	AT2G42840	PDF1	epidermal cells and mesophylls
evm.model.PaChr8A.1198	0.725	0.425034	0.45	3.32181	0.5	0.051	8	.PaChr8A.1198	AT1G61520.1	AT1G61520	LHCA3	epidermal cells and mesophylls
evm.model.PaChr1A.10891	0.762	0.518855	0.524	2.92998	0.607	0.088	9	.PaChr1A.1089	NA	NA	NA	Epidermal cells
evm.model.PaChr1A.13531	0.779	0.621305	0.558	4.25613	0.591	0.039	9	.PaChr1A.1353	NA	NA	NA	Epidermal cells
evm.model.PaChr1A.266	0.708	0.417817	0.416	1.8787	0.584	0.18	9	.PaChr1A.266	AT4G28940.1	AT4G28940	NA	Epidermal cells
evm.model.PaChr10A.1228	0.902	1.27163	0.804	3.63745	0.884	0.145	9	.PaChr10A.1228	AT5G59320.1	AT5G59320	LTP3	Epidermal cells
evm.model.PaChr10A.1229	0.886	1.05514	0.772	2.0575	0.973	0.47	9	.PaChr10A.1229	AT5G59320.1	AT5G59320	LTP3	Epidermal cells
evm.model.PaChr11D.921	0.842	0.798589	0.684	3.19972	0.77	0.098	9	.PaChr11D.92	AT5G14590.1	AT5G14590	NA	Epidermal cells
evm.model.PaChr12D.16131	0.897	0.958198	0.794	3.11073	0.895	0.126	9	.PaChr12D.1613	NA	NA	NA	Epidermal cells
evm.model.PaChr13D.13962	0.72	0.409174	0.44	1.32101	0.721	0.285	9	.PaChr13D.1396	NA	NA	NA	Epidermal cells
evm.model.PaChr13D.197	0.709	0.448697	0.418	2.84115	0.491	0.078	9	.PaChr13D.197	AT3G16370.1	AT3G16370	GGL19	Epidermal cells
evm.model.PaChr13D.2271	0.867	0.868819	0.734	2.28367	0.913	0.3	9	.PaChr13D.227	NA	NA	NA	Epidermal cells
evm.model.PaChr13D.31	0.739	0.503787	0.478	3.39031	0.532	0.059	9	.PaChr13D.3	AT3G61490.4	AT3G61490	PGF9	Epidermal cells
evm.model.PaChr14A.285	0.78	0.56018	0.56	1.9584	0.756	0.215	9	.PaChr14A.285	AT5G54160.1	AT5G54160	AtCOMT	Epidermal cells
evm.model.PaChr14A.314	0.705	0.395492	0.41	1.87621	0.56	0.153	9	.PaChr14A.314	AT1G31812.1	AT1G31812	ACBP	Epidermal cells
evm.model.PaChr14A.4491	0.773	0.556732	0.546	3.33096	0.612	0.074	9	.PaChr14A.449	NA	NA	NA	Epidermal cells
evm.model.PaChr15A.10051	0.721	0.447223	0.442	3.39926	0.491	0.052	9	.PaChr15A.1005	NA	NA	NA	Epidermal cells
evm.model.PaChr15A.1431	0.712	0.412482	0.424	2.86584	0.495	0.074	9	.PaChr15A.143	AT5G20920.1	AT5G20920	eIF-2bs	Epidermal cells
evm.model.PaChr15A.5461	0.712	0.426623	0.424	3.16385	0.481	0.06	9	.PaChr15A.546	NA	NA	NA	Epidermal cells
evm.model.PaChr15A.9401	0.759	0.560042	0.518	1.85989	0.705	0.186	9	.PaChr15A.940	NA	NA	NA	Epidermal cells
evm.model.PaChr16D.14011	0.708	0.401236	0.416	2.79257	0.487	0.072	9	.PaChr16D.1401	NA	NA	NA	Epidermal cells
evm.model.PaChr16D.5881	0.742	0.514897	0.484	2.10704	0.624	0.141	9	.PaChr16D.588	NA	NA	NA	Epidermal cells
evm.model.PaChr16D.6081	0.774	0.552298	0.548	3.39864	0.607	0.064	9	.PaChr16D.608	NA	NA	NA	Epidermal cells
evm.model.PaChr16D.6261	0.775	0.572658	0.55	3.29393	0.617	0.075	9	.PaChr16D.626	NA	NA	NA	Epidermal cells
evm.model.PaChr17A.956	0.724	0.566404	0.448	3.55074	0.496	0.051	9	.PaChr17A.956	AT1G14220.1	AT1G14220	NA	Epidermal cells
evm.model.PaChr18A.1941	0.828	0.881324	0.656	2.39271	0.809	0.177	9	.PaChr18A.194	NA	NA	NA	Epidermal cells
evm.model.PaChr18A.843	0.899	1.02282	0.798	2.69165	0.934	0.263	9	.PaChr18A.843	AT5G38170.1	AT5G38170	NA	Epidermal cells
evm.model.PaChr18A.94	0.838	0.762925	0.676	2.20566	0.864	0.275	9	.PaChr18A.94	AT5G06720.1	AT5G06720	ATPA2	Epidermal cells
evm.model.PaChr18A.96	0.841	0.79295	0.682	3.18486	0.773	0.132	9	.PaChr18A.96	AT5G06720.1	AT5G06720	ATPA2	Epidermal cells
evm.model.PaChr2D.1232	0.706	0.407149	0.412	4.5957	0.431	0.021	9	.PaChr2D.1232	AT5G07990.1	AT5G07990	CYP75B1	Epidermal cells
evm.model.PaChr2D.12651	0.865	0.95717	0.73	4.54357	0.768	0.054	9	.PaChr2D.1265	NA	NA	NA	Epidermal cells
evm.model.PaChr2D.143	0.746	0.522498	0.492	2.30998	0.617	0.13	9	.PaChr2D.143	AT1G09310.1	AT1G09310	SVB2	Epidermal cells
evm.model.PaChr2D.1749	0.737	0.52944	0.474	4.83098	0.494	0.024	9	.PaChr2D.1749	AT2G34420.1	AT2G34420	LHB1B2	Epidermal cells
evm.model.PaChr20D.11121	0.844	0.771633	0.688	2.95734	0.791	0.119	9	.PaChr20D.1112	NA	NA	NA	Epidermal cells
evm.model.PaChr20D.11131	0.817	0.666186	0.634	3.01374	0.726	0.099	9	.PaChr20D.1113	NA	NA	NA	Epidermal cells
evm.model.PaChr20D.526	0.793	0.623811	0.586	2.9994	0.679	0.111	9	.PaChr20D.526	AT2G38540.1	AT2G38540	ATLTP1	Epidermal cells
evm.model.PaChr20D.800	0.89	0.985174	0.78	3.29072	0.871	0.163	9	.PaChr20D.800	AT2G44480.3	AT2G44480	BGLU17	Epidermal cells
evm.model.PaChr22A.1060	0.766	0.659252	0.532	4.89244	0.556	0.028	9	.PaChr22A.1060	AT5G59320.1	AT5G59320	LTP3	Epidermal cells
evm.model.PaChr22A.1061	0.874	0.961875	0.748	2.94542	0.865	0.195	9	.PaChr22A.1061	AT2G38540.1	AT2G38540	ATLTP1	Epidermal cells
evm.model.PaChr22A.346	0.766	0.640084	0.532	4.34801	0.565	0.039	9	.PaChr22A.346	AT1G09310.1	AT1G09310	SVB2	Epidermal cells
evm.model.PaChr22A.620	0.701	0.435657	0.402	2.25307	0.509	0.107	9	.PaChr22A.620	AT1G62970.1	AT1G62970	SDJ3	Epidermal cells
evm.model.PaChr22A.6871	0.782	0.606724	0.564	3.13798	0.644	0.095	9	.PaChr22A.687	NA	NA	NA	Epidermal cells
evm.model.PaChr23D.453-evm.model.PaChr23D.4541	0.786	0.626985	0.572	3.84812	0.62	0.056	9	.PaChr23D.453-.PaChr23D.454	NA	NA	NA	Epidermal cells
evm.model.PaChr25D.1051	0.712	0.460008	0.424	1.96768	0.554	0.128	9	.PaChr25D.105	NA	NA	NA	Epidermal cells
evm.model.PaChr25D.1061	0.745	0.567245	0.49	1.95733	0.646	0.155	9	.PaChr25D.106	NA	NA	NA	Epidermal cells
evm.model.PaChr25D.1131	0.739	0.527676	0.478	2.94871	0.543	0.063	9	.PaChr25D.113	NA	NA	NA	Epidermal cells
evm.model.PaChr25D.1141	0.784	0.725749	0.568	3.05543	0.636	0.069	9	.PaChr25D.114	NA	NA	NA	Epidermal cells
evm.model.PaChr3D.17501	0.818	0.692022	0.636	3.33445	0.708	0.077	9	.PaChr3D.1750	NA	NA	NA	Epidermal cells
evm.model.PaChr3D.28731	0.837	0.797709	0.674	3.66782	0.737	0.081	9	.PaChr3D.2873	NA	NA	NA	Epidermal cells
evm.model.PaChr4A.1076	0.748	0.515442	0.496	1.87856	0.667	0.178	9	.PaChr4A.1076	AT1G70370.1	AT1G70370	PG2	Epidermal cells
evm.model.PaChr4A.15571	0.825	0.719189	0.65	3.43214	0.72	0.076	9	.PaChr4A.1557	NA	NA	NA	Epidermal cells
evm.model.PaChr6D.12981	0.713	0.439374	0.426	1.10958	0.733	0.301	9	.PaChr6D.1298	NA	NA	NA	Epidermal cells
evm.model.PaChr6D.6142	0.765	0.60293	0.53	2.05808	0.697	0.173	9	.PaChr6D.614	NA	NA	NA	Epidermal cells
evm.model.PaChr6D.8501	0.872	0.91719	0.744	3.40553	0.826	0.12	9	.PaChr6D.850	NA	NA	NA	Epidermal cells
evm.model.PaChr7A.10901	0.717	0.410154	0.434	1.53149	0.625	0.178	9	.PaChr7A.1090	NA	NA	NA	Epidermal cells
evm.model.PaChr7A.11201	0.735	0.48719	0.47	3.20827	0.532	0.065	9	.PaChr7A.1120	NA	NA	NA	Epidermal cells
evm.model.PaChr7A.1121	0.742	0.5124	0.484	3.0552	0.557	0.082	9	.PaChr7A.112	AT3G28860.1	AT3G28860	ABCB19	Epidermal cells
evm.model.PaChr8A.10381	0.938	1.4447	0.876	3.64727	0.949	0.185	9	.PaChr8A.1038	NA	NA	NA	Epidermal cells
evm.model.PaChr8A.11981	0.72	0.440484	0.44	3.3905	0.49	0.052	9	.PaChr8A.1198	NA	NA	NA	Epidermal cells
evm.model.PaChr8A.213	0.715	0.483161	0.43	4.3019	0.459	0.031	9	.PaChr8A.213	AT3G16370.1	AT3G16370	GGL19	Epidermal cells
evm.model.PaChr10A.12281	0.835	0.915719	0.67	2.732	0.795	0.153	10	.PaChr10A.1228	NA	NA	NA	Epidermal cells
evm.model.PaChr10A.12291	0.855	1.06649	0.71	2.0718	0.941	0.474	10	.PaChr10A.1229	NA	NA	NA	Epidermal cells
evm.model.PaChr12D.1132	0.835	0.813884	0.67	1.53622	0.978	0.624	10	.PaChr12D.113	AT1G58215.1	AT1G58215	NA	Epidermal cells
evm.model.PaChr12D.1162	0.777	0.581414	0.554	1.14965	0.954	0.624	10	.PaChr12D.116	AT5G01670.2	AT5G01670	NA	Epidermal cells
evm.model.PaChr18A.8431	0.724	0.511685	0.448	1.508	0.704	0.277	10	.PaChr18A.843	NA	NA	NA	Epidermal cells
evm.model.PaChr22A.10611	0.721	0.507429	0.442	1.76101	0.639	0.209	10	.PaChr22A.1061	NA	NA	NA	Epidermal cells
evm.model.PaChr22A.52	0.701	0.409067	0.402	1.02913	0.823	0.525	10	.PaChr22A.52	AT2G21660.1	AT2G21660	ATGRP7	Epidermal cells
evm.model.PaChr4A.10761	0.713	0.581026	0.426	2.05202	0.59	0.184	10	.PaChr4A.1076	NA	NA	NA	Epidermal cells
evm.model.PaChr1A.2049	0.74	0.467651	0.48	2.13826	0.631	0.164	11	.PaChr1A.2049	AT3G62760.1	AT3G62760	ATGSTF13	pith
evm.model.PaChr12D.1505	0.853	1.08378	0.706	5.73897	0.725	0.031	11	.PaChr12D.1505	AT3G18000.1	AT3G18000	AtPMT1	pith
evm.model.PaChr12D.68	0.855	1.26261	0.71	2.74175	0.889	0.336	11	.PaChr12D.68	AT5G02380.1	AT5G02380	MT2B	pith
evm.model.PaChr14A.2851	0.761	0.576012	0.522	1.98291	0.71	0.222	11	.PaChr14A.285	NA	NA	NA	pith
evm.model.PaChr15A.1079	0.72	0.452416	0.44	1.66566	0.665	0.259	11	.PaChr15A.1079	AT1G13950.1	AT1G13950	ATELF5A-1	pith
evm.model.PaChr17A.7351	0.852	0.925751	0.704	2.12859	0.905	0.429	11	.PaChr17A.735	NA	NA	NA	pith
evm.model.PaChr2D.1965	0.788	0.624148	0.576	2.19213	0.746	0.226	11	.PaChr2D.1965	AT3G62760.1	AT3G62760	ATGSTF13	pith
evm.model.PaChr21D.421	0.772	0.789073	0.544	2.30032	0.664	0.124	11	.PaChr21D.421	AT4G38700.1	AT4G38700	DIR15	pith
evm.model.PaChr23D.177	0.713	0.533966	0.426	2.15485	0.566	0.145	11	.PaChr23D.177	AT5G05340.1	AT5G05340	PRX52	pith
evm.model.PaChr25D.608	0.705	0.397428	0.41	2.8082	0.48	0.07	11	.PaChr25D.608	AT5G08370.1	AT5G08370	AGAL2	pith
evm.model.PaChr25D.696	0.728	0.475142	0.456	2.56739	0.558	0.109	11	.PaChr25D.696	AT4G10380.1	AT4G10380	AtNIP5;1	pith
evm.model.PaChr25D.872-evm.model.PaChr25D.873	0.727	0.522482	0.454	2.16179	0.597	0.161	11	.PaChr25D.872-.PaChr25D.873	NA	NA	NA	pith
evm.model.PaChr3D.1425	0.747	0.533168	0.494	2.50492	0.612	0.142	11	.PaChr3D.1425	AT3G01120.1	AT3G01120	AtCGS1	pith
evm.model.PaChr3D.2712-evm.model.PaChr3D.2713	0.741	0.509978	0.482	2.86419	0.568	0.098	11	.PaChr3D.2712-.PaChr3D.2713	NA	NA	NA	pith
evm.model.PaChr3D.29	0.768	0.975542	0.536	2.14055	0.802	0.328	11	.PaChr3D.29	AT4G12490.1	AT4G12490	AZI3	pith
evm.model.PaChr4A.24	0.766	0.647468	0.532	1.69721	0.781	0.292	11	.PaChr4A.24	AT4G12500.1	AT4G12500	NA	pith
evm.model.PaChr6D.107	0.802	0.652325	0.604	2.01929	0.809	0.296	11	.PaChr6D.107	AT2G21130.1	AT2G21130	NA	pith
evm.model.PaChr6D.1090	0.712	0.45963	0.424	2.98055	0.493	0.078	11	.PaChr6D.1090	AT1G66240.1	AT1G66240	ATATX1	pith
evm.model.PaChr9A.74	0.848	1.13682	0.696	4.40594	0.746	0.072	11	.PaChr9A.74	AT3G09390.1	AT3G09390	ATMT-1	pith
evm.model.PaChr1A.18741	0.74	0.501791	0.48	2.13037	0.623	0.147	12	.PaChr1A.1874	NA	NA	NA	Epidermis
evm.model.PaChr1A.1964	0.706	0.410448	0.412	3.11503	0.472	0.063	12	.PaChr1A.1964	AT5G45670.1	AT5G45670	NA	Epidermis
evm.model.PaChr10A.12292	0.872	1.09454	0.744	2.10101	0.975	0.48	12	.PaChr10A.1229	NA	NA	NA	Epidermis
evm.model.PaChr11D.11031	0.841	0.76183	0.682	2.14725	0.877	0.227	12	.PaChr11D.1103	NA	NA	NA	Epidermis
evm.model.PaChr11D.1715	0.848	1.10939	0.696	3.216	0.812	0.197	12	.PaChr11D.1715	AT3G05950.1	AT3G05950	NA	Epidermis
evm.model.PaChr12D.2551	0.701	0.441948	0.402	2.37197	0.502	0.105	12	.PaChr12D.255	NA	NA	NA	Epidermis
evm.model.PaChr13D.13963	0.763	0.579505	0.526	1.73196	0.776	0.292	12	.PaChr13D.1396	NA	NA	NA	Epidermis
evm.model.PaChr13D.1971	0.745	0.53395	0.49	3.03959	0.566	0.084	12	.PaChr13D.197	NA	NA	NA	Epidermis
evm.model.PaChr14A.11571	0.719	0.421836	0.438	1.36805	0.714	0.29	12	.PaChr14A.1157	NA	NA	NA	Epidermis
evm.model.PaChr14A.3141	0.823	0.747618	0.646	2.88699	0.76	0.155	12	.PaChr14A.314	NA	NA	NA	Epidermis
evm.model.PaChr15A.1470	0.911	1.28385	0.822	3.4948	0.915	0.217	12	.PaChr15A.1470	AT2G34890.1	AT2G34890	CTPS5	Epidermis
evm.model.PaChr15A.556	0.828	0.802815	0.656	3.52201	0.73	0.106	12	.PaChr15A.556	NA	NA	NA	Epidermis
evm.model.PaChr15A.763	0.793	0.654676	0.586	3.77828	0.639	0.066	12	.PaChr15A.763	AT1G48280.1	AT1G48280	IPGAL2	Epidermis
evm.model.PaChr15A.9402	0.839	0.832357	0.678	2.4788	0.837	0.192	12	.PaChr15A.940	NA	NA	NA	Epidermis
evm.model.PaChr16D.5882	0.742	0.502315	0.484	2.01764	0.635	0.15	12	.PaChr16D.588	NA	NA	NA	Epidermis
evm.model.PaChr18A.1942	0.711	0.525707	0.422	1.53814	0.612	0.195	12	.PaChr18A.194	NA	NA	NA	Epidermis
evm.model.PaChr18A.243-evm.model.PaChr18A.244	0.707	0.363795	0.414	1.18858	0.743	0.351	12	.PaChr18A.243-.PaChr18A.244	NA	NA	NA	Epidermis
evm.model.PaChr18A.8432	0.842	0.741624	0.684	2.01846	0.904	0.277	12	.PaChr18A.843	NA	NA	NA	Epidermis
evm.model.PaChr2D.1431	0.794	0.744157	0.588	2.87964	0.697	0.137	12	.PaChr2D.143	AT1G64253.1	AT1G64253	NA	Epidermis
evm.model.PaChr2D.17791	0.724	0.467722	0.448	2.67769	0.538	0.096	12	.PaChr2D.1779	NA	NA	NA	Epidermis
evm.model.PaChr2D.1874	0.824	0.783915	0.648	4.05458	0.697	0.066	12	.PaChr2D.1874	AT5G45670.1	AT5G45670	NA	Epidermis
evm.model.PaChr2D.22001	0.806	0.884888	0.612	2.51484	0.773	0.232	12	.PaChr2D.2200	NA	NA	NA	Epidermis
evm.model.PaChr20D.5261	0.702	0.389942	0.404	2.08044	0.529	0.127	12	.PaChr20D.526	NA	NA	NA	Epidermis
evm.model.PaChr22A.10612	0.785	0.617622	0.57	2.02111	0.758	0.212	12	.PaChr22A.1061	NA	NA	NA	Epidermis
evm.model.PaChr22A.3131	0.704	0.512374	0.408	2.09602	0.494	0.09	12	.PaChr22A.313	NA	NA	NA	Epidermis
evm.model.PaChr23D.1692	0.87	0.819849	0.74	1.82239	0.972	0.434	12	.PaChr23D.169	NA	NA	NA	Epidermis
evm.model.PaChr3D.17711	0.729	0.427381	0.458	1.66099	0.676	0.239	12	.PaChr3D.1771	NA	NA	NA	Epidermis
evm.model.PaChr3D.474	0.718	0.444835	0.436	2.23588	0.564	0.141	12	.PaChr3D.474	AT2G26250.1	AT2G26250	FDH	Epidermis
evm.model.PaChr3D.9462	0.72	0.388868	0.44	1.25142	0.75	0.3	12	.PaChr3D.946	NA	NA	NA	Epidermis
evm.model.PaChr4A.1075	0.844	0.836305	0.688	3.89371	0.747	0.085	12	.PaChr4A.1075	NA	NA	NA	Epidermis
evm.model.PaChr4A.10762	0.795	0.932218	0.59	2.87952	0.731	0.186	12	.PaChr4A.1076	NA	NA	NA	Epidermis
evm.model.PaChr5A.12971	0.718	0.363684	0.436	1.0984	0.801	0.383	12	.PaChr5A.1297	NA	NA	NA	Epidermis
evm.model.PaChr5A.22591	0.749	0.597055	0.498	2.77136	0.593	0.108	12	.PaChr5A.2259	NA	NA	NA	Epidermis
evm.model.PaChr5A.597	0.867	0.987283	0.734	3.89052	0.795	0.108	12	.PaChr5A.597	AT2G42840.1	AT2G42840	PDF1	Epidermis
evm.model.PaChr5A.598	0.849	0.880737	0.698	3.8866	0.759	0.092	12	.PaChr5A.598	AT3G58800.1	AT3G58800	NA	Epidermis
evm.model.PaChr6D.12982	0.763	0.702736	0.526	1.65408	0.802	0.308	12	.PaChr6D.1298	NA	NA	NA	Epidermis
evm.model.PaChr6D.13482	0.739	0.454684	0.478	2.06322	0.636	0.167	12	.PaChr6D.1348	NA	NA	NA	Epidermis
evm.model.PaChr6D.23631	0.823	0.827132	0.646	2.90944	0.762	0.146	12	.PaChr6D.2363	NA	NA	NA	Epidermis
evm.model.PaChr6D.6143	0.902	1.16152	0.804	3.32551	0.902	0.177	12	.PaChr6D.614	NA	NA	NA	Epidermis
evm.model.PaChr7A.10902	0.744	0.532178	0.488	1.84572	0.67	0.185	12	.PaChr7A.1090	NA	NA	NA	Epidermis
evm.model.PaChr7A.37	0.713	0.443135	0.426	2.82544	0.501	0.08	12	.PaChr7A.37	AT1G71695.1	AT1G71695	NA	Epidermis
evm.model.PaChr8A.10382	0.778	0.760335	0.556	2.05946	0.736	0.207	12	.PaChr8A.1038	NA	NA	NA	Epidermis
evm.model.PaChr1A.2695	0.739	0.522142	0.478	3.09333	0.548	0.077	13	.PaChr1A.2695	AT5G55410.2	AT5G55410	NA	Vascular tissues	https://onlinelibrary.wiley.com/doi/10.1111/tpj.15691
evm.model.PaChr11D.934	0.774	0.642382	0.548	3.18926	0.627	0.098	13	.PaChr11D.934	AT4G06744.1	AT4G06744	NA	Vascular tissues
evm.model.PaChr11D.963	0.722	0.372613	0.444	1.10615	0.816	0.395	13	.PaChr11D.963	AT3G25570.1	AT3G25570	SAMDC3	Vascular tissues
evm.model.PaChr13D.282	0.843	1.18646	0.686	4.03754	0.75	0.111	13	.PaChr13D.282	AT3G22142.1	AT3G22142	NA	Vascular tissues
evm.model.PaChr14A.11572	0.879	0.852007	0.758	2.38674	0.928	0.285	13	.PaChr14A.1157	NA	NA	NA	Vascular tissues
evm.model.PaChr16D.9181	0.711	0.345718	0.422	1.0382	0.798	0.371	13	.PaChr16D.918	NA	NA	NA	Vascular tissues
evm.model.PaChr16D.928	0.717	0.4533	0.434	1.72931	0.62	0.197	13	.PaChr16D.928	AT5G48485.1	AT5G48485	DIR1	Vascular tissues
evm.model.PaChr17A.7352	0.831	0.658647	0.662	1.57526	0.956	0.435	13	.PaChr17A.735	NA	NA	NA	Vascular tissues
evm.model.PaChr19D.2132	0.729	0.434619	0.458	1.77465	0.651	0.205	13	.PaChr19D.213	NA	NA	NA	Vascular tissues
evm.model.PaChr21D.4211	0.895	1.62643	0.79	4.04585	0.849	0.126	13	.PaChr21D.421	NA	NA	NA	Vascular tissues
evm.model.PaChr21D.95	0.722	0.467196	0.444	2.46659	0.55	0.113	13	.PaChr21D.95	AT4G33355.1	AT4G33355	NA	Vascular tissues
evm.model.PaChr23D.1693	0.824	0.679434	0.648	1.5468	0.95	0.436	13	.PaChr23D.169	NA	NA	NA	Vascular tissues
evm.model.PaChr23D.9362	0.713	0.364535	0.426	1.0825	0.799	0.395	13	.PaChr23D.936	NA	NA	NA	Vascular tissues
evm.model.PaChr25D.8571	0.865	1.27834	0.73	3.66399	0.809	0.166	13	.PaChr25D.857	NA	NA	NA	Vascular tissues
evm.model.PaChr3D.291	0.838	0.987539	0.676	2.13847	0.874	0.333	13	.PaChr3D.29	AT2G27960.1	AT2G27960	CKS1	Vascular tissues
evm.model.PaChr4A.241	0.881	1.02359	0.762	2.45086	0.914	0.295	13	.PaChr4A.24	AT4G19080.1	AT4G19080	NA	Vascular tissues
evm.model.PaChr5A.12972	0.705	0.331027	0.41	1.01244	0.789	0.384	13	.PaChr5A.1297	NA	NA	NA	Vascular tissues
evm.model.PaChr6D.1071	0.811	0.57904	0.622	1.81274	0.861	0.302	13	.PaChr6D.107	AT1G12910.1	AT1G12910	ATAN11	Vascular tissues
evm.model.PaChr7A.12951	0.818	0.641721	0.636	1.25147	0.986	0.737	13	.PaChr7A.1295	NA	NA	NA	Vascular tissues
evm.model.PaChr7A.133	0.734	0.464083	0.468	2.25647	0.603	0.146	13	.PaChr7A.133	AT1G65840.1	AT1G65840	ATPAO4	Vascular tissues
evm.model.PaChr7A.2782	0.756	0.678605	0.512	1.69776	0.756	0.28	13	.PaChr7A.278	NA	NA	NA	Vascular tissues
evm.model.HiC-scaffold-293.1	0.801	0.703855	0.602	2.22851	0.785	0.227	14	.HiC-scaffold-293.1	NA	NA	NA	Sclerenchyma
evm.model.PaChr1A.2830	0.728	0.503353	0.456	3.61868	0.502	0.051	14	.PaChr1A.2830	AT4G16260.1	AT4G16260	NA	Sclerenchyma
evm.model.PaChr1A.905	0.793	0.650467	0.586	3.05944	0.675	0.112	14	.PaChr1A.905	AT5G66390.1	AT5G66390	PER72	Sclerenchyma
evm.model.PaChr10A.12293	0.826	0.743772	0.652	1.47918	0.971	0.484	14	.PaChr10A.1229	NA	NA	NA	Sclerenchyma
evm.model.PaChr11D.17151	0.839	0.917966	0.678	2.73876	0.811	0.202	14	.PaChr11D.1715	NA	NA	NA	Sclerenchyma
evm.model.PaChr12D.167	0.71	0.422412	0.42	2.22861	0.545	0.131	14	.PaChr12D.167	AT4G33420.2	AT4G33420	Prx47	Sclerenchyma
evm.model.PaChr12D.206	0.736	0.470916	0.472	1.41189	0.769	0.328	14	.PaChr12D.206	AT1G02500.1	AT1G02500	AtSAM1	Sclerenchyma
evm.model.PaChr13D.146	0.762	0.557098	0.524	3.1297	0.598	0.085	14	.PaChr13D.146	AT2G36530.1	AT2G36530	ENO2	Sclerenchyma
evm.model.PaChr14A.146	0.785	0.614863	0.57	2.04679	0.775	0.265	14	.PaChr14A.146	AT3G04120.1	AT3G04120	GAPC	Sclerenchyma
evm.model.PaChr14A.2852	0.743	0.468171	0.486	1.65779	0.715	0.231	14	.PaChr14A.285	NA	NA	NA	Sclerenchyma
evm.model.PaChr14A.3142	0.746	0.513095	0.492	2.18665	0.642	0.162	14	.PaChr14A.314	NA	NA	NA	Sclerenchyma
evm.model.PaChr14A.338	0.739	0.631221	0.478	5.25795	0.495	0.022	14	.PaChr14A.338	AT3G14490.1	AT3G14490	NA	Sclerenchyma
evm.model.PaChr15A.130	0.753	0.64996	0.506	4.88699	0.53	0.03	14	.PaChr15A.130	AT4G33720.1	AT4G33720	AtCAPE3	Sclerenchyma
evm.model.PaChr15A.1367	0.808	0.790423	0.616	5.55238	0.633	0.025	14	.PaChr15A.1367	AT3G26770.1	AT3G26770	NA	Sclerenchyma
evm.model.PaChr16D.14	0.72	0.42249	0.44	1.55544	0.675	0.255	14	.PaChr16D.14	AT1G07890.1	AT1G07890	APX1	Sclerenchyma
evm.model.PaChr18A.319	0.854	0.838801	0.708	3.51193	0.784	0.106	14	.PaChr18A.319	AT5G40840.2	AT5G40840	AtRAD21.1	Sclerenchyma
evm.model.PaChr18A.8433	0.721	0.404229	0.442	1.22213	0.74	0.286	14	.PaChr18A.843	NA	NA	NA	Sclerenchyma
evm.model.PaChr19D.123	0.813	0.687563	0.626	2.03651	0.846	0.311	14	.PaChr19D.123	AT3G04120.1	AT3G04120	GAPC	Sclerenchyma
evm.model.PaChr19D.240	0.755	0.50524	0.51	2.06697	0.672	0.169	14	.PaChr19D.240	AT5G54160.1	AT5G54160	AtCOMT	Sclerenchyma
evm.model.PaChr19D.904	0.812	0.695852	0.624	3.98146	0.673	0.061	14	.PaChr19D.904	AT1G72610.1	AT1G72610	ATGER1	Sclerenchyma
evm.model.PaChr2D.1012	0.779	0.582559	0.558	3.3608	0.624	0.074	14	.PaChr2D.1012	AT5G43580.1	AT5G43580	UPI	Sclerenchyma
evm.model.PaChr2D.1432	0.785	0.628797	0.57	2.52026	0.697	0.142	14	.PaChr2D.143	AT2G01420.2	AT2G01420	ATPIN4	Sclerenchyma
evm.model.PaChr2D.2122	0.726	0.477776	0.452	3.68724	0.496	0.051	14	.PaChr2D.2122	AT2G40880.1	AT2G40880	ATCYSA	Sclerenchyma
evm.model.PaChr2D.2896	0.878	0.883445	0.756	2.21248	0.95	0.332	14	.PaChr2D.2896	AT1G71695.1	AT1G71695	NA	Sclerenchyma
evm.model.PaChr2D.894	0.744	0.574886	0.488	3.80123	0.535	0.056	14	.PaChr2D.894	AT5G06730.1	AT5G06730	NA	Sclerenchyma
evm.model.PaChr21D.101	0.714	0.489788	0.428	3.06865	0.494	0.069	14	.PaChr21D.101	AT5G05340.1	AT5G05340	PRX52	Sclerenchyma
evm.model.PaChr21D.427	0.91	1.10966	0.82	3.22649	0.919	0.168	14	.PaChr21D.427	AT2G03200.1	AT2G03200	ASPR1	Sclerenchyma
evm.model.PaChr21D.452-evm.model.PaChr21D.453	0.776	0.612344	0.552	2.4304	0.697	0.176	14	.PaChr21D.452-.PaChr21D.453	NA	NA	NA	Sclerenchyma
evm.model.PaChr21D.5791	0.787	0.593001	0.574	1.5223	0.892	0.429	14	.PaChr21D.579	NA	NA	NA	Sclerenchyma
evm.model.PaChr21D.865	0.854	0.896751	0.708	3.56961	0.785	0.104	14	.PaChr21D.865	AT3G04720.1	AT3G04720	AtPR4	Sclerenchyma
evm.model.PaChr22A.10613	0.73	0.433431	0.46	1.52523	0.683	0.218	14	.PaChr22A.1061	NA	NA	NA	Sclerenchyma
evm.model.PaChr22A.3132	0.938	1.90355	0.876	5.60601	0.91	0.083	14	.PaChr22A.313	NA	NA	NA	Sclerenchyma
evm.model.PaChr25D.361	0.73	0.543611	0.46	4.48713	0.486	0.032	14	.PaChr25D.361	AT4G19800.1	AT4G19800	NA	Sclerenchyma
evm.model.PaChr3D.1073	0.883	0.971143	0.766	3.66975	0.837	0.107	14	.PaChr3D.1073	AT2G40330.1	AT2G40330	PYL6	Sclerenchyma
evm.model.PaChr3D.1936	0.81	0.707607	0.62	2.39956	0.784	0.212	14	.PaChr3D.1936	AT5G17920.1	AT5G17920	ATCIMS	Sclerenchyma
evm.model.PaChr3D.1990	0.715	0.436657	0.43	2.54748	0.521	0.091	14	.PaChr3D.1990	AT4G11650.1	AT4G11650	ATOSM34	Sclerenchyma
evm.model.PaChr3D.2578	0.76	0.574608	0.52	3.71524	0.57	0.059	14	.PaChr3D.2578	AT3G24480.1	AT3G24480	LRX4	Sclerenchyma
evm.model.PaChr4A.2524	0.701	0.405534	0.402	2.63818	0.481	0.081	14	.PaChr4A.2524	AT1G14870.1	AT1G14870	AtPCR2	Sclerenchyma
evm.model.PaChr5A.1887	0.748	0.503486	0.496	2.53877	0.607	0.122	14	.PaChr5A.1887	AT5G37600.1	AT5G37600	ATGLN1;1	Sclerenchyma
evm.model.PaChr5A.272	0.701	0.360605	0.402	1.26403	0.693	0.299	14	.PaChr5A.272	AT4G05320.2	AT4G05320	UBI10	Sclerenchyma
evm.model.PaChr5A.628	0.73	0.543061	0.46	4.80403	0.481	0.025	14	.PaChr5A.628	AT5G05340.1	AT5G05340	PRX52	Sclerenchyma
evm.model.PaChr6D.12983	0.791	0.691493	0.582	1.62329	0.869	0.31	14	.PaChr6D.1298	NA	NA	NA	Sclerenchyma
evm.model.PaChr6D.1460	0.748	0.486179	0.496	1.61742	0.739	0.263	14	.PaChr6D.1460	AT2G37040.1	AT2G37040	ATPAL1	Sclerenchyma
evm.model.PaChr6D.6144	0.706	0.456105	0.412	1.61117	0.603	0.19	14	.PaChr6D.614	NA	NA	NA	Sclerenchyma
evm.model.PaChr7A.36	0.832	0.77308	0.664	2.80621	0.792	0.177	14	.PaChr7A.36	AT1G71695.1	AT1G71695	NA	Sclerenchyma
evm.model.PaChr7A.371	0.756	0.501556	0.512	2.99202	0.588	0.082	14	.PaChr7A.37	AT4G38180.1	AT4G38180	FRS5	Sclerenchyma
evm.model.PaChr7A.38	0.798	0.643542	0.596	3.33608	0.668	0.088	14	.PaChr7A.38	AT1G71695.1	AT1G71695	NA	Sclerenchyma
evm.model.PaChr7A.963	0.808	0.785515	0.616	3.39327	0.689	0.087	14	.PaChr7A.963	AT3G54420.1	AT3G54420	ATCHITIV	Sclerenchyma
evm.model.PaChr8A.1124	0.734	0.559723	0.468	2.16904	0.591	0.128	14	.PaChr8A.1124	AT3G52140.4	AT3G52140	FMT	Sclerenchyma
evm.model.PaChr8A.1494	0.768	0.837408	0.536	5.71495	0.552	0.024	14	.PaChr8A.1494	AT4G30380.2	AT4G30380	NA	Sclerenchyma
evm.model.HiC-scaffold-293.11	0.75	0.535934	0.5	1.80656	0.711	0.23	15	.HiC-scaffold-293.1	NA	NA	NA	Vascular tissue
evm.model.PaChr15A.848-evm.model.PaChr15A.842-evm.model.PaChr15A.845	0.802	0.957065	0.604	4.89902	0.636	0.05	15	.PaChr15A.848-.PaChr15A.842-.PaChr15A.845	NA	NA	NA	Vascular tissue
evm.model.PaChr16D.105	0.715	0.642426	0.43	4.17144	0.467	0.046	15	.PaChr16D.105	AT5G05340.1	AT5G05340	PRX52	Vascular tissue
evm.model.PaChr16D.9281	0.821	0.883121	0.642	2.78898	0.768	0.198	15	.PaChr16D.928	NA	NA	NA	Vascular tissue
evm.model.PaChr2D.2809	0.745	0.669972	0.49	2.9724	0.572	0.092	15	.PaChr2D.2809	AT3G57240.1	AT3G57240	AtBG3	Vascular tissue
evm.model.PaChr21D.4212	0.924	1.72324	0.848	4.11501	0.906	0.132	15	.PaChr21D.421	NA	NA	NA	Vascular tissue
evm.model.PaChr21D.4271	0.89	1.2573	0.78	3.50889	0.868	0.172	15	.PaChr21D.427	NA	NA	NA	Vascular tissue
evm.model.PaChr21D.94	0.781	0.74514	0.562	4.55742	0.594	0.041	15	.PaChr21D.94	AT5G59320.1	AT5G59320	LTP3	Vascular tissue
evm.model.PaChr22A.6201	0.806	0.789796	0.612	3.18372	0.699	0.116	15	.PaChr22A.620	NA	NA	NA	Vascular tissue
evm.model.PaChr3D.292	0.834	0.89952	0.668	1.96003	0.894	0.338	15	.PaChr3D.29	AT3G44880.1	AT3G44880	ACD1	Vascular tissue
evm.model.PaChr4A.231	0.767	0.698232	0.534	1.73833	0.735	0.203	15	.PaChr4A.23	AT1G04500.1	AT1G04500	NA	Vascular tissue
evm.model.PaChr4A.242	0.933	1.32785	0.866	2.99422	0.963	0.3	15	.PaChr4A.24	AT5G60710.1	AT5G60710	NA	Vascular tissue
evm.model.PaChr8A.11241	0.901	1.38674	0.802	4.11233	0.864	0.124	15	.PaChr8A.1124	NA	NA	NA	Vascular tissue
evm.model.PaChr2D.28091	0.82	0.883931	0.64	3.54639	0.707	0.09	16	.PaChr2D.2809	NA	NA	NA	Unknown
evm.model.PaChr21D.4272	0.732	0.642706	0.464	2.14004	0.612	0.177	16	.PaChr21D.427	NA	NA	NA	Unknown
evm.model.PaChr4A.232	0.724	0.523128	0.448	1.36563	0.665	0.205	16	.PaChr4A.23	AT4G39490.1	AT4G39490	CYP96A10	Unknown
evm.model.PaChr7A.224	0.819	0.901679	0.638	2.99034	0.746	0.176	16	.PaChr7A.224	AT2G18960.1	AT2G18960	AHA1	Unknown
evm.model.PaChr7A.9631	0.843	1.03084	0.686	3.99202	0.742	0.089	16	.PaChr7A.963	NA	NA	NA	Unknown
evm.model.PaChr8A.11242	0.768	0.736933	0.536	2.61509	0.643	0.129	16	.PaChr8A.1124	NA	NA	NA	Unknown

## Sheet: Table S5
Table S5: Quantitative metrics of spatial projection settings in Tangram.
Sample	Training gene setting	No. Training genes	Average mapping score (cell to space)	Cross-validation
EU620	All genes, spot diameter 20 μm	27693	0.252
EU620	3000 HVGs, spot diameter 20 μm	2819	0.503
EU620	2000 HVGs, spot diameter 20 μm	1867	0.572
EU620	1000 HVGs, spot diameter 20 μm	945	0.69
NAint61	Marker genes, spot diameter 20 μm	1190	0.496
EU620	3000 HVGs, cell split	2819	0.478
EU620	Marker gene, cell split	1507	0.452
NAint61	1000 HVGs, spot diameter 20 μm	957	0.825	700genes, cv avg test score 0.277
				cv avg train score 0.316
NAint61	200 HVGs, spot diameter 20 μm			cv avg test score 0.420
				cv avg train score 0.487
NAint61	100 HVGs, spot diameter 20 μm			cv avg test score 0.470
				cv avg train score 0.571

## Sheet: Table S6
Table S6: Quantitative evaluation of Tangram mapping from donor NAint61 to spatial transcriptomic data. The table lists the mapping score, Pearson correlation, and Spearman correlation between the predicted and measured spatial expression of marker genes. Genes are ranked in descending order of mapping score.
Gene	Mapping score	Pearson correlation	Spearman correlation	Cluster	Cell type
PaChr18A.194	0.865413	0.857916	0.542324	11	Epidermal cells
PaChr11D.1103	0.846728	0.835336	0.603903	8	Epidermal cells
PaChr12D.1613	0.846408	0.845315	0.524673	3,9	Mesophyll and chlorenshyma
PaChr16D.588	0.836756	0.820526	0.521808	11	Epidermal cells
PaChr15A.940	0.823314	0.798645	0.560392	11	Epidermal cells
PaChr3D.1511	0.821272	0.773786	0.641946	9,15	Chlorenchyma, xylem
PaChr12D.68	0.817781	0.795717	0.353617	18	Phloem
PaChr10A.1229	0.816821	0.771591	0.612553	11	Epidermal cells
PaChr1A.1874	0.806859	0.783838	0.50247	11	Epidermal cells
PaChr7A.278	0.803917	0.782763	0.606797	3	Mesophyll
PaChr7A.1090	0.803626	0.788005	0.560124	11	Epidermal cells
PaChr8A.1038	0.802455	0.778415	0.513151	11	Epidermal cells
PaChr13D.227	0.802246	0.748418	0.534242	15	Xylem
PaChr4A.956	0.797462	0.687362	0.660075	17	G2/M phase
PaChr5A.1532	0.796948	0.752202	0.584667	15	Xylem
PaChr7A.1295	0.796018	0.675642	0.710788	3	Mesophyll
PaChr23D.936	0.795957	0.706921	0.656702	15	Xylem
PaChr12D.761-PaChr12D.762-PaChr12D.763	0.793438	0.68066	0.66133	17	G2/M phase
PaChr21D.579	0.787949	0.675081	0.635487	15	Xylem
PaChr17A.735	0.786303	0.701812	0.644036	15	Xylem
PaChr3D.946	0.784187	0.749469	0.613937	15	Xylem
PaChr4A.1980	0.781652	0.642657	0.627117	17	G2/M phase
PaChr21D.457	0.777645	0.765085	0.461118	7	Protoderms
PaChr4A.1403	0.776883	0.691612	0.600288	15	Xylem
PaChr6D.1459	0.77603	0.60036	0.461545	11,15	Epidermal cells and Xylem	a
PaChr6D.2363	0.77371	0.759792	0.484584	11	Epidermal cells
PaChr18A.843	0.773698	0.715814	0.57865	8,11	Epidermal cells
PaChr10A.1228	0.772721	0.748239	0.455097	11	Epidermal cells
PaChr16D.918	0.769942	0.669939	0.56716
PaChr14A.285	0.766081	0.709522	0.497169
PaChr23D.453-PaChr23D.454	0.764164	0.754257	0.455888
PaChr3D.2213	0.750522	0.62549	0.608794
PaChr9A.739-PaChr9A.740-PaChr9A.741-PaChr9A.742	0.745995	0.618994	0.585295
PaChr13D.1396	0.745729	0.660006	0.585957
PaChr7A.692	0.745057	0.710362	0.560556
PaChr5A.2259	0.74022	0.724096	0.435507
PaChr3D.290	0.740026	0.611093	0.557907
PaChr4A.264	0.739555	0.661536	0.608037
PaChr2D.1779	0.738187	0.718677	0.451734
PaChr6D.1123	0.73237	0.659547	0.50772
PaChr6D.1123	0.73237	0.659547	0.50772
PaChr5A.1590	0.730452	0.708371	0.476664
PaChr16D.626	0.724302	0.713319	0.458899
PaChr13D.3	0.723877	0.718228	0.455058
PaChr6D.107	0.719733	0.613896	0.589017
PaChr6D.107	0.719733	0.613896	0.589017
PaChr23D.563	0.717186	0.613266	0.550722
PaChr23D.563	0.717186	0.613266	0.550722
PaChr4A.1076	0.71514	0.683713	0.389324
PaChr15A.1005	0.711958	0.701823	0.418779
PaChr11D.1311	0.711594	0.63622	0.466954
PaChr11D.1311	0.711594	0.63622	0.466954
PaChr6D.1568	0.709137	0.689979	0.474245
PaChr1A.2623	0.704724	0.581928	0.532901
PaChr3D.1961	0.7022	0.56149	0.525521
PaChr1A.1089	0.702045	0.700045	0.477529
PaChr20D.800	0.701502	0.651011	0.449261
PaChr6D.1457	0.700215	0.544516	0.520368
PaChr2D.2568	0.697291	0.58951	0.527073
PaChr16D.897	0.694504	0.617436	0.490801
PaChr16D.897	0.694504	0.617436	0.490801
PaChr2D.328	0.693514	0.621276	0.478907
PaChr4A.163	0.693038	0.57983	0.538446
PaChr5A.1195	0.692256	0.667917	0.407141
PaChr13D.1633	0.691554	0.52954	0.493814
PaChr13D.1633	0.691554	0.52954	0.493814
PaChr15A.143	0.690273	0.676928	0.439901
PaChr1A.689	0.689103	0.612988	0.502552
PaChr12D.1590	0.688858	0.615219	0.479057
PaChr19D.84	0.685616	0.581474	0.519239
PaChr7A.995	0.685596	0.575864	0.534685
PaChr7A.995	0.685596	0.575864	0.534685
PaChr15A.1065	0.684424	0.592813	0.513029
PaChr15A.1065	0.684424	0.592813	0.513029
PaChr3D.2515	0.684027	0.584204	0.515351
PaChr12D.1108	0.683182	0.578526	0.526881
PaChr12D.1108	0.683182	0.578526	0.526881
PaChr16D.274	0.681724	0.545395	0.473735
PaChr16D.274	0.681724	0.545395	0.473735
PaChr3D.2843	0.678597	0.664478	0.441719
PaChr3D.2843	0.678597	0.664478	0.441719
PaChr15A.1470	0.676146	0.657114	0.487979
PaChr15A.1470	0.676146	0.657114	0.487979
PaChr17A.1125	0.675098	0.557861	0.518724
PaChr15A.546	0.674971	0.669977	0.432089
PaChr15A.1079	0.67117	0.5275	0.50582
PaChr15A.455	0.670556	0.55975	0.499522
PaChr3D.474	0.669087	0.617353	0.483611
PaChr3D.474	0.669087	0.617353	0.483611
PaChr3D.474	0.669087	0.617353	0.483611
PaChr8A.922	0.668199	0.559106	0.421684
PaChr23D.607	0.668041	0.531546	0.501547
PaChr7A.663	0.665772	0.638274	0.39805
PaChr2D.1965	0.665678	0.548863	0.45258
PaChr9A.1035	0.66536	0.542911	0.493516
PaChr6D.2276	0.662615	0.432861	0.432996
PaChr19D.1323	0.659708	0.531889	0.488988
PaChr5A.738	0.658272	0.607632	0.486535
PaChr6D.1298	0.656709	0.606824	0.390424
PaChr11D.604	0.656026	0.562278	0.440981
PaChr1A.2442	0.656006	0.636329	0.43505
PaChr1A.2442	0.656006	0.636329	0.43505
PaChr1A.266	0.655457	0.566153	0.508996
PaChr1A.266	0.655457	0.566153	0.508996
PaChr3D.2732	0.655114	0.496334	0.46535
PaChr11D.1346	0.654848	0.564885	0.483124
PaChr11D.1346	0.654848	0.564885	0.483124
PaChr22A.1105	0.654818	0.60974	0.393884
PaChr14A.449	0.653768	0.640116	0.441746
PaChr22A.378	0.65115	0.610067	0.499953
PaChr1A.1788	0.65044	0.602465	0.484191
PaChr4A.2196	0.649367	0.449678	0.455921
PaChr2D.2159	0.645917	0.626809	0.411624
PaChr23D.744	0.64539	0.516398	0.469356
PaChr7A.1267	0.645227	0.52966	0.482864
PaChr7A.1267	0.645227	0.52966	0.482864
PaChr10A.406	0.643837	0.622385	0.419869
PaChr6D.894	0.64124	0.545293	0.455194
PaChr6D.894	0.64124	0.545293	0.455194
PaChr5A.2174	0.641199	0.511887	0.483098
PaChr16D.471	0.638578	0.581281	0.470277
PaChr16D.471	0.638578	0.581281	0.470277
PaChr22A.512	0.63837	0.513763	0.470121
PaChr7A.1151	0.638242	0.540071	0.467681
PaChr3D.1283	0.637739	0.511356	0.476324
PaChr3D.1283	0.637739	0.511356	0.476324
PaChr21D.71	0.637624	0.518075	0.485793
PaChr3D.1572	0.637117	0.530339	0.482837
PaChr12D.76	0.636819	0.528209	0.491
PaChr12D.76	0.636819	0.528209	0.491
PaChr12D.374	0.636199	0.548464	0.490029
PaChr22A.703	0.635828	0.624157	0.395605
PaChr6D.1872	0.635679	0.535464	0.465502
PaChr6D.1872	0.635679	0.535464	0.465502
PaChr14A.175	0.635	0.527524	0.465526
PaChr4A.311	0.633289	0.480613	0.377844
PaChr4A.1002-PaChr4A.1003	0.631751	0.508258	0.466852
PaChr4A.2134	0.630834	0.510061	0.458228
PaChr4A.2134	0.630834	0.510061	0.458228
PaChr22A.1061	0.629627	0.552436	0.45979
PaChr22A.1061	0.629627	0.552436	0.45979
PaChr22A.1061	0.629627	0.552436	0.45979
PaChr19D.1037	0.628639	0.462178	0.375976
PaChr4A.433	0.627123	0.576669	0.434721
PaChr25D.145	0.626949	0.503674	0.480241
PaChr8A.1464	0.62602	0.394162	0.411354
PaChr8A.1464	0.62602	0.394162	0.411354
PaChr11D.675	0.625481	0.442346	0.362513
PaChr11D.675	0.625481	0.442346	0.362513
PaChr7A.1346	0.624105	0.573251	0.400066
PaChr7A.1346	0.624105	0.573251	0.400066
PaChr19D.418	0.623737	0.58081	0.354603
PaChr8A.520	0.62357	0.585511	0.389998
PaChr14A.95	0.62348	0.507262	0.462127
PaChr18A.195	0.622721	0.590145	0.400396
PaChr4A.2465	0.622168	0.47791	0.435465
PaChr17A.717	0.619499	0.612304	0.365703
PaChr12D.206	0.619417	0.377309	0.387113
PaChr17A.72	0.619116	0.589591	0.36016
PaChr2D.2019	0.617827	0.606106	0.379396
PaChr22A.488	0.617234	0.456019	0.439242
PaChr17A.1121	0.617056	0.497081	0.455006
PaChr2D.2395-PaChr2D.2394	0.616522	0.53336	0.440378
PaChr2D.2395-PaChr2D.2394	0.616522	0.53336	0.440378
PaChr12D.1530	0.615442	0.505751	0.462089
PaChr20D.653	0.615402	0.601752	0.207416
PaChr3D.1472	0.614932	0.440803	0.421581
PaChr1A.2243	0.614681	0.598778	0.398693
PaChr1A.2243	0.614681	0.598778	0.398693
PaChr2D.1022	0.614009	0.614235	0.383177
PaChr22A.553	0.613919	0.606317	0.363149
PaChr1A.664	0.613459	0.532486	0.357624
PaChr8A.135	0.613034	0.457824	0.42396
PaChr13D.67	0.609629	0.507553	0.44325
PaChr13D.67	0.609629	0.507553	0.44325
PaChr19D.1197	0.609223	0.574646	0.407588
PaChr19D.1197	0.609223	0.574646	0.407588
PaChr19D.1197	0.609223	0.574646	0.407588
PaChr19D.1197	0.609223	0.574646	0.407588
PaChr3D.2585	0.609039	0.506604	0.44634
PaChr3D.1053-PaChr3D.1054	0.60859	0.501642	0.441158
PaChr3D.1053-PaChr3D.1054	0.60859	0.501642	0.441158
PaChr14A.437	0.606602	0.475173	0.437683
PaChr13D.123	0.606537	0.4296	0.404648
PaChr12D.1231	0.605494	0.456609	0.437617
PaChr11D.1715	0.604281	0.55177	0.406066
PaChr3D.250	0.603924	0.475716	0.439971
PaChr3D.250	0.603924	0.475716	0.439971
PaChr25D.351	0.601748	0.469483	0.43385
PaChr19D.413	0.601382	0.494575	0.431514
PaChr19D.516	0.597857	0.578411	0.382551
PaChr4A.1956-PaChr4A.1957	0.597806	0.498712	0.422277
PaChr4A.1956-PaChr4A.1957	0.597806	0.498712	0.422277
PaChr2D.445	0.597213	0.494998	0.439293
PaChr25D.557	0.597002	0.465225	0.430329
PaChr9A.1401	0.596514	0.483419	0.447582
PaChr9A.1401	0.596514	0.483419	0.447582
PaChr3D.1269	0.594314	0.483821	0.425694
PaChr15A.63	0.594122	0.409572	0.397072
PaChr20D.1195	0.594097	0.529915	0.409222
PaChr20D.1195	0.594097	0.529915	0.409222
PaChr12D.1570	0.591924	0.579525	0.347821
PaChr13D.1463	0.591299	0.468871	0.476686
PaChr13D.1463	0.591299	0.468871	0.476686
PaChr1A.2251	0.589943	0.478746	0.425171
PaChr1A.2251	0.589943	0.478746	0.425171
PaChr12D.262	0.589185	0.475228	0.418298
PaChr5A.607	0.589135	0.550389	0.401969
PaChr5A.607	0.589135	0.550389	0.401969
PaChr14A.318	0.588776	0.461568	0.419055
PaChr14A.318	0.588776	0.461568	0.419055
PaChr9A.1485	0.588749	0.575496	0.387835
PaChr9A.1485	0.588749	0.575496	0.387835
PaChr7A.1339-PaChr7A.1338	0.588422	0.486562	0.430178
PaChr4A.2334	0.588327	0.481138	0.425183
PaChr9A.1157	0.58672	0.452973	0.418065
PaChr1A.1855	0.585883	0.467249	0.425038
PaChr1A.1855	0.585883	0.467249	0.425038
PaChr16D.339	0.585863	0.464361	0.4212
PaChr1A.1964	0.585478	0.545065	0.378294
PaChr11D.1473	0.584491	0.530188	0.401305
PaChr4A.2347	0.583932	0.457086	0.422635
PaChr3D.2375	0.583858	0.476831	0.422776
PaChr12D.150	0.583131	0.413949	0.410827
PaChr11D.432	0.582953	0.559312	0.338519
PaChr3D.2674	0.582805	0.56212	0.214222
PaChr2D.419	0.582449	0.45212	0.417672
PaChr3D.395	0.582402	0.460517	0.422073
PaChr22A.360	0.582073	0.513265	0.407794
PaChr15A.855	0.581935	0.56638	0.33911
PaChr4A.228	0.581594	0.479424	0.419276
PaChr7A.855-PaChr7A.856	0.580244	0.47693	0.33272
PaChr7A.855-PaChr7A.856	0.580244	0.47693	0.33272
PaChr3D.2388	0.578691	0.486168	0.454805
PaChr3D.2388	0.578691	0.486168	0.454805
PaChr3D.2704	0.577978	0.471186	0.425217
PaChr4A.1229	0.575278	0.467712	0.416759
PaChr4A.1229	0.575278	0.467712	0.416759
PaChr16D.1251	0.574169	0.443965	0.403144
PaChr16D.814	0.573467	0.445514	0.404653
PaChr16D.814	0.573467	0.445514	0.404653
PaChr9A.305	0.571018	0.468759	0.417055
PaChr9A.305	0.571018	0.468759	0.417055
PaChr3D.1263	0.570924	0.459632	0.403729
PaChr2D.1435	0.57082	0.501404	0.403034
PaChr2D.1435	0.57082	0.501404	0.403034
PaChr9A.330	0.570587	0.472123	0.410335
PaChr7A.466	0.570239	0.465735	0.411942
PaChr14A.514	0.568687	0.461131	0.407329
PaChr12D.1368	0.568395	0.562941	0.32576
PaChr16D.712	0.567976	0.427886	0.39728
PaChr4A.2394	0.567929	0.563127	0.361663
PaChr19D.640	0.567831	0.444487	0.40822
PaChr19D.1073	0.567682	0.313289	0.341619
PaChr12D.286	0.567447	0.461455	0.402939
PaChr16D.1163	0.56614	0.450622	0.400437
PaChr7A.595	0.565447	0.496218	0.354465
PaChr7A.595	0.565447	0.496218	0.354465
PaChr3D.2176	0.562499	0.491262	0.425054
PaChr1A.2171	0.562245	0.317478	0.351427
PaChr4A.679	0.561989	0.442671	0.390614
PaChr3D.1450	0.561721	0.427641	0.407705
PaChr1A.150	0.561454	0.53777	0.353474
PaChr1A.2835	0.560141	0.454269	0.249753
PaChr1A.2835	0.560141	0.454269	0.249753
PaChr6D.689	0.560106	0.425385	0.383051
PaChr6D.689	0.560106	0.425385	0.383051
PaChr14A.316	0.559163	0.447039	0.401823
PaChr23D.727	0.558954	0.531532	0.364918
PaChr4A.2065	0.558917	0.427094	0.37867
PaChr1A.2340	0.55868	0.451362	0.392261
PaChr12D.1254	0.558035	0.524177	0.380239
PaChr10A.1007	0.55802	0.542051	0.365622
PaChr10A.1007	0.55802	0.542051	0.365622
PaChr6D.1878	0.55783	0.458876	0.412523
PaChr19D.211	0.557337	0.467242	0.393017
PaChr6D.1460	0.555539	0.292922	0.318403
PaChr6D.1460	0.555539	0.292922	0.318403
PaChr3D.2347	0.555163	0.433484	0.390577
PaChr8A.1451	0.554009	0.434267	0.396435
PaChr2D.2261	0.553933	0.4373	0.390262
PaChr22A.375	0.553067	0.451709	0.388097
PaChr9A.204	0.552477	0.393938	0.354035
PaChr6D.621	0.551332	0.487115	0.397296
PaChr6D.621	0.551332	0.487115	0.397296
PaChr6D.621	0.551332	0.487115	0.397296
PaChr15A.216	0.551023	0.392413	0.375886
PaChr4A.2346	0.549643	0.425475	0.384236
PaChr1A.636	0.549507	0.505399	0.424851
PaChr1A.636	0.549507	0.505399	0.424851
PaChr1A.636	0.549507	0.505399	0.424851
PaChr9A.288	0.54924	0.430116	0.381483
PaChr13D.596	0.548536	0.350739	0.329281
PaChr17A.833	0.548033	0.437467	0.385235
PaChr18A.799	0.547604	0.535014	0.349159
PaChr2D.1892	0.547196	0.400362	0.384386
PaChr5A.736	0.546815	0.431085	0.391266
PaChr6D.921	0.546115	0.462507	0.374753
PaChr1A.2933	0.545378	0.386759	0.375178
PaChr3D.1591	0.544969	0.438012	0.390104
PaChr22A.520	0.544648	0.420141	0.375883
PaChr4A.1622	0.542741	0.438525	0.390292
PaChr4A.1622	0.542741	0.438525	0.390292
PaChr16D.1256	0.542294	0.278948	0.307564
PaChr16D.1256	0.542294	0.278948	0.307564
PaChr19D.240	0.542118	0.438661	0.323284
PaChr3D.953	0.54204	0.514925	0.283993
PaChr15A.1404	0.541319	0.536345	0.330261
PaChr18A.536	0.541045	0.507705	0.393669
PaChr18A.536	0.541045	0.507705	0.393669
PaChr3D.1847	0.540112	0.412989	0.368226
PaChr3D.2103	0.540109	0.50404	0.387618
PaChr3D.146	0.539882	0.514497	0.358124
PaChr13D.1390	0.539004	0.506258	0.369502
PaChr13D.1390	0.539004	0.506258	0.369502
PaChr3D.2601	0.538883	0.420112	0.380861
PaChr3D.2601	0.538883	0.420112	0.380861
PaChr2D.1568	0.538675	0.427183	0.367218
PaChr2D.1568	0.538675	0.427183	0.367218
PaChr2D.238	0.538254	0.505056	0.372284
PaChr2D.1259	0.537953	0.529804	0.321421
PaChr8A.1530	0.537768	0.409572	0.455102
PaChr8A.1530	0.537768	0.409572	0.455102
PaChr18A.730	0.536398	0.412478	0.372891
PaChr3D.2111	0.535132	0.508962	0.359268
PaChr3D.2111	0.535132	0.508962	0.359268
PaChr13D.873	0.535063	0.40874	0.378446
PaChr13D.62	0.534853	0.419721	0.391087
PaChr13D.62	0.534853	0.419721	0.391087
PaChr12D.1599	0.533973	0.426744	0.374095
PaChr15A.1193	0.531674	0.435198	0.368936
PaChr6D.2352	0.531191	0.423234	0.372625
PaChr15A.987	0.530936	0.415817	0.383334
PaChr15A.987	0.530936	0.415817	0.383334
PaChr21D.231	0.529481	0.425408	0.36709
PaChr8A.292	0.528727	0.413332	0.350375
PaChr8A.292	0.528727	0.413332	0.350375
PaChr8A.37	0.526392	0.417138	0.364768
PaChr4A.906	0.526255	0.517922	0.244868
PaChr2D.20	0.524665	0.457005	0.376702
PaChr4A.2323	0.524595	0.407444	0.373387
PaChr4A.1056	0.524337	0.46441	0.37695
PaChr4A.1056	0.524337	0.46441	0.37695
PaChr2D.572	0.522765	0.500927	0.339989
PaChr13D.35	0.522672	0.396174	0.35716
PaChr3D.2572	0.522617	0.411629	0.368835
PaChr20D.471	0.522563	0.410509	0.357127
PaChr22A.1014	0.522454	0.405647	0.375728
PaChr4A.1861	0.52204	0.385508	0.375379
PaChr14A.924	0.521915	0.403962	0.356372
PaChr14A.127	0.520992	0.50288	0.31588
PaChr15A.804	0.520748	0.409676	0.36523
PaChr15A.804	0.520748	0.409676	0.36523
PaChr15A.1409	0.520061	0.417386	0.360111
PaChr9A.184	0.519502	0.310836	0.315584
PaChr25D.363	0.519403	0.401075	0.377313
PaChr3D.514	0.517363	0.383281	0.354584
PaChr20D.1124	0.516691	0.419736	0.32121
PaChr4A.1946	0.516597	0.439622	0.371523
PaChr16D.1488	0.516182	0.425434	0.324104
PaChr16D.1300	0.516096	0.395509	0.364925
PaChr16D.1300	0.516096	0.395509	0.364925
PaChr17A.875	0.514789	0.405529	0.365019
PaChr15A.393	0.51436	0.411222	0.36072
PaChr14A.743	0.512266	0.410251	0.354578
PaChr23D.137	0.511847	0.396232	0.367348
PaChr9A.1467	0.511355	0.390386	0.344756
PaChr21D.754	0.511132	0.399905	0.366121
PaChr6D.964	0.510926	0.422031	0.344433
PaChr12D.1484	0.510654	0.406884	0.347039
PaChr12D.1484	0.510654	0.406884	0.347039
PaChr2D.257	0.510082	0.368938	0.35851
PaChr2D.257	0.510082	0.368938	0.35851
PaChr2D.257	0.510082	0.368938	0.35851
PaChr2D.1582	0.509589	0.406195	0.362088
PaChr1A.432	0.509083	0.378923	0.359622
PaChr1A.1912	0.508857	0.378866	0.358053
PaChr1A.1912	0.508857	0.378866	0.358053
PaChr23D.585	0.507734	0.383937	0.351156
PaChr2D.45	0.507449	0.372329	0.278153
PaChr22A.471	0.506719	0.381351	0.353454
PaChr12D.1657	0.506691	0.382322	0.365636
PaChr12D.1224	0.506615	0.393603	0.353762
PaChr2D.143	0.506375	0.423298	0.322648
PaChr11D.1279	0.506204	0.400532	0.358586
PaChr5A.1436	0.506039	0.317891	0.29241
PaChr15A.763	0.504904	0.462416	0.355855
PaChr15A.763	0.504904	0.462416	0.355855
PaChr15A.763	0.504904	0.462416	0.355855
PaChr16D.970	0.504023	0.453128	0.320214
PaChr16D.828	0.503824	0.403014	0.35061
PaChr2D.175	0.500788	0.419558	0.353493
PaChr2D.175	0.500788	0.419558	0.353493
PaChr8A.438	0.500606	0.400923	0.354147
PaChr22A.664	0.499183	0.374972	0.347208
PaChr13D.371	0.49828	0.385913	0.343178
PaChr5A.1720	0.497269	0.380338	0.346275
PaChr4A.1463	0.497203	0.391055	0.349415
PaChr20D.335	0.495654	0.39074	0.36823
PaChr20D.876	0.495415	0.394633	0.344292
PaChr5A.1435	0.494637	0.354979	0.250852
PaChr5A.1435	0.494637	0.354979	0.250852
PaChr6D.2064	0.493852	0.429553	0.344103
PaChr20D.1219	0.493472	0.325901	0.320558
PaChr20D.145	0.493452	0.392941	0.34242
PaChr5A.673	0.493351	0.467585	0.324677
PaChr11D.335	0.491926	0.446487	0.367124
PaChr15A.1359	0.491795	0.364304	0.335231
PaChr11D.1392	0.491742	0.386932	0.341756
PaChr6D.1772	0.491632	0.400928	0.336494
PaChr6D.1708	0.491238	0.476321	0.23809
PaChr4A.1206	0.491	0.373192	0.330553
PaChr23D.302	0.490363	0.543039	0.0680402
PaChr5A.1445	0.49034	0.39767	0.284513
PaChr11D.572	0.489977	0.479424	0.237717
PaChr13D.1270	0.488097	0.303304	0.309684
PaChr8A.404	0.4874	0.381665	0.340286
PaChr2D.905	0.486873	0.335956	0.300752
PaChr16D.163	0.486815	0.356706	0.327652
PaChr16D.163	0.486815	0.356706	0.327652
PaChr11D.956	0.486812	0.376533	0.34031
PaChr5A.282	0.486803	0.484783	0.287994
PaChr23D.644	0.48619	0.466831	0.237758
PaChr13D.323	0.485532	0.370953	0.336851
PaChr12D.1647	0.48534	0.341672	0.30985
PaChr14A.1113	0.485152	0.470951	0.232682
PaChr6D.2412	0.484992	0.452224	0.326034
PaChr5A.950	0.484235	0.369785	0.322205
PaChr21D.235	0.482892	0.381727	0.323819
PaChr1A.610	0.482744	0.380504	0.34194
PaChr21D.536	0.482655	0.351883	0.302467
PaChr11D.416	0.482588	0.387973	0.342869
PaChr7A.502	0.481247	0.373741	0.33352
PaChr1A.805	0.481233	0.358936	0.308235
PaChr6D.1944	0.480016	0.46933	0.28762
PaChr1A.905	0.479752	0.367625	0.346126
PaChr1A.905	0.479752	0.367625	0.346126
PaChr13D.1494	0.478327	0.387781	0.330702
PaChr2D.1759	0.477616	0.380925	0.32772
PaChr17A.122	0.476316	0.37123	0.332266
PaChr6D.1306	0.476099	0.382754	0.336608
PaChr4A.1404	0.475137	0.371855	0.325034
PaChr15A.1153	0.475032	0.360719	0.328243
PaChr15A.1153	0.475032	0.360719	0.328243
PaChr9A.20	0.474476	0.399743	0.325922
PaChr3D.270	0.474288	0.377997	0.335452
PaChr3D.270	0.474288	0.377997	0.335452
PaChr6D.1280	0.472599	0.463192	0.286845
PaChr16D.117	0.472368	0.364568	0.325106
PaChr2D.2169	0.471684	0.366239	0.326445
PaChr2D.2169	0.471684	0.366239	0.326445
PaChr12D.1300	0.469917	0.360003	0.326289
PaChr6D.1002	0.469206	0.362313	0.326398
PaChr11D.1614	0.469036	0.406166	0.33799
PaChr11D.1614	0.469036	0.406166	0.33799
PaChr11D.1614	0.469036	0.406166	0.33799
PaChr11D.1614	0.469036	0.406166	0.33799
PaChr14A.518	0.468665	0.352523	0.309736
PaChr12D.1122	0.468589	0.376228	0.328002
PaChr3D.884	0.4684	0.444573	0.290765
PaChr14A.657	0.468264	0.376223	0.321434
PaChr2D.619	0.46697	0.356131	0.306594
PaChr2D.619	0.46697	0.356131	0.306594
PaChr11D.1328	0.466474	0.351261	0.315398
PaChr11D.1328	0.466474	0.351261	0.315398
PaChr19D.566	0.465933	0.376192	0.317183
PaChr11D.507	0.46576	0.351036	0.313649
PaChr11D.507	0.46576	0.351036	0.313649
PaChr1A.1633	0.464193	0.35214	0.320614
PaChr2D.1874	0.464047	0.435935	0.29134
PaChr2D.1874	0.464047	0.435935	0.29134
PaChr17A.974	0.462884	0.40829	0.277098
PaChr7A.439	0.462693	0.422684	0.292918
PaChr7A.439	0.462693	0.422684	0.292918
PaChr16D.675	0.462556	0.448871	0.274232
PaChr16D.367	0.462107	0.37568	0.323201
PaChr13D.991	0.461836	0.372821	0.310132
PaChr5A.1063	0.46115	0.419428	0.311918
PaChr3D.679	0.46114	0.444104	0.294579
PaChr18A.731	0.460914	0.342942	0.310187
PaChr4A.2291	0.459326	0.367663	0.337954
PaChr6D.2220	0.45906	0.347226	0.318467
PaChr21D.880	0.459027	0.345941	0.308909
PaChr2D.1947	0.458578	0.410832	0.312005
PaChr2D.1947	0.458578	0.410832	0.312005
PaChr1A.383	0.458393	0.367043	0.28386
PaChr4A.1152	0.458152	0.420842	0.314458
PaChr18A.319	0.457695	0.373475	0.294272
PaChr11D.1166	0.457423	0.34288	0.320006
PaChr16D.671	0.456934	0.312096	0.282457
PaChr2D.302	0.455222	0.356406	0.312154
PaChr2D.470	0.454754	0.319422	0.29696
PaChr1A.2959	0.454632	0.412158	0.182478
PaChr9A.1063	0.454551	0.351846	0.308676
PaChr1A.1020	0.454075	0.226372	0.236474
PaChr1A.1020	0.454075	0.226372	0.236474
PaChr20D.708	0.453765	0.404734	0.262575
PaChr9A.168	0.453607	0.413317	0.27895
PaChr11D.977	0.453553	0.479226	0.119506
PaChr2D.2064	0.453147	0.365589	0.309038
PaChr4A.2218	0.452433	0.425898	0.293353
PaChr5A.1658	0.451522	0.431758	0.219849
PaChr9A.1071	0.45098	0.422845	0.229973
PaChr4A.213	0.450687	0.335207	0.322751
PaChr16D.118	0.450413	0.322462	0.296543
PaChr16D.118	0.450413	0.322462	0.296543
PaChr11D.834	0.449967	0.390265	0.262682
PaChr1A.2491	0.449899	0.44165	0.234888
PaChr16D.804	0.448969	0.339936	0.319434
PaChr1A.2809	0.448413	0.304375	0.279703
PaChr1A.2809	0.448413	0.304375	0.279703
PaChr9A.684	0.448078	0.352149	0.31161
PaChr6D.145	0.447912	0.290158	0.284967
PaChr14A.1258	0.446973	0.341187	0.303924
PaChr7A.852	0.446554	0.411503	0.243186
PaChr8A.417	0.446007	0.339441	0.296613
PaChr11D.508	0.444578	0.325001	0.243098
PaChr16D.636	0.443994	0.395587	0.285743
PaChr5A.1970	0.4428	0.304723	0.277126
PaChr5A.1970	0.4428	0.304723	0.277126
PaChr5A.1970	0.4428	0.304723	0.277126
PaChr5A.170	0.442529	0.327439	0.310539
PaChr5A.2090	0.442353	0.368016	0.315353
PaChr5A.2090	0.442353	0.368016	0.315353
PaChr19D.1156	0.441243	0.330915	0.297071
PaChr19D.1156	0.441243	0.330915	0.297071
PaChr3D.228	0.440689	0.298205	0.306124
PaChr6D.1344	0.440483	0.385864	0.28736
PaChr9A.60	0.440111	0.30736	0.287068
PaChr9A.60	0.440111	0.30736	0.287068
PaChr5A.2115	0.439898	0.330565	0.290651
PaChr13D.626	0.439375	0.238589	0.246662
PaChr3D.65	0.438944	0.388864	0.260392
PaChr7A.1050	0.437709	0.345228	0.291916
PaChr17A.536	0.437692	0.269999	0.256488
PaChr20D.1013	0.436951	0.414102	0.226174
PaChr11D.988	0.436947	0.473401	0.142725
PaChr6D.2190	0.43622	0.370815	0.310265
PaChr2D.2294	0.435426	0.377395	0.267885
PaChr11D.155	0.434307	0.283086	0.272323
PaChr7A.224	0.434018	0.205003	0.227875
PaChr14A.1253	0.433533	0.328799	0.279794
PaChr19D.1193	0.432033	0.307459	0.290479
PaChr3D.2771	0.431382	0.39109	0.285689
PaChr2D.2426	0.431079	0.398955	0.241358
PaChr4A.278	0.430191	0.317748	0.289246
PaChr4A.278	0.430191	0.317748	0.289246
PaChr5A.1887	0.428728	0.236701	0.248961
PaChr2D.1500	0.428476	0.414223	0.284047
PaChr5A.1277	0.428378	0.392466	0.273827
PaChr8A.1477	0.426693	0.373802	0.287357
PaChr9A.960	0.426598	0.41378	0.210006
PaChr25D.651	0.42606	0.369877	0.282572
PaChr8A.123	0.42572	0.215654	0.207127
PaChr8A.123	0.42572	0.215654	0.207127
PaChr1A.381	0.425611	0.348197	0.236187
PaChr5A.1053	0.425405	0.33951	0.276656
PaChr19D.1015	0.425161	0.404048	0.207421
PaChr2D.468	0.425039	0.306518	0.250126
PaChr2D.941	0.424722	0.313167	0.288202
PaChr4A.2396	0.424715	0.386864	0.312401
PaChr14A.1165	0.424539	0.20449	0.223442
PaChr5A.1291	0.423568	0.327201	0.297482
PaChr5A.1291	0.423568	0.327201	0.297482
PaChr3D.2763	0.42353	0.0841925	0.121635
PaChr7A.1108	0.422098	0.379082	0.2707
PaChr4A.1266	0.421538	0.393454	0.270532
PaChr13D.243	0.418931	0.410348	0.193607
PaChr19D.977	0.418563	0.308657	0.264875
PaChr19D.977	0.418563	0.308657	0.264875
PaChr12D.158	0.418269	0.387851	0.260144
PaChr18A.507-PaChr18A.509	0.41786	0.384455	0.241569
PaChr18A.507-PaChr18A.509	0.41786	0.384455	0.241569
PaChr6D.1328	0.417546	0.393724	0.264853
PaChr3D.115	0.416913	0.391701	0.217783
PaChr21D.246	0.416898	0.407449	0.261011
PaChr19D.1162	0.416321	0.310597	0.282074
PaChr3D.1029	0.415529	0.29667	0.28777
PaChr2D.2918	0.415454	0.336922	0.27577
PaChr5A.2204	0.415019	0.370645	0.251446
PaChr8A.71	0.414926	0.31476	0.2821
PaChr7A.424	0.413743	0.31837	0.278535
PaChr20D.345	0.413557	0.377842	0.268898
PaChr4A.1428	0.413241	0.306998	0.27403
PaChr9A.760	0.412357	0.403613	0.165524
PaChr1A.2621	0.41217	0.442391	0.0914856
PaChr14A.289	0.411777	0.263423	0.256181
PaChr3D.2805	0.411608	0.265707	0.258777
PaChr11D.1468	0.411444	0.326118	0.279032
PaChr17A.807	0.410475	0.323639	0.274623
PaChr4A.104	0.410009	0.370146	0.227174
PaChr12D.1005	0.40967	0.271462	0.265308
PaChr20D.911	0.409631	0.316827	0.290291
PaChr17A.459	0.408351	0.325867	0.274983
PaChr1A.1660	0.406376	0.382283	0.250903
PaChr3D.1622	0.405997	0.268064	0.243748
PaChr3D.1622	0.405997	0.268064	0.243748
PaChr3D.1622	0.405997	0.268064	0.243748
PaChr4A.979	0.405734	0.284335	0.277174
PaChr4A.1169	0.405477	0.355872	0.275395
PaChr12D.1438	0.405159	0.289996	0.271781
PaChr17A.892	0.405066	0.413676	0.203962
PaChr3D.2436	0.404929	0.393917	0.245138
PaChr18A.1098	0.404147	0.35042	0.281453
PaChr3D.2543	0.40381	0.27798	0.266034
PaChr25D.149	0.403039	0.322653	0.267548
PaChr1A.2873	0.401251	0.295758	0.269331
PaChr1A.2873	0.401251	0.295758	0.269331
PaChr6D.1121	0.398325	0.359382	0.258489
PaChr3D.309	0.397858	0.298299	0.274017
PaChr3D.309	0.397858	0.298299	0.274017
PaChr13D.290	0.396872	0.308826	0.261934
PaChr1A.2247	0.396822	0.290719	0.253051
PaChr25D.497	0.396736	0.308212	0.277051
PaChr18A.650	0.396725	0.324511	0.263099
PaChr6D.1961	0.394553	0.217804	0.21543
PaChr5A.2044	0.394434	0.321841	0.273201
PaChr2D.1709	0.393942	0.313492	0.251501
PaChr3D.416	0.392528	0.244096	0.240508
PaChr5A.1075	0.39212	0.374927	0.191015
PaChr15A.1194	0.391335	0.221248	0.227359
PaChr15A.1194	0.391335	0.221248	0.227359
PaChr21D.865	0.39096	0.273672	0.212316
PaChr20D.278-PaChr20D.279-PaChr20D.280-PaChr20D.281	0.390874	0.22001	0.221418
PaChr4A.1021	0.390862	0.441131	0.0638795
PaChr12D.53	0.389673	0.280466	0.235639
PaChr10A.666	0.389124	0.280869	0.265958
PaChr16D.72	0.387343	0.231254	0.226122
PaChr16D.72	0.387343	0.231254	0.226122
PaChr13D.484	0.386586	0.31444	0.269251
PaChr10A.699	0.386391	0.238974	0.232188
PaChr4A.1186	0.385393	0.201848	0.219072
PaChr8A.1449	0.384976	0.339919	0.276747
PaChr6D.2126	0.384358	0.364255	0.242915
PaChr6D.2154	0.38253	0.325236	0.259435
PaChr25D.792	0.382145	0.30399	0.221188
PaChr17A.529	0.381817	0.328313	0.205731
PaChr16D.329	0.381296	0.294643	0.245514
PaChr7A.955	0.380772	0.413899	0.0884451
hic-scaffold-1055.1	0.380688	0.275961	0.242511
hic-scaffold-1055.1	0.380688	0.275961	0.242511
hic-scaffold-1055.1	0.380688	0.275961	0.242511
PaChr10A.1056	0.379675	0.251137	0.243432
PaChr12D.1133	0.379075	0.33016	0.212549
PaChr8A.1312	0.378844	0.20844	0.207739
PaChr13D.1198	0.377828	0.223717	0.219597
PaChr13D.831	0.37764	0.273354	0.23069
PaChr13D.831	0.37764	0.273354	0.23069
PaChr11D.55	0.377387	0.313229	0.253485
PaChr17A.362	0.377054	0.273468	0.254899
PaChr6D.671	0.37672	0.271591	0.236881
PaChr6D.1694	0.375533	0.206818	0.20565
PaChr6D.1694	0.375533	0.206818	0.20565
PaChr6D.1133	0.375163	0.356962	0.194051
PaChr7A.1863	0.373747	0.340391	0.247721
PaChr3D.2602	0.37347	0.254356	0.248065
PaChr19D.392	0.372996	0.242157	0.237319
PaChr5A.1534	0.372957	0.270197	0.248974
PaChr17A.770	0.372621	0.290962	0.265246
PaChr2D.2370	0.3725	0.195271	0.206239
PaChr25D.362	0.372049	0.347798	0.226698
PaChr20D.1146	0.370741	0.310567	0.253194
PaChr7A.61	0.370694	0.295469	0.209874
PaChr14A.1465	0.370432	0.305269	0.253422
PaChr3D.1544	0.370308	0.260818	0.234356
PaChr15A.298	0.370282	0.246329	0.208076
PaChr19D.1182	0.370263	0.281573	0.249271
PaChr16D.122	0.370245	0.361823	0.203965
PaChr3D.549	0.369652	0.243489	0.196695
PaChr3D.549	0.369652	0.243489	0.196695
PaChr6D.1318	0.369581	0.247601	0.237792
PaChr8A.920	0.368696	0.267151	0.244184
PaChr4A.2093	0.366646	0.275817	0.245634
PaChr6D.1895-PaChr6D.1896	0.365901	0.245614	0.233006
PaChr15A.957	0.365454	0.288522	0.2763
PaChr9A.1536	0.36427	0.358458	0.233672
hic-scaffold-622.1	0.363661	0.30469	0.252042
PaChr4A.331	0.363264	0.34092	0.198542
PaChr3D.1843	0.363236	0.269491	0.239403
PaChr4A.2433	0.362875	0.346309	0.220932
PaChr3D.2661	0.362438	0.314513	0.248849
PaChr7A.1150	0.362048	0.236355	0.229297
PaChr11D.1302	0.361407	0.33914	0.186335
hic-scaffold-217.1	0.360616	0.292284	0.235134
hic-scaffold-217.1	0.360616	0.292284	0.235134
PaChr5A.2239	0.360009	0.327565	0.171454
PaChr12D.1335	0.35891	0.318602	0.234187
PaChr12D.307	0.358693	0.254624	0.236449
PaChr1A.2348	0.357769	0.337479	0.183648
PaChr2D.2273	0.356315	0.246833	0.236126
PaChr9A.1145	0.355555	0.27626	0.235035
PaChr7A.325	0.355387	0.156072	0.14826
PaChr4A.2464	0.354567	0.223587	0.211664
PaChr3D.1763	0.354185	0.257344	0.221143
PaChr14A.1246	0.353329	0.294925	0.251977
PaChr14A.1246	0.353329	0.294925	0.251977
PaChr19D.783	0.353252	0.281366	0.220436
PaChr20D.520	0.352617	0.229442	0.17412
PaChr23D.598	0.351529	0.395263	0.0516213
PaChr15A.669	0.350547	0.267318	0.226021
PaChr12D.1591	0.350205	0.154866	0.159946
PaChr12D.1591	0.350205	0.154866	0.159946
PaChr3D.2478	0.349827	0.25081	0.2183
PaChr6D.1826	0.348701	0.312664	0.182613
PaChr3D.56	0.347646	0.428803	0.0417322
PaChr2D.2771	0.347307	0.21313	0.206758
PaChr25D.700	0.346429	0.329179	0.221385
PaChr20D.152	0.346354	0.240343	0.225476
PaChr1A.2612	0.345677	0.248456	0.234541
PaChr1A.2612	0.345677	0.248456	0.234541
PaChr3D.736	0.34565	0.257239	0.225811
PaChr20D.916	0.345546	0.238883	0.231573
PaChr4A.638-PaChr4A.639	0.343662	0.218228	0.224089
PaChr12D.182	0.343191	0.207968	0.204696
PaChr2D.730	0.343116	0.236512	0.216312
PaChr18A.775	0.342071	0.201765	0.18436
PaChr18A.775	0.342071	0.201765	0.18436
PaChr1A.2007	0.341846	0.360708	0.1179
PaChr9A.14	0.341277	0.291755	0.224252
PaChr4A.470	0.340592	0.261223	0.23798
PaChr4A.2148	0.339973	0.259716	0.238431
PaChr18A.976	0.339553	0.270657	0.201972
PaChr2D.689	0.339424	0.314853	0.211669
PaChr2D.1258	0.337822	0.246114	0.228176
PaChr5A.1242	0.337159	0.25706	0.209392
PaChr22A.438	0.337089	0.317123	0.176244
PaChr5A.661	0.336537	0.273744	0.188437
PaChr4A.352	0.336295	0.316411	0.222838
PaChr7A.55	0.33431	0.19298	0.197552
PaChr2D.994	0.334256	0.387087	0.0659443
PaChr3D.786	0.33417	0.273448	0.206987
PaChr3D.786	0.33417	0.273448	0.206987
PaChr3D.786	0.33417	0.273448	0.206987
PaChr6D.1757	0.333317	0.211437	0.204602
PaChr18A.525	0.333151	0.293844	0.23164
PaChr12D.1278	0.33206	0.342029	0.104127
PaChr5A.1702	0.330547	0.20366	0.197581
PaChr1A.2373	0.329206	0.255987	0.213184
PaChr3D.515	0.328945	0.217909	0.195782
PaChr1A.316	0.327976	0.240249	0.210737
PaChr6D.1462	0.326992	0.23784	0.209286
PaChr6D.1462	0.326992	0.23784	0.209286
PaChr4A.335	0.32695	0.28746	0.197475
PaChr1A.860	0.326528	0.276078	0.216562
PaChr1A.860	0.326528	0.276078	0.216562
PaChr1A.860	0.326528	0.276078	0.216562
PaChr1A.860	0.326528	0.276078	0.216562
PaChr4A.848	0.326487	0.238482	0.216255
PaChr21D.66	0.326276	0.266526	0.212166
PaChr9A.1489	0.325957	0.220505	0.207952
PaChr19D.1365	0.32577	0.221052	0.212952
PaChr5A.1211	0.325047	0.30224	0.191163
PaChr5A.1211	0.325047	0.30224	0.191163
PaChr5A.1725	0.324244	0.313945	0.168191
PaChr3D.2835	0.323536	0.310556	0.203925
PaChr7A.1291	0.322534	0.317973	0.154431
PaChr2D.282	0.32178	0.243475	0.209254
PaChr2D.282	0.32178	0.243475	0.209254
PaChr2D.282	0.32178	0.243475	0.209254
PaChr12D.58	0.321563	0.30778	0.187152
PaChr9A.86	0.32146	0.2596	0.203426
PaChr11D.355	0.321318	0.289327	0.210512
PaChr11D.355	0.321318	0.289327	0.210512
PaChr14A.1283	0.321282	0.26567	0.197577
PaChr14A.1283	0.321282	0.26567	0.197577
PaChr3D.997	0.321162	0.17937	0.174307
PaChr9A.1280	0.321109	0.264563	0.22253
PaChr12D.81	0.320698	0.235608	0.218728
PaChr3D.2353	0.320017	0.269473	0.215007
PaChr6D.375	0.319572	0.168504	0.156038
PaChr6D.375	0.319572	0.168504	0.156038
PaChr25D.322	0.319495	0.193128	0.191076
PaChr13D.832	0.319125	0.220266	0.196479
PaChr13D.832	0.319125	0.220266	0.196479
PaChr3D.2699	0.31908	0.293523	0.197317
PaChr9A.711-PaChr9A.712	0.317945	0.227881	0.201247
PaChr20D.959	0.317819	0.185117	0.176907
PaChr12D.1705	0.316045	0.281167	0.185262
PaChr12D.1705	0.316045	0.281167	0.185262
PaChr12D.782	0.315678	0.170662	0.1687
PaChr4A.1514	0.315321	0.211263	0.18366
PaChr6D.1290	0.315045	0.197558	0.182243
PaChr6D.1290	0.315045	0.197558	0.182243
PaChr7A.57	0.314317	0.255204	0.2247
PaChr21D.863	0.314018	0.225306	0.177979
PaChr21D.863	0.314018	0.225306	0.177979
PaChr21D.863	0.314018	0.225306	0.177979
PaChr11D.53	0.313687	0.227662	0.202216
PaChr13D.103	0.313225	0.33739	0.067091
PaChr5A.1258	0.313157	0.221318	0.208403
PaChr17A.1037	0.313095	0.273525	0.185224
PaChr22A.859	0.313046	0.305557	0.108431
PaChr21D.374	0.312972	0.168715	0.164041
PaChr21D.374	0.312972	0.168715	0.164041
PaChr3D.316	0.311219	0.211103	0.203471
PaChr7A.255	0.310351	0.137972	0.139135
PaChr15A.1442	0.307876	0.269627	0.152778
PaChr14A.1075	0.306889	0.224018	0.207294
PaChr17A.514	0.306362	0.183252	0.160107
PaChr3D.909	0.305305	0.182022	0.188214
PaChr5A.685	0.305292	0.262182	0.21403
PaChr10A.969	0.304427	0.316565	0.142028
PaChr10A.969	0.304427	0.316565	0.142028
PaChr2D.2122	0.304373	0.184819	0.18489
PaChr8A.1294	0.304092	0.252154	0.17757
PaChr7A.203	0.302982	0.258063	0.174724
PaChr2D.2257	0.30293	0.213606	0.201503
PaChr11D.365	0.301553	0.227614	0.20363
PaChr6D.597	0.301189	0.201828	0.202754
PaChr5A.1769	0.301084	0.281696	0.150117
PaChr3D.1111	0.300917	0.263602	0.204615
PaChr3D.1111	0.300917	0.263602	0.204615
PaChr2D.2722	0.300783	0.233201	0.178264
PaChr21D.101	0.300429	0.171743	0.144237
PaChr12D.625	0.299928	0.220232	0.187664
PaChr12D.625	0.299928	0.220232	0.187664
PaChr2D.222	0.299894	0.172676	0.167809
PaChr13D.1612	0.299636	0.34248	0.0819428
PaChr1A.2213	0.298697	0.336673	0.0639562
PaChr1A.2238	0.297355	0.141177	0.13897
PaChr12D.235	0.29612	0.241536	0.21652
PaChr4A.751	0.295992	0.201357	0.175059
PaChr7A.429	0.295763	0.266491	0.186841
PaChr9A.290	0.295086	0.175425	0.170701
PaChr8A.57	0.294239	0.199637	0.189509
PaChr4A.2176	0.293902	0.228918	0.202515
PaChr6D.1397	0.293085	0.195152	0.170028
PaChr2D.535	0.292306	0.238552	0.199877
PaChr3D.2581	0.290846	0.206453	0.189308
PaChr3D.2393	0.290495	0.238585	0.202754
PaChr2D.276	0.289893	0.270443	0.184071
PaChr2D.1921	0.289054	0.29513	0.103298
PaChr9A.381	0.28875	0.182382	0.172412
PaChr9A.381	0.28875	0.182382	0.172412
PaChr7A.375	0.287669	0.194359	0.174169
PaChr20D.142	0.287186	0.184697	0.1795
PaChr13D.755	0.286496	0.239361	0.181832
PaChr21D.654	0.285825	0.236477	0.180119
PaChr25D.361	0.285064	0.223358	0.177422
PaChr7A.472	0.282492	0.218481	0.168815
PaChr7A.472	0.282492	0.218481	0.168815
PaChr10A.340	0.281868	0.164212	0.167137
PaChr2D.1691	0.280401	0.156149	0.153921
PaChr2D.1691	0.280401	0.156149	0.153921
PaChr3D.1088	0.279808	0.175496	0.17837
PaChr3D.1088	0.279808	0.175496	0.17837
PaChr25D.597	0.27904	0.188693	0.139391
PaChr12D.790	0.278681	0.183045	0.179087
PaChr6D.1268	0.278206	0.269287	0.17084
PaChr3D.952	0.27775	0.203623	0.190931
PaChr1A.2471	0.277397	0.162409	0.162824
PaChr1A.2471	0.277397	0.162409	0.162824
PaChr1A.2471	0.277397	0.162409	0.162824
PaChr1A.2471	0.277397	0.162409	0.162824
PaChr22A.18	0.276866	0.205472	0.1721
PaChr1A.2759	0.276724	0.183224	0.172393
PaChr1A.2759	0.276724	0.183224	0.172393
PaChr2D.262	0.27666	0.170515	0.164291
PaChr14A.964	0.274951	0.208731	0.164264
PaChr1A.1920	0.274459	0.189257	0.172022
PaChr8A.1417	0.274133	0.274551	0.111791
PaChr9A.1039	0.27365	0.238967	0.159116
PaChr5A.347	0.273372	0.169351	0.134402
PaChr5A.347	0.273372	0.169351	0.134402
PaChr5A.1444	0.272923	0.194444	0.176833
PaChr9A.592	0.272816	0.118621	0.124115
PaChr9A.592	0.272816	0.118621	0.124115
PaChr9A.592	0.272816	0.118621	0.124115
PaChr9A.388	0.272683	0.170966	0.163958
PaChr3D.368	0.272616	0.248339	0.161165
PaChr12D.104	0.272259	0.167457	0.146094
PaChr7A.141	0.271754	0.195558	0.170204
PaChr7A.141	0.271754	0.195558	0.170204
PaChr2D.715	0.271727	0.124504	0.135485
PaChr12D.1097	0.271588	0.182877	0.1668
PaChr5A.1016	0.271525	0.138851	0.137678
PaChr5A.1016	0.271525	0.138851	0.137678
PaChr6D.1260	0.271468	0.169753	0.170227
PaChr15A.1178	0.271171	0.228251	0.131963
PaChr16D.111	0.269935	0.161322	0.158246
PaChr16D.123	0.269484	0.1106	0.111758
PaChr15A.1440	0.269093	0.185828	0.181762
PaChr5A.1885	0.268939	0.196602	0.178342
PaChr25D.328	0.267932	0.174486	0.164548
PaChr3D.2442	0.267823	0.179565	0.171689
PaChr9A.1331	0.266765	0.192452	0.176522
PaChr9A.1331	0.266765	0.192452	0.176522
PaChr20D.393	0.266505	0.144073	0.140445
PaChr18A.213	0.266198	0.252575	0.127553
PaChr14A.422	0.264707	0.225331	0.171214
PaChr19D.929	0.26402	0.190021	0.13997
PaChr19D.929	0.26402	0.190021	0.13997
PaChr6D.1663	0.2639	0.179684	0.169538
PaChr2D.558	0.263701	0.174651	0.152732
PaChr2D.558	0.263701	0.174651	0.152732
PaChr1A.2160	0.263329	0.0970462	0.104596
PaChr15A.932	0.262334	0.190498	0.174661
PaChr19D.1322	0.261987	0.183246	0.174301
PaChr25D.664	0.261677	0.270425	0.101522
PaChr13D.1357	0.261056	0.269415	0.0913658
PaChr3D.2276	0.260838	0.291644	0.0581867
PaChr7A.177	0.260687	0.30859	0.0687908
PaChr19D.1105	0.260385	0.292241	0.0582546
PaChr3D.138	0.260064	0.167239	0.156632
PaChr16D.286	0.259652	0.207513	0.164185
PaChr2D.1447	0.258771	0.19024	0.174431
PaChr7A.820	0.258755	0.159666	0.131405
PaChr7A.820	0.258755	0.159666	0.131405
PaChr20D.1065	0.25874	0.173905	0.138555
PaChr11D.50	0.258389	0.0990233	0.11649
PaChr7A.713	0.25726	0.178754	0.165209
PaChr22A.78	0.255532	0.164929	0.152943
PaChr6D.1076	0.253964	0.125261	0.124781
PaChr8A.1526	0.253638	0.214017	0.164989
PaChr10A.412	0.253137	0.198105	0.179034
PaChr10A.412	0.253137	0.198105	0.179034
PaChr4A.388	0.252568	0.0636623	0.0692532
PaChr8A.937	0.251971	0.240699	0.0972004
PaChr1A.481	0.251192	0.171529	0.161651
PaChr2D.1756	0.249401	0.156902	0.15307
PaChr23D.983	0.249109	0.17562	0.162885
PaChr23D.983	0.249109	0.17562	0.162885
PaChr23D.983	0.249109	0.17562	0.162885
PaChr1A.1454	0.248277	0.171423	0.163637
PaChr3D.2216	0.246865	0.159988	0.147454
PaChr1A.2768	0.245665	0.186652	0.147177
PaChr25D.421	0.244741	0.0966026	0.100537
PaChr14A.1172	0.243716	0.153321	0.136797
PaChr5A.1752	0.243353	0.161394	0.148128
PaChr5A.1752	0.243353	0.161394	0.148128
PaChr3D.2304	0.243069	0.157605	0.15042
PaChr10A.256	0.2427	0.139287	0.139208
PaChr5A.817	0.242166	0.154139	0.1546
PaChr1A.739	0.242044	0.21844	0.120315
PaChr15A.913	0.24148	0.20403	0.156403
PaChr15A.913	0.24148	0.20403	0.156403
PaChr9A.1109	0.240504	0.18991	0.140306
PaChr5A.2236	0.240359	0.185692	0.162528
PaChr4A.226	0.239923	0.260827	0.0639124
PaChr15A.1327	0.239569	0.215513	0.151888
PaChr2D.1909	0.239482	0.138428	0.128157
PaChr6D.636	0.23906	0.181844	0.148741
PaChr1A.478	0.238887	0.154013	0.143401
PaChr1A.478	0.238887	0.154013	0.143401
PaChr1A.1585	0.238823	0.179692	0.143304
PaChr15A.207	0.237809	0.162308	0.157593
PaChr14A.1378	0.236601	0.12317	0.12191
PaChr3D.1614	0.236591	0.170071	0.119685
PaChr2D.2553	0.236198	0.184759	0.163209
PaChr12D.974-PaChr12D.975	0.234984	0.195137	0.117245
PaChr6D.2113	0.234671	0.162482	0.154911
PaChr3D.1747	0.234573	0.26298	0.0687182
PaChr12D.249	0.234448	0.153307	0.139766
PaChr2D.705	0.233847	0.154564	0.135851
PaChr13D.47	0.23381	0.178958	0.145308
PaChr13D.786	0.232223	0.132376	0.132954
PaChr12D.1256	0.232147	0.220926	0.129218
PaChr10A.853-PaChr10A.854	0.23189	0.158499	0.144249
PaChr11D.1293	0.231069	0.190084	0.111625
PaChr4A.2170	0.230957	0.183752	0.161175
PaChr1A.904	0.230864	0.200167	0.133754
PaChr13D.1162	0.230819	0.183888	0.143282
PaChr6D.1648	0.230717	0.178034	0.148063
PaChr6D.1648	0.230717	0.178034	0.148063
PaChr12D.517	0.229734	0.14416	0.139238
PaChr18A.1161	0.22926	0.238563	0.0827217
PaChr14A.366	0.22906	0.143913	0.13506
PaChr2D.1590	0.229035	0.19396	0.15222
PaChr20D.1117	0.228308	0.228957	0.112772
PaChr7A.353	0.227549	0.191283	0.146414
PaChr7A.353	0.227549	0.191283	0.146414
PaChr7A.353	0.227549	0.191283	0.146414
PaChr9A.1447	0.227512	0.109427	0.102207
PaChr9A.1447	0.227512	0.109427	0.102207
PaChr4A.1647	0.227402	0.202722	0.154738
PaChr17A.1074	0.227395	0.227293	0.115433
PaChr2D.577	0.22713	0.138375	0.135639
PaChr21D.304	0.22448	0.144053	0.14032
PaChr3D.813	0.22401	0.145866	0.141513
PaChr11D.193	0.223084	0.15658	0.141711
PaChr4A.203	0.221556	0.13404	0.127292
PaChr22A.914	0.220899	0.202364	0.113718
PaChr11D.1459	0.22077	0.2329	0.0883412
PaChr13D.415	0.220402	0.122432	0.107345
PaChr25D.733	0.220293	0.116906	0.114965
PaChr25D.733	0.220293	0.116906	0.114965
PaChr1A.1077	0.219877	0.237781	0.0673312
PaChr7A.412	0.218698	0.0876887	0.0866718
PaChr6D.1955	0.217415	0.149509	0.132837
PaChr6D.798	0.216541	0.154192	0.127263
PaChr4A.2103	0.216395	0.162556	0.127393
PaChr3D.363	0.215458	0.15551	0.129891
PaChr8A.1114	0.215287	0.183146	0.119121
PaChr8A.1647	0.214768	0.188173	0.134742
PaChr8A.1647	0.214768	0.188173	0.134742
hic-scaffold-197.1	0.214609	0.139366	0.131926
PaChr17A.852	0.21387	0.138849	0.132974
PaChr17A.852	0.21387	0.138849	0.132974
PaChr15A.1073	0.213258	0.155784	0.147108
PaChr19D.185	0.213101	0.155643	0.140981
PaChr19D.185	0.213101	0.155643	0.140981
PaChr3D.1956	0.212711	0.217573	0.087568
PaChr5A.1249	0.212559	0.166931	0.116744
PaChr11D.993	0.212265	0.123865	0.123119
PaChr8A.1528	0.212222	0.123721	0.121264
PaChr8A.1528	0.212222	0.123721	0.121264
PaChr2D.213	0.212143	0.157553	0.138745
PaChr6D.2111	0.211911	0.161692	0.138592
PaChr12D.450	0.211354	0.149132	0.138213
PaChr4A.729	0.210924	0.157326	0.140115
PaChr20D.350	0.210442	0.239131	0.0559183
PaChr23D.699	0.210431	0.22019	0.0772777
PaChr13D.1320	0.209726	0.160951	0.134986
PaChr12D.1706	0.209611	0.219358	0.0921073
PaChr1A.1261	0.20865	0.136064	0.117979
PaChr12D.634	0.208496	0.149641	0.127411
PaChr25D.685	0.208402	0.130468	0.116443
PaChr25D.685	0.208402	0.130468	0.116443
PaChr10A.620	0.208371	0.162468	0.106228
PaChr10A.620	0.208371	0.162468	0.106228
PaChr23D.66	0.208042	0.200286	0.12013
PaChr3D.1885	0.207283	0.189168	0.136362
PaChr22A.1124	0.207133	0.21997	0.0838176
PaChr18A.504	0.206852	0.130894	0.121735
PaChr18A.504	0.206852	0.130894	0.121735
PaChr3D.509	0.206805	0.143622	0.136145
PaChr3D.509	0.206805	0.143622	0.136145
PaChr3D.2195	0.206235	0.176741	0.123887
PaChr12D.1567	0.205874	0.157546	0.129281
PaChr15A.1227	0.203773	0.171127	0.133162
PaChr15A.1227	0.203773	0.171127	0.133162
PaChr15A.1227	0.203773	0.171127	0.133162
PaChr2D.563	0.203709	0.224178	0.0534653
PaChr9A.920	0.201893	0.138383	0.132336
PaChr9A.920	0.201893	0.138383	0.132336
PaChr9A.920	0.201893	0.138383	0.132336
PaChr5A.903	0.201363	0.121391	0.10748
PaChr5A.903	0.201363	0.121391	0.10748
PaChr5A.780	0.201054	0.164639	0.108561
PaChr2D.384	0.200594	0.185743	0.102722
PaChr14A.1074	0.200551	0.160823	0.122461
PaChr14A.1074	0.200551	0.160823	0.122461
PaChr16D.947	0.199646	0.228426	0.0487242
PaChr8A.1608	0.199538	0.215347	0.10282
PaChr4A.2037	0.198416	0.219132	0.0560242
PaChr7A.730	0.198414	0.105481	0.108744
PaChr5A.1721	0.197007	0.206413	0.0949587
PaChr18A.772	0.196719	0.161253	0.118149
PaChr5A.669	0.196629	0.198332	0.0988466
PaChr4A.514	0.195891	0.093607	0.0813022
PaChr4A.514	0.195891	0.093607	0.0813022
PaChr23D.993	0.195669	0.129557	0.120943
PaChr12D.1220	0.195351	0.166961	0.129328
PaChr5A.1319	0.195341	0.177149	0.13124
PaChr22A.177	0.193125	0.131471	0.118799
PaChr12D.234	0.192947	0.160999	0.133926
PaChr9A.768	0.192947	0.128804	0.122063
PaChr5A.835	0.192553	0.115494	0.117605
PaChr3D.2378	0.192441	0.200963	0.0983209
PaChr14A.149-PaChr14A.150	0.192233	0.139632	0.119568
PaChr14A.149-PaChr14A.150	0.192233	0.139632	0.119568
PaChr23D.418	0.192036	0.116935	0.112234
PaChr23D.418	0.192036	0.116935	0.112234
PaChr14A.1443	0.19192	0.112343	0.102278
PaChr3D.1421	0.191905	0.157248	0.110251
PaChr13D.1043	0.191795	0.109561	0.109171
PaChr3D.2729	0.191428	0.10204	0.110553
PaChr14A.517	0.189877	0.127696	0.114053
PaChr9A.1624	0.189774	0.146254	0.106655
PaChr2D.2128	0.189756	0.204999	0.0650826
PaChr5A.1625	0.189539	0.153846	0.100396
PaChr22A.28	0.189339	0.148614	0.134007
PaChr22A.28	0.189339	0.148614	0.134007
PaChr3D.291	0.189273	0.13434	0.119166
PaChr19D.1223	0.188751	0.100885	0.0995279
PaChr17A.810	0.187631	0.148075	0.12158
PaChr4A.1499	0.187543	0.163719	0.110781
PaChr13D.1640	0.187286	0.112086	0.11881
PaChr13D.1640	0.187286	0.112086	0.11881
PaChr20D.989	0.186548	0.0933614	0.0929342
PaChr12D.723	0.186421	0.125022	0.0904689
PaChr4A.1905	0.186153	0.144282	0.114837
PaChr4A.1905	0.186153	0.144282	0.114837
PaChr3D.1531	0.185659	0.140003	0.127314
PaChr17A.1155	0.185623	0.162544	0.0945519
PaChr20D.671	0.18479	0.131141	0.117796
PaChr20D.671	0.18479	0.131141	0.117796
PaChr8A.260	0.184436	0.184451	0.0911644
PaChr3D.246	0.184023	0.199353	0.0478358
PaChr6D.1775	0.183048	0.172826	0.108331
PaChr3D.2150	0.182724	0.210968	0.0324595
PaChr5A.1323	0.182289	0.109508	0.105
PaChr5A.1323	0.182289	0.109508	0.105
PaChr4A.2268	0.181054	0.143044	0.126897
PaChr4A.2268	0.181054	0.143044	0.126897
PaChr19D.371	0.180844	0.100552	0.0913324
PaChr18A.632	0.1805	0.19754	0.0509215
PaChr12D.855	0.180034	0.135961	0.122667
PaChr25D.818	0.179993	0.115421	0.112631
PaChr25D.818	0.179993	0.115421	0.112631
PaChr4A.511	0.179743	0.13663	0.117392
PaChr9A.970	0.178857	0.113012	0.1098
PaChr7A.1492	0.178184	0.197428	0.0620307
PaChr1A.957	0.177998	0.122814	0.110407
PaChr20D.1095	0.177893	0.182999	0.0782206
PaChr19D.1164	0.177262	0.139672	0.111405
PaChr14A.1259	0.176626	0.127751	0.112798
PaChr4A.2175	0.175987	0.107356	0.091374
PaChr5A.1816	0.175339	0.113648	0.0993424
PaChr2D.2422	0.175251	0.242901	0.020548
PaChr11D.1476	0.175122	0.114919	0.0968427
PaChr5A.1318	0.174876	0.130047	0.115566
PaChr5A.1318	0.174876	0.130047	0.115566
PaChr4A.735	0.174167	0.129601	0.110107
PaChr17A.1054	0.173729	0.180642	0.0668441
PaChr9A.1179	0.173595	0.201518	0.056088
PaChr16D.242	0.173288	0.173574	0.0825371
PaChr18A.778	0.172672	0.13078	0.0896849
PaChr4A.637	0.171998	0.119188	0.105942
PaChr12D.326	0.17091	0.0563656	0.0578978
PaChr14A.902	0.170908	0.171964	0.0931453
PaChr14A.902	0.170908	0.171964	0.0931453
PaChr2D.729	0.170567	0.157551	0.091521
PaChr3D.1075	0.170518	0.0782108	0.0916318
PaChr8A.1373	0.170506	0.137686	0.107693
PaChr14A.1194	0.170178	0.170329	0.0930278
PaChr12D.1223	0.17015	0.152102	0.103492
PaChr19D.414	0.16913	0.119296	0.108801
PaChr3D.338	0.168633	0.119428	0.109172
PaChr4A.1057	0.167702	0.106941	0.0955154
PaChr4A.166	0.167622	0.168417	0.0690222
PaChr4A.326	0.167386	0.149263	0.102127
PaChr18A.921	0.167261	0.09321	0.0869183
PaChr19D.940	0.167144	0.101866	0.0992754
PaChr19D.124	0.166344	0.114331	0.0983419
PaChr19D.124	0.166344	0.114331	0.0983419
PaChr13D.1126	0.165949	0.11664	0.108495
PaChr13D.1126	0.165949	0.11664	0.108495
PaChr4A.2215	0.165697	0.0881463	0.076092
PaChr6D.338	0.16412	0.132092	0.0987236
PaChr6D.338	0.16412	0.132092	0.0987236
PaChr16D.1496	0.163603	0.131041	0.101632
PaChr17A.535	0.163126	0.088655	0.0916332
PaChr8A.409	0.161727	0.0917219	0.0902208
PaChr6D.1817	0.161107	0.108297	0.0958067
PaChr7A.586	0.159715	0.1266	0.0976444
PaChr4A.496	0.158998	0.104553	0.0870348
PaChr4A.496	0.158998	0.104553	0.0870348
PaChr4A.394	0.158952	0.10634	0.0834476
PaChr3D.2930	0.157821	0.0913794	0.0867053
PaChr11D.1590	0.156566	0.0506676	0.0602859
PaChr5A.87	0.156394	0.11589	0.0902638
PaChr3D.770	0.155929	0.0785338	0.069186
PaChr7A.1348	0.155859	0.106946	0.0854263
PaChr2D.517	0.15573	0.118306	0.10703
PaChr2D.1297-PaChr2D.1298	0.155295	0.0962175	0.0838395
PaChr1A.1507-PaChr1A.1508	0.154622	0.122427	0.0893997
PaChr1A.1507-PaChr1A.1508	0.154622	0.122427	0.0893997
PaChr23D.812	0.154603	0.163512	0.0702829
PaChr2D.1662	0.154201	0.0754955	0.0750644
PaChr3D.292	0.153595	0.0994907	0.0896021
PaChr20D.716	0.153508	0.117688	0.0976247
PaChr5A.1673	0.153449	0.100367	0.0848906
PaChr5A.1673	0.153449	0.100367	0.0848906
hic-scaffold-284.1	0.153394	0.108049	0.0973254
hic-scaffold-284.1	0.153394	0.108049	0.0973254
hic-scaffold-284.1	0.153394	0.108049	0.0973254
PaChr13D.554	0.153019	0.112681	0.091992
PaChr7A.1388	0.152331	0.099534	0.0940794
PaChr3D.2736	0.152102	0.0833069	0.0805359
PaChr1A.2832	0.15168	0.113612	0.0957333
PaChr2D.2308	0.150829	0.110169	0.0960856
PaChr1A.2273	0.149423	0.0899346	0.0782009
PaChr25D.865	0.148879	0.0868561	0.0801285
hic-scaffold-382.2	0.147818	0.0992059	0.089986
hic-scaffold-382.2	0.147818	0.0992059	0.089986
PaChr6D.342	0.146868	0.0734774	0.0751023
PaChr6D.342	0.146868	0.0734774	0.0751023
PaChr6D.548	0.146749	0.147631	0.0735767
PaChr6D.833	0.146682	0.0990752	0.0896896
PaChr25D.779	0.146495	0.134515	0.080862
PaChr19D.505	0.145887	0.165479	0.0556201
PaChr3D.476	0.14429	0.115598	0.0920882
PaChr7A.233	0.143332	0.145083	0.0906153
PaChr7A.233	0.143332	0.145083	0.0906153
PaChr3D.1439	0.142813	0.13926	0.0786421
PaChr12D.668	0.14239	0.0834825	0.0797083
PaChr18A.216	0.141811	0.122725	0.0802783
PaChr4A.1906	0.141412	0.0370529	0.0408003
PaChr2D.1491	0.14112	0.106211	0.0898641
PaChr11D.394	0.140823	0.114193	0.0886948
PaChr11D.394	0.140823	0.114193	0.0886948
PaChr3D.1103	0.139995	0.106301	0.0854592
PaChr3D.1103	0.139995	0.106301	0.0854592
PaChr12D.810	0.139944	0.0988526	0.0829156
PaChr5A.1650	0.139884	0.0885817	0.086455
PaChr19D.434	0.139759	0.103472	0.0896483
PaChr7A.968	0.139702	0.136009	0.0911302
PaChr1A.2305	0.13966	0.112176	0.0874395
PaChr1A.2305	0.13966	0.112176	0.0874395
PaChr15A.452	0.139551	0.0994447	0.0906508
PaChr2D.1805	0.139168	0.0940373	0.0789465
PaChr19D.180	0.138392	0.127542	0.0711514
PaChr12D.1409	0.137677	0.088264	0.0778068
PaChr1A.182	0.136661	0.133068	0.0808137
PaChr2D.4	0.136541	0.101348	0.0883212
PaChr9A.382	0.136038	0.09841	0.0878219
PaChr12D.1529	0.135629	0.0903764	0.0751507
PaChr14A.357-PaChr14A.356	0.13503	0.129446	0.0548039
PaChr12D.851	0.134625	0.140641	0.0576915
PaChr3D.326	0.13425	0.0832478	0.0809792
PaChr15A.1051	0.132724	0.106619	0.0716044
PaChr4A.2051	0.132422	0.115144	0.0921247
PaChr2D.582	0.132175	0.0879302	0.0825534
PaChr2D.582	0.132175	0.0879302	0.0825534
PaChr3D.1683	0.131452	0.0857424	0.0720783
PaChr3D.1683	0.131452	0.0857424	0.0720783
PaChr19D.1317	0.131417	0.0779036	0.0709128
PaChr16D.162	0.131093	0.141581	0.0510019
PaChr15A.1155	0.131061	0.0815837	0.0574906
PaChr17A.443	0.130825	0.163828	0.0497067
PaChr10A.1214	0.130806	0.116297	0.0778245
PaChr11D.658	0.130713	0.143513	0.0469617
PaChr2D.1419	0.130424	0.13237	0.0687009
PaChr2D.863	0.130236	0.14192	0.054843
PaChr9A.1415	0.130218	0.0657481	0.0677948
PaChr25D.434	0.130112	0.0463371	0.046986
PaChr25D.434	0.130112	0.0463371	0.046986
PaChr6D.1110	0.129873	0.11484	0.0738258
PaChr15A.251	0.129278	0.109353	0.0810694
PaChr15A.251	0.129278	0.109353	0.0810694
PaChr1A.2469	0.129269	0.119709	0.0929492
PaChr1A.2469	0.129269	0.119709	0.0929492
PaChr9A.1195	0.12905	0.108831	0.0805636
PaChr7A.1296	0.128066	0.0881284	0.07787
PaChr7A.1296	0.128066	0.0881284	0.07787
PaChr16D.1000	0.126913	0.0779343	0.0781387
PaChr7A.1864	0.126175	0.151889	0.0363687
PaChr14A.502	0.125913	0.117527	0.0776788
PaChr14A.502	0.125913	0.117527	0.0776788
PaChr23D.825	0.125728	0.179748	0.0225182
PaChr23D.825	0.125728	0.179748	0.0225182
PaChr22A.479	0.125366	0.083944	0.0729327
PaChr22A.479	0.125366	0.083944	0.0729327
PaChr4A.403	0.123757	0.08698	0.0799104
PaChr15A.291	0.123687	0.0606783	0.0525612
PaChr4A.1015	0.123514	0.140436	0.0390119
PaChr17A.267	0.123476	0.0859082	0.0740898
PaChr14A.1038	0.122757	0.0795638	0.0699446
PaChr14A.1038	0.122757	0.0795638	0.0699446
PaChr7A.103	0.122546	0.0872132	0.0700811
PaChr15A.814	0.121896	0.0929504	0.0754458
PaChr13D.234	0.121769	0.0922458	0.0721112
PaChr6D.2072	0.121414	0.0884077	0.0826717
PaChr7A.888	0.121267	0.0770744	0.0731388
PaChr3D.1346	0.120992	0.100114	0.0808149
PaChr8A.1654	0.120406	0.127568	0.0490651
PaChr13D.1472	0.119847	0.0821313	0.0662174
PaChr4A.1817	0.119751	0.0865704	0.0749831
PaChr20D.898	0.119548	0.0814823	0.0742803
PaChr20D.898	0.119548	0.0814823	0.0742803
PaChr3D.1052	0.118263	0.0648075	0.0498354
PaChr4A.1631	0.118243	0.0711533	0.0653336
PaChr3D.2794	0.117698	0.0711984	0.0628607
PaChr18A.811	0.11708	0.12352	0.0506835
PaChr11D.1258	0.115265	0.102753	0.0754751
PaChr16D.617	0.115023	0.0809961	0.0752347
PaChr12D.1700	0.114844	0.0773349	0.0684505
PaChr11D.403	0.114606	0.0913134	0.0767928
PaChr11D.930	0.114056	0.0944141	0.0639687
PaChr12D.1331	0.113409	0.101093	0.0694498
PaChr1A.1387	0.113196	0.0652274	0.0681705
PaChr14A.961	0.112889	0.0862731	0.0766807
PaChr7A.1327	0.11193	0.0768999	0.0621143
PaChr14A.242	0.111234	0.149217	0.0290547
PaChr10A.695	0.11094	0.0871653	0.0754995
PaChr3D.2049	0.110779	0.0690543	0.0675923
PaChr9A.421	0.109946	0.0831339	0.0760944
PaChr9A.421	0.109946	0.0831339	0.0760944
PaChr6D.49	0.109782	0.0805188	0.0680058
PaChr1A.101	0.108475	0.0818268	0.052454
PaChr6D.882	0.108462	0.0775879	0.0730606
PaChr9A.951	0.107519	0.154611	0.0242542
PaChr9A.951	0.107519	0.154611	0.0242542
PaChr21D.54	0.107407	0.135139	0.0339346
PaChr12D.1708	0.107337	0.0861308	0.0779089
PaChr12D.1708	0.107337	0.0861308	0.0779089
PaChr16D.352	0.10715	0.0918713	0.0716282
PaChr16D.352	0.10715	0.0918713	0.0716282
PaChr3D.2662	0.106746	0.0651345	0.0667349
PaChr5A.686	0.106694	0.0687455	0.0681068
PaChr20D.775	0.106188	0.0845826	0.0627354
PaChr23D.154	0.106119	0.107719	0.0614733
PaChr6D.1345	0.106076	0.0511836	0.0526705
PaChr6D.1345	0.106076	0.0511836	0.0526705
PaChr14A.205	0.106034	0.0804122	0.0624015
PaChr14A.205	0.106034	0.0804122	0.0624015
PaChr14A.1436	0.104997	0.0657031	0.0622115
PaChr14A.1436	0.104997	0.0657031	0.0622115
PaChr6D.1016	0.104978	0.0811046	0.0589562
PaChr14A.1245	0.10496	0.0774403	0.0645829
PaChr14A.1245	0.10496	0.0774403	0.0645829
PaChr5A.2241	0.104941	0.0831152	0.0745278
PaChr17A.920	0.104004	0.0961023	0.0479664
PaChr17A.920	0.104004	0.0961023	0.0479664
PaChr8A.374	0.103521	0.0650785	0.0505198
PaChr4A.1422	0.102792	0.0994819	0.0611508
PaChr3D.1533	0.102178	0.070289	0.0544268
PaChr2D.2288	0.102118	0.131608	0.0347989
PaChr14A.355	0.101473	0.0960143	0.0551319
PaChr4A.789	0.100855	0.0400241	0.0391169
PaChr21D.606	0.100745	0.0683834	0.0585955
PaChr5A.1974	0.10041	0.0849137	0.0740562
PaChr4A.176	0.10038	0.0830907	0.0597718
PaChr2D.2220	0.100291	0.0753277	0.056882
PaChr12D.1181	0.100185	0.090222	0.0599065
PaChr12D.1105	0.0997791	0.119174	0.0348682
PaChr4A.1865	0.0984574	0.0357747	0.0351196
PaChr16D.715	0.0983941	0.0809428	0.0620259
PaChr25D.778	0.0981166	0.0811226	0.0613747
PaChr6D.1790	0.097912	0.0510655	0.0469242
PaChr18A.874	0.0975735	0.107256	0.0521394
PaChr18A.874	0.0975735	0.107256	0.0521394
PaChr1A.2699	0.0974601	0.0677919	0.0575116
PaChr1A.2699	0.0974601	0.0677919	0.0575116
PaChr7A.1446	0.0973989	0.093449	0.059584
PaChr6D.1417	0.097365	0.0727038	0.0548507
PaChr2D.2415	0.0973175	0.105543	0.0451872
PaChr17A.971	0.0972732	0.0635265	0.0567055
PaChr4A.2294	0.0963253	0.0751951	0.0591076
PaChr4A.2294	0.0963253	0.0751951	0.0591076
PaChr9A.1023	0.095291	0.0543654	0.0481433
PaChr13D.613	0.0947146	0.0849684	0.063146
PaChr13D.613	0.0947146	0.0849684	0.063146
PaChr21D.1029	0.0942878	0.058573	0.0521799
PaChr21D.1029	0.0942878	0.058573	0.0521799
PaChr25D.752	0.0941633	0.0448606	0.0449512
PaChr25D.752	0.0941633	0.0448606	0.0449512
PaChr7A.795	0.0935015	0.0446221	0.0492655
PaChr2D.1120	0.093332	0.075786	0.0612119
PaChr12D.1085	0.0930342	0.0155544	0.0150358
PaChr14A.1176	0.0928993	0.0979039	0.0485604
PaChr2D.2827-PaChr2D.2828	0.0924847	0.0673283	0.0578547
PaChr2D.2827-PaChr2D.2828	0.0924847	0.0673283	0.0578547
PaChr11D.738	0.0924105	0.0693804	0.0647128
PaChr11D.738	0.0924105	0.0693804	0.0647128
PaChr16D.865	0.0905909	0.101046	0.0350173
PaChr1A.536	0.0905436	0.0634227	0.0556414
PaChr5A.509	0.0900963	0.0677925	0.0579836
PaChr8A.352	0.0898745	0.111064	0.0401242
PaChr8A.352	0.0898745	0.111064	0.0401242
PaChr6D.1253	0.0893709	0.0345308	0.0319219
PaChr23D.527	0.0891796	0.0183266	0.0248727
PaChr3D.268	0.087154	0.0542633	0.0475661
PaChr3D.268	0.087154	0.0542633	0.0475661
PaChr11D.101	0.0868514	0.0648613	0.053333
PaChr9A.1563	0.0867605	0.0630174	0.0570126
PaChr2D.1532	0.084284	0.0695822	0.0453931
PaChr5A.1912	0.084066	0.0477133	0.0450612
PaChr3D.1418	0.0838691	0.0621499	0.0573578
PaChr2D.394	0.0837016	0.0872811	0.0414948
PaChr3D.331	0.0835468	0.00203935	0.00741096
PaChr11D.929	0.081158	0.0756689	0.0497933
PaChr3D.681	0.0809824	0.0444108	0.0422224
PaChr3D.681	0.0809824	0.0444108	0.0422224
PaChr16D.298	0.0803875	0.0463029	0.033824
PaChr22A.385	0.0800266	0.0776865	0.0482409
PaChr22A.385	0.0800266	0.0776865	0.0482409
PaChr23D.649	0.0792239	0.0524271	0.0444381
PaChr5A.1043	0.0783541	0.0561612	0.0357662
PaChr2D.597	0.0774251	0.0546868	0.0394926
PaChr1A.2591	0.0773907	0.0583754	0.0496223
PaChr9A.1214	0.0772107	0.0504619	0.045211
PaChr9A.1214	0.0772107	0.0504619	0.045211
PaChr1A.1595	0.0770827	0.0329618	0.031279
PaChr15A.919	0.0764076	0.0485276	0.0486934
PaChr3D.762	0.0756775	0.0723549	0.0428232
PaChr3D.762	0.0756775	0.0723549	0.0428232
PaChr8A.674	0.074782	0.0434979	0.0383301
PaChr8A.674	0.074782	0.0434979	0.0383301
PaChr5A.1896	0.073938	0.0780731	0.0357449
PaChr1A.2993	0.0738305	0.057274	0.0501943
PaChr1A.1641	0.0736692	0.0386257	0.0396528
PaChr3D.2339	0.0733318	0.050984	0.0449454
PaChr13D.615	0.0730782	0.0540361	0.045408
PaChr1A.2385	0.0729047	0.0442627	0.0398975
PaChr5A.1543	0.0726127	0.0763307	0.0365516
PaChr3D.1102	0.0723741	0.057341	0.0479454
PaChr3D.1066	0.0718581	0.0549173	0.0453122
PaChr3D.1066	0.0718581	0.0549173	0.0453122
PaChr16D.621	0.0711991	0.0542239	0.0535922
PaChr17A.605	0.0709131	0.076502	0.0390988
PaChr16D.446	0.0702709	0.0502228	0.0396448
PaChr16D.446	0.0702709	0.0502228	0.0396448
PaChr6D.192	0.0697566	0.0450658	0.0421771
PaChr5A.1068	0.0692274	0.0664103	0.0445293
PaChr5A.1068	0.0692274	0.0664103	0.0445293
PaChr6D.1455	0.0679489	0.0307351	0.027394
PaChr6D.1455	0.0679489	0.0307351	0.027394
PaChr6D.449	0.0673925	0.0687281	0.045584
PaChr8A.635	0.0669555	0.0511513	0.0357461
PaChr8A.635	0.0669555	0.0511513	0.0357461
PaChr4A.1978	0.0667533	0.0519881	0.0448099
PaChr3D.1877	0.0663258	0.0440583	0.0365742
PaChr13D.584	0.0660294	0.0575852	0.0335265
PaChr5A.1237	0.0649186	0.0589588	0.0402513
PaChr5A.483	0.0647851	0.0288335	0.0281246
PaChr23D.30	0.0645864	0.0911525	0.0224819
PaChr23D.30	0.0645864	0.0911525	0.0224819
PaChr12D.364	0.063698	0.0395122	0.0352836
PaChr5A.1897	0.0634467	0.0597603	0.0335542
PaChr5A.1897	0.0634467	0.0597603	0.0335542
PaChr3D.720	0.0626585	0.0476506	0.039259
PaChr4A.710	0.0622615	0.0499919	0.0395363
PaChr4A.710	0.0622615	0.0499919	0.0395363
PaChr19D.648	0.0621637	0.0700671	0.0311146
PaChr1A.2487	0.0617304	0.080176	0.0240803
PaChr1A.2487	0.0617304	0.080176	0.0240803
PaChr6D.587	0.0609748	0.0684398	0.0360228
PaChr6D.587	0.0609748	0.0684398	0.0360228
PaChr10A.410	0.0608421	0.056534	0.0333985
PaChr10A.410	0.0608421	0.056534	0.0333985
PaChr23D.974	0.0606795	0.0328803	0.03276
PaChr23D.974	0.0606795	0.0328803	0.03276
PaChr9A.1516	0.0606684	0.0555091	0.039773
PaChr9A.1516	0.0606684	0.0555091	0.039773
PaChr18A.925	0.0601324	0.0410037	0.0389202
PaChr15A.1254	0.0601094	0.0544581	0.0385056
PaChr2D.2397	0.0599984	0.0364422	0.035452
PaChr2D.2397	0.0599984	0.0364422	0.035452
PaChr9A.267	0.059546	0.0450514	0.0374948
PaChr12D.1164	0.059339	0.0439903	0.0330499
PaChr12D.1164	0.059339	0.0439903	0.0330499
PaChr20D.919	0.0591164	0.0526873	0.0394385
PaChr20D.919	0.0591164	0.0526873	0.0394385
PaChr2D.2291	0.0579467	0.0335199	0.0277713
PaChr12D.1014-PaChr12D.1015	0.0556632	0.0716249	0.0256151
PaChr12D.1014-PaChr12D.1015	0.0556632	0.0716249	0.0256151
PaChr3D.2204	0.0552567	0.0409855	0.0290587
PaChr5A.1025	0.0527939	0.0534038	0.0325429
PaChr1A.1542	0.052435	0.0679878	0.0220218
PaChr3D.1185	0.0523994	0.0373832	0.0326609
PaChr6D.2299	0.0517375	0.036354	0.0313355
PaChr4A.1047	0.0515716	0.0423191	0.031408
PaChr5A.1734	0.0491594	0.0366348	0.02688
PaChr5A.2106	0.0487337	0.0338286	0.0228817
PaChr14A.1084	0.0474804	0.0314972	0.0241651
PaChr1A.2931	0.0470865	0.0286611	0.0162633
PaChr5A.1900	0.0468951	0.0467482	0.0304115
PaChr5A.1900	0.0468951	0.0467482	0.0304115
PaChr12D.1606	0.046725	0.0502943	0.0295457
PaChr9A.520	0.0461872	0.0408053	0.026488
PaChr23D.857	0.0452444	0.0364594	0.0311508
PaChr23D.857	0.0452444	0.0364594	0.0311508
PaChr13D.325	0.0432046	0.0293983	0.0221428
PaChr1A.869	0.041544	0.0449611	0.0259541
PaChr1A.869	0.041544	0.0449611	0.0259541
PaChr22A.832	0.0411514	0.0197372	0.016295
PaChr22A.832	0.0411514	0.0197372	0.016295
PaChr1A.353	0.0411493	0.0360983	0.0289433
PaChr12D.1752	0.0408682	0.0219896	0.0257477
PaChr9A.771	0.0362913	0.0424407	0.0217087
PaChr5A.855	0.0361222	0.0335575	0.0231063
PaChr21D.659	0.0351919	0.0271735	0.023559
PaChr6D.842	0.0348378	0.0360586	0.023549
PaChr6D.842	0.0348378	0.0360586	0.023549
PaChr2D.2021	0.0344817	0.0297395	0.016417
PaChr12D.796	0.0336238	0.0353525	0.0182048
PaChr23D.321	0.0322413	0.0312978	0.0227796
PaChr1A.2886	0.032106	0.0208825	0.0189479
PaChr4A.2320	0.0317465	0.0130641	0.00946921
PaChr3D.1998	0.0287436	0.0160812	0.00870212
PaChr16D.88	0.0163115	0.00392649	0.0048351

## Sheet: Table S7
Table S7: Statistics of differentially expressed genes (DEGs) between invasive and non-invasive populations. We performed pseudobulk differential expression analysis on three replicates per group. The model treated group identity as the variable and mean reads per cell as a covariate, with significant DEGs defined as those exceeding |log2FC| > 2 at an FDR-adjusted p-value < 0.05.
Cluster	DEGs(6 samples)	Upregulated DEGs in invasive (6 samples)	Down regulated DEGs in invasive (6 samples)
0	83	69	14
1	78	64	14
2	65	50	15
3	110	85	25
4	61	53	8
5	76	48	28
6	116	91	25
7	41	31	10
8	228	165	63
9	39	31	8
10	34	33	1
11	125	39	86
12	42	33	9
13	107	82	25
14	22	19	3
15	23	15	8
16	19	15	4
17	34	31	3
18	6	5	1

## Sheet: Table S8
Table S8: Impact of analytical parameters on pseudobulk differential expression results across cell clusters. This table shows the number of DEGs between EU and invasive populations across cell clusters under four scenarios: 1) revised method (Log2FC>2, with filtering and covariate), 2) no technical control (Log2FC>2, no filtering or covariate), 3) overlap and ratio between the first two methods,…
Clusters	|log₂FC|>2; mean reads per cell as covariate	|log₂FC|>2, no covariate	Overlapping DEGs	Concordance Rate	|log₂FC|>1, with mean reads per cell as covariate
Cluster0	83	48	26	0.54	134
Cluster1	78	58	36	0.62	111
Cluster2	65	24	13	0.54	104
Cluster3	110	49	35	0.71	182
Cluster4	61	20	11	0.55	68
Cluster5	76	27	24	0.89	121
Cluster6	116	43	31	0.72	154
Cluster7	41	24	15	0.63	48
Cluster8	228	58	53	0.91	483
Cluster9	39	7	7	1	57
Cluster10	34	26	10	0.38	47
Cluster11	125	70	48	0.69	350
Cluster12	42	25	15	0.6	64
Cluster13	107	36	22	0.61	142
Cluster14	22	10	7	0.7	25
Cluster15	23	9	5	0.56	28
Cluster16	19	12	7	0.58	20
Cluster17	34	12	8	0.67	45
Cluster18	6	4	4	1	6

## Sheet: Table S9
Table S9: Upregulated genes in invasive compared to non-invasive populations among the six individuals with a threshold of |log2FC| > 1 at an FDR-adjusted p-value < 0.05.
Common upregulated DEGs in the five tissues ( Epidermis, Vascular tissues, Parenchyma, Meristematic cells, Mesophyll)	Common downregulated DEGs in the five tissues ( Epidermis, Vascular tissues, Parenchyma, SAM, Mesophyll)	Common upregulated DEGs in the four tissues ( Epidermis, Vascular tissues, Parenchyma, Mesophyll)	Common downregulated DEGs in the four tissues ( Epidermis, Vascular tissues, Parenchyma, Mesophyll)	Common upregulated DEGs in the two tissues ( Epidermis, Vascular tissues)	Common downregulated DEGs in the two tissues ( Epidermis, Vascular tissues)	Upregulated genes in vascular tissues only	Downregulated genes in vascular tissues only	Upregulated genes in epidermis only	Downregulated genes in epidermis only	Upregulated genes in mesophyll only	Downregulated genes in mesophyll	Upregulated genes in parenchyma only	Downregulated genes in parenchyma
PaChr1A.370	PaChr20D.1174	PaChr1A.370	PaChr12D.190	PaChr11D.1172	PaChr10A.1200	PaChr10A.547	PaChr10A.1215	PaChr10A.1257	PaChr10A.214-PaChr10A.215	PaChr11D.1162	PaChr11D.1218	PaChr10A.86	PaChr10A.809
PaChr21D.95		PaChr14A.1340	PaChr13D.1240	PaChr11D.475	PaChr10A.719	PaChr10A.585	PaChr1A.1986	PaChr10A.787	PaChr10A.718	PaChr1A.2016	PaChr1A.2695	PaChr11D.1067	PaChr11D.345
PaChr22A.189		PaChr16D.70	PaChr15A.843	PaChr11D.767	PaChr11D.395	PaChr10A.742-PaChr10A.743	PaChr12D.1030	PaChr1A.1119	PaChr11D.1326	PaChr12D.113	PaChr12D.981	PaChr11D.1472	PaChr11D.426
PaChr24B.158		PaChr20D.1	PaChr17A.789	PaChr11D.874	PaChr12D.190	PaChr10A.955	PaChr12D.1715	PaChr11D.1336	PaChr11D.962	PaChr12D.1173	PaChr19D.1275	PaChr11D.253	PaChr1A.143
PaChr24B.218		PaChr21D.95	PaChr20D.1174	PaChr12D.116	PaChr12D.509	PaChr12D.1299	PaChr1A.2469	PaChr11D.194	PaChr12D.1414	PaChr12D.147	PaChr19D.36	PaChr1A.1353	PaChr12D.1362
PaChr24B.240		PaChr22A.1105	PaChr5A.1933	PaChr1A.3008	PaChr12D.879	PaChr12D.1351	PaChr1A.2487	PaChr1A.1622	PaChr12D.1527	PaChr12D.788	PaChr19D.854	PaChr11D.432	PaChr13D.1275
PaChr24B.256		PaChr22A.189		PaChr1A.370	PaChr13D.1240	PaChr13D.341	PaChr12D.53	PaChr11D.751	PaChr13D.18	PaChr13D.622	PaChr20D.523	PaChr11D.533	PaChr13D.1364
PaChr24B.262		PaChr24B.113		PaChr14A.1241	PaChr13D.1274	PaChr13D.861	PaChr1A.2990	PaChr12D.1081	PaChr13D.830	PaChr1A.438	PaChr3D.780	PaChr1A.1633	PaChr13D.483
PaChr24B.43		PaChr24B.121		PaChr14A.1340	PaChr15A.1135	PaChr13D.940	PaChr14A.1066	PaChr12D.1294	PaChr14A.1391	PaChr14A.475	PaChr4A.23	PaChr1A.1819	PaChr16D.474
PaChr24B.82		PaChr24B.127		PaChr15A.67	PaChr15A.843	PaChr16D.44	PaChr14A.1074	PaChr12D.1459	PaChr14A.257	PaChr15A.38	PaChr5A.600	PaChr12D.782	PaChr17A.548
PaChr4A.46		PaChr24B.128		PaChr16D.101	PaChr16D.276	PaChr17A.229	PaChr15A.929	PaChr12D.1727	PaChr15A.797	PaChr16D.1311	PaChr6D.2294	PaChr12D.823	PaChr2D.1735
PaChr5A.540		PaChr24B.158		PaChr16D.1378	PaChr17A.789	PaChr20D.933	PaChr16D.1362	PaChr12D.428	PaChr1A.597	PaChr16D.332	PaChr7A.1092	PaChr13D.1153	PaChr2D.2167
PaChr7A.1583-PaChr7A.1584		PaChr24B.16		PaChr16D.173	PaChr20D.1174	PaChr21D.1002	PaChr17A.72	PaChr1A.266	PaChr16D.1236	PaChr17A.609	PaChr7A.666	PaChr13D.1198	PaChr2D.2177
		PaChr24B.218		PaChr1A.628	PaChr20D.686	PaChr2D.2665	PaChr1A.860	PaChr12D.942	PaChr16D.599	PaChr17A.956		PaChr13D.1465	PaChr2D.2655
		PaChr24B.232		PaChr16D.589	PaChr21D.99	PaChr23D.144	PaChr19D.977	PaChr13D.1442	PaChr17A.272	PaChr2D.1397		PaChr13D.1631	PaChr22A.801
		PaChr24B.24		PaChr16D.70	PaChr22A.177	PaChr23D.153	PaChr2D.143	PaChr1A.335	PaChr18A.584	PaChr23D.953		PaChr13D.190	PaChr2D.2856
		PaChr24B.240		PaChr1A.74	PaChr25D.491	PaChr23D.782	PaChr2D.2312	PaChr13D.503	PaChr18A.946	PaChr24B.155		PaChr14A.1108	PaChr3D.133
		PaChr24B.249		PaChr17A.599	PaChr3D.1556	PaChr24B.116	PaChr2D.98	PaChr13D.78	PaChr19D.471	PaChr2D.717		PaChr15A.1170	PaChr3D.1557
		PaChr24B.256		PaChr17A.729	PaChr3D.307	PaChr25D.21	PaChr3D.1052	PaChr13D.874	PaChr20D.258	PaChr3D.2795		PaChr15A.995	PaChr3D.896
		PaChr24B.262		PaChr17A.781	PaChr4A.1298	PaChr2D.556	PaChr3D.1439	PaChr14A.1250	PaChr21D.119	PaChr4A.1462		PaChr16D.465	PaChr4A.136
		PaChr24B.43		PaChr18A.100	PaChr4A.1398	PaChr3D.1024	PaChr3D.2873	PaChr15A.1005	PaChr2D.1236	PaChr6D.2449		PaChr17A.102	PaChr4A.443
		PaChr24B.79		PaChr18A.139	PaChr4A.326	PaChr3D.755	PaChr5A.498	PaChr15A.1191	PaChr21D.787	PaChr6D.599		PaChr17A.103	PaChr6D.1036
		PaChr24B.82		PaChr20D.1	PaChr5A.1933	PaChr4A.2265	PaChr6D.1437	PaChr15A.1327	PaChr21D.87	PaChr8A.1679		PaChr17A.562	PaChr6D.1404
		PaChr24B.94		PaChr20D.1026	PaChr5A.2195	PaChr4A.2510	PaChr8A.1294	PaChr15A.168	PaChr22A.28			PaChr17A.564	PaChr8A.1346
		PaChr2D.868		PaChr20D.556	PaChr6D.621	PaChr5A.582	PaChr9A.1404	PaChr16D.1480	PaChr2D.2560			PaChr18A.194	PaChr9A.234
		PaChr3D.2571		PaChr2D.1575	PaChr8A.1286-PaChr8A.1287	PaChr9A.1233	PaChr9A.768	PaChr16D.1481	PaChr2D.2965			PaChr19D.1313-PaChr19D.1314	PaChr9A.326
		PaChr4A.46		PaChr21D.65	PaChr9A.1549		PaChr9A.898	PaChr17A.893	PaChr23D.138			PaChr19D.901
		PaChr4A.681		PaChr21D.95	PaChr9A.327			PaChr19D.1216	PaChr23D.645			PaChr20D.259
		PaChr5A.540		PaChr22A.1105				PaChr19D.757	PaChr2D.420			PaChr20D.504
		PaChr7A.1397		PaChr22A.189				PaChr20D.358	PaChr3D.1998			PaChr21D.1020
		PaChr7A.1583-PaChr7A.1584		PaChr2D.2471				PaChr20D.592	PaChr3D.2710			PaChr21D.177
		PaChr9A.1422		PaChr22A.949				PaChr20D.729	PaChr4A.1695			PaChr21D.374
		PaChr9A.1535		PaChr24B.113				PaChr20D.958	PaChr5A.1027			PaChr21D.571
				PaChr24B.119				PaChr2D.1008	PaChr5A.1206			PaChr2D.2067
				PaChr24B.121				PaChr2D.1451	PaChr5A.2004			PaChr22A.105
				PaChr24B.127				PaChr2D.175	PaChr5A.752			PaChr22A.1062
				PaChr24B.128				PaChr22A.428	PaChr6D.1299			PaChr23D.246
				PaChr24B.158				PaChr2D.445	PaChr6D.1439			PaChr23D.823
				PaChr24B.16				PaChr2D.729	PaChr6D.2226			PaChr24B.10
				PaChr24B.164				PaChr3D.204	PaChr6D.555			PaChr24B.172
				PaChr24B.168				PaChr3D.507	PaChr8A.58			PaChr24B.95
				PaChr24B.201				PaChr3D.695	PaChr8A.856			PaChr25D.114
				PaChr24B.218				PaChr3D.754				PaChr2D.558
				PaChr24B.232				PaChr3D.973				PaChr25D.805
				PaChr24B.24				PaChr4A.100				PaChr2D.705
				PaChr24B.240				PaChr4A.2220				PaChr2D.880
				PaChr24B.249				PaChr4A.2247				PaChr3D.1088
				PaChr24B.255				PaChr4A.955				PaChr3D.1590
				PaChr24B.256				PaChr5A.1969				PaChr3D.1992
				PaChr24B.262				PaChr5A.335				PaChr3D.2138
				PaChr24B.264				PaChr6D.1523				PaChr3D.2729
				PaChr24B.277				PaChr6D.634				PaChr3D.531
				PaChr24B.43				PaChr7A.217				PaChr4A.200
				PaChr24B.79				PaChr7A.692				PaChr4A.2177
				PaChr24B.82				PaChr8A.1114				PaChr4A.2204
				PaChr24B.9				PaChr8A.520				PaChr4A.2658
				PaChr24B.94				PaChr8A.648				PaChr5A.1444
				PaChr2D.547				PaChr8A.73				PaChr5A.1905
				PaChr2D.868				PaChr9A.385				PaChr6D.1722
				PaChr3D.2571				PaChr9A.40				PaChr6D.735
				PaChr3D.264								PaChr7A.1002
				PaChr3D.522								PaChr7A.1432
				PaChr4A.400								PaChr7A.451
				PaChr4A.46								PaChr8A.1376
				PaChr4A.681								PaChr8A.595
				PaChr5A.127								PaChr9A.1022
				PaChr5A.1457								PaChr9A.1275
				PaChr5A.1606								PaChr9A.168
				PaChr5A.1740								PaChr9A.2
				PaChr5A.2201								PaChr9A.382
				PaChr5A.539
				PaChr5A.540
				PaChr6D.172
				PaChr6D.1920
				PaChr7A.1397
				PaChr7A.144
				PaChr7A.1583-PaChr7A.1584
				PaChr7A.472
				PaChr7A.516
				PaChr8A.249
				PaChr8A.491
				PaChr8A.835
				PaChr9A.1422
				PaChr9A.1535

## Sheet: Table S10
Table S10: Upregulated genes in invasive compared to non-invasive populations among the 4 individuals with a threshold of |log2FC| > 2 at an FDR-adjusted p-value < 0.05.
Common upregulated DEGs in the five tissues ( Epidermis, Vascular tissues, Parenchyma, SAM, Mesophyll)	Common downregulated DEGs in the five tissues ( Epidermis, Vascular tissues, Parenchyma, SAM, Mesophyll)	Common upregulated DEGs in the four tissues ( Epidermis, Vascular tissues, Parenchyma, SAM)	Common downregulated DEGs in the four tissues ( Epidermis, Vascular tissues, Parenchyma, SAM) among the 4 individuals	Common upregulated DEGs in the two tissues ( Epidermis, Vascular tissues)	Common downregulated DEGs in the two tissues ( Epidermis, Vascular tissues)	Upregulated genes in vascular tissues	Downregulated genes in vascular tissues	Upregulated genes in epidermis	Downregulated genes in epidermis	Upregulated genes in SAM	Downregulated genes in SAM	Upregulated genes in mesophyll	Downregulated genes in mesophyll	Upregulated genes in parenchyma	Downregulated genes in parenchyma
PaChr24B.43	PaChr6D.338	PaChr21D.231	PaChr25D.664	PaChr21D.231	PaChr25D.664	PaChr21D.231	PaChr17A.920	PaChr24B.43	PaChr25D.664	PaChr12D.1613	PaChr10A.969	PaChr22A.1105	PaChr9A.659	PaChr24B.43	PaChr6D.338
PaChr24B.240	PaChr14A.1074	PaChr5A.1532	PaChr6D.338	PaChr5A.1532	PaChr6D.338	PaChr5A.1532	PaChr1A.2759	PaChr24B.240	PaChr6D.338	PaChr15A.143	PaChr6D.338	PaChr24B.43	PaChr21D.580	PaChr24B.240	PaChr4A.2294
PaChr12D.1613	PaChr2D384	PaChr7A.516	PaChr25D.361	PaChr7A.516	PaChr25D.361	PaChr7A.516	PaChr6D.338	PaChr12D.1613	PaChr25D.361	PaChr7A.516	PaChr25D.664	PaChr22A.909	PaChr4A.2294	PaChr12D.1613	PaChr14A.1074
PaChr24B.158	PaChr4A.2294	PaChr9A.382	PaChr14A.1074	PaChr9A.382	PaChr14A.1074	PaChr9A.382	PaChr1A.1517	PaChr24B.158	PaChr14A.1074	PaChr24B.43	PaChr12D.1181	PaChr5A.540	PaChr4A.23	PaChr24B.218	PaChr1A.2759
PaChr22A.189	PaChr17A.605	PaChr24B.240	PaChr19D.648	PaChr24B.240	PaChr19D.648	PaChr24B.240	PaChr2D1419	PaChr22A.189	PaChr19D.648	PaChr3D.1511	PaChr1A.2759	PaChr24B.240	PaChr17A.789	PaChr5A.1399	PaChr18A.874
PaChr24B.218	PaChr23D.825	PaChr9A.431	PaChr23D.983	PaChr9A.431	PaChr2D2457	PaChr9A.431	PaChr1A.2283	PaChr4A.46	PaChr2D2457	PaChr15A.855	PaChr1A.2469	PaChr11D.92	PaChr19D.36	PaChr22A.189	PaChr1A.2487
PaChr5A.1399	PaChr9A.659	PaChr3D.1511	PaChr6D.1515	PaChr3D.1511	PaChr23D.983	PaChr3D.1511	PaChr25D.361	PaChr25D.856	PaChr6D.1298	PaChr13D.3	PaChr18A.874	PaChr2D2125	PaChr7A.233	PaChr13D.3	PaChr2D384
PaChr2D1722	PaChr7A.233	PaChr17A.735	PaChr2D384	PaChr17A.735	PaChr1A.2471	PaChr16D.571	PaChr4A.1021	PaChr24B.218	PaChr23D.983	PaChr24B.240	PaChr1A.1507_PaChr1A.1508	PaChr12D.788	PaChr6D.1755	PaChr5A.1532	PaChr25D.361
PaChr14A.386	PaChr22A.385	PaChr22A.189	PaChr4A.2294	PaChr22A.189	PaChr6D.1515	PaChr17A.735	PaChr13D.831	PaChr5A.1399	PaChr1A.2471	PaChr21D.231	PaChr14A.1074	PaChr13D.622	PaChr5A.780	PaChr15A.143	PaChr1A.2469
PaChr24B.82	PaChr5A.780	PaChr9A.381	PaChr1A.2759	PaChr6D.1568	PaChr2D384	PaChr22A.189	PaChr18A.874	PaChr2D1722	PaChr6D.1515	PaChr8A.922	PaChr14A.1283	PaChr5A.1399	PaChr19D.1275	PaChr14A.449	PaChr9A.951
PaChr24B.262	PaChr14A.902	PaChr11D.1172	PaChr5A.499	PaChr3D.1103	PaChr4A.2294	PaChr6D.1568	PaChr6D.1462	PaChr14A.386	PaChr2D384	PaChr2D2019	PaChr21D.1029	PaChr12D.255	PaChr14A.1074	PaChr21D.231	PaChr5A.1291
PaChr23D.169	PaChr18A.216	PaChr9A.1535	PaChr17A.605	PaChr18A.15	PaChr1A.2759	PaChr3D.1103	PaChr7A.1492	PaChr11D.194	PaChr4A.2294	PaChr1A.266	PaChr25D.361	PaChr16D.608	PaChr15A.1465	PaChr15A.855	PaChr14A.902
PaChr22A.909	PaChr5A.2160	PaChr7A.1583_PaChr7A.1584	PaChr5A.1291	PaChr9A.381	PaChr5A.499	PaChr18A.15	PaChr20D.1069	PaChr16D.1274	PaChr1A.2759	PaChr18A.258	PaChr13D.1126	PaChr22A.189	PaChr6D.338	PaChr2D2019	PaChr5A.347
PaChr13D.3	PaChr6D.842	PaChr24B.43	PaChr10A.1200	PaChr11D.1172	PaChr17A.605	PaChr1A.628	PaChr3D.1620	PaChr24B.256	PaChr5A.499	PaChr22A.909	PaChr4A.687	PaChr4A.2067	PaChr24B.83	PaChr24B.82	PaChr14A.1245
PaChr21D.95	PaChr18A.874	PaChr24B.218	PaChr19D.977	PaChr7A.122	PaChr5A.1291	PaChr9A.381	PaChr14A.1074	PaChr24B.82	PaChr17A.605	PaChr16D.626	PaChr11D.988	PaChr9A.431	PaChr6D.842	PaChr23D.453_PaChr23D.454	PaChr13D.1640
PaChr11D.92	PaChr23D.649	PaChr5A.1399	PaChr23D.825	PaChr9A.1535	PaChr10A.1200	PaChr11D.1172	PaChr3D.2424	PaChr24B.16	PaChr5A.1291	PaChr7A.472	PaChr7A.1492	PaChr8A.520	PaChr2D384	PaChr24B.14	PaChr7A.1492
PaChr21D.231	PaChr9A.951	PaChr4A.400	PaChr10A.719	PaChr7A.1583_PaChr7A.1584	PaChr19D.977	PaChr7A.122	PaChr10A.719	PaChr15A.1404	PaChr10A.1200	PaChr25D.856	PaChr23D.614	PaChr6D.1420	PaChr17A.892	PaChr16D.626	PaChr17A.920
PaChr15A.1005	PaChr15A.1465	PaChr2D1722	PaChr9A.659	PaChr16D.459	PaChr23D.825	PaChr9A.1535	PaChr5A.903	PaChr25D.113	PaChr19D.977	PaChr11D.1671	PaChr9A.421	PaChr1A.2093	PaChr20D.1174	PaChr7A.516	PaChr19D.977
PaChr22A.1105	PaChr17A.789	PaChr8A.520	PaChr7A.233	PaChr1A.1788	PaChr10A.719	PaChr7A.1583_PaChr7A.1584	PaChr23D.614	PaChr8A.185	PaChr23D.825	PaChr5A.2055	PaChr5A.499	PaChr5A.1457	PaChr7A.1092	PaChr12D.1301	PaChr3D.1066
PaChr8A.520	PaChr6D.1755	PaChr7A.472	PaChr22A.385	PaChr2D655	PaChr9A.659	PaChr11D.382	PaChr2D384	PaChr24B.24	PaChr5A.1246	PaChr12D.1570	PaChr4A.1021	PaChr17A.956	PaChr10A.270	PaChr3D.1511	PaChr22A.385
PaChr20D.800	PaChr15A.843	PaChr2D1796	PaChr2D951	PaChr24B.43	PaChr7A.233	PaChr9A.426	PaChr3D.943	PaChr16D.626	PaChr10A.719	PaChr21D.95	PaChr6D.842	PaChr24B.218	PaChr21D.950	PaChr1A.1353	PaChr11D.988
PaChr12D.1570	PaChr10A.969	PaChr24B.158	PaChr11D.988	PaChr24B.218	PaChr22A.385	PaChr1A.2904	PaChr7A.177	PaChr2D1265	PaChr9A.659	PaChr7A.1133	PaChr5A.903	HiC_scaffold_622.1	PaChr22A.277	PaChr2D1265	PaChr1A.1507_PaChr1A.1508
PaChr5A.1457	PaChr4A.541	PaChr22A.1105	PaChr1A.2469	PaChr17A.729	PaChr21D.69	PaChr16D.459	PaChr5A.347	PaChr24B.262	PaChr7A.233	PaChr24B.262	PaChr11D.834	PaChr19D.418	PaChr23D.825	PaChr25D.113	PaChr12D.723
PaChr16D.1384	PaChr20D.1174	PaChr14A.437	PaChr5A.780	PaChr5A.1399	PaChr2D951	PaChr1A.1788	PaChr3D.674	PaChr2D2471	PaChr22A.385	PaChr2D2125	PaChr1A.478	PaChr23D.169	PaChr13D.1640	PaChr8A.520	PaChr5A.780
PaChr13D.227	PaChr19D.36	PaChr17A.599	PaChr23D.614	PaChr2D1694	PaChr5A.1719	PaChr2D655	PaChr9A.271	PaChr23D.169	PaChr21D.69	PaChr5A.1532	PaChr10A.865	PaChr4A.681	PaChr5A.1719	PaChr6D.1568	PaChr5A.499
PaChr6D.172	PaChr10A.763	PaChr8A.1530	PaChr2D2827_PaChr2D2828	PaChr4A.400	PaChr11D.988	PaChr24B.43	PaChr2D2415	PaChr20D.958	PaChr2D951	PaChr21D.381	PaChr1A.2490	PaChr4A.2508	PaChr14A.902	PaChr1A.266	PaChr5A.2160
PaChr10A.847	PaChr21D.580	PaChr12D.1212	PaChr21D.1029	PaChr2D1722	PaChr1A.2469	PaChr24B.218	PaChr7A.60	PaChr14A.449	PaChr5A.1719	PaChr17A.717	PaChr5A.780	PaChr12D.1254	PaChr1A.2421	PaChr12D.1570	PaChr12D.1752
PaChr5A.540		PaChr8A.922	PaChr1A.1507_PaChr1A.1508	PaChr6D.1920	PaChr25D.536	PaChr17A.729	PaChr25D.599	PaChr15A.546	PaChr11D.988	PaChr16D.608	PaChr14A.1245	PaChr15A.38	PaChr3D.681	PaChr15A.546	PaChr1A.2835
PaChr2D2125		PaChr15A.1282	PaChr14A.902	PaChr11D.534	PaChr18A.930	PaChr5A.1399	PaChr21D.1007	PaChr20D.358	PaChr1A.2469	PaChr22A.553	PaChr8A.635	PaChr20D.105	PaChr18A.306	PaChr15A.1005	PaChr13D.831
PaChr3D.1750		PaChr12D.1081	PaChr18A.216	PaChr24B.14	PaChr5A.780	PaChr2D1694	PaChr4A.541	PaChr22A.909	PaChr25D.536	PaChr5A.540	PaChr18A.319	PaChr6D.1568	PaChr5A.1933	PaChr1A.2093	PaChr12D.1030
PaChr15A.1126		PaChr24B.262	PaChr5A.2160	PaChr8A.520	PaChr23D.614	PaChr4A.400	PaChr3D.476	PaChr1A.1089	PaChr18A.930	PaChr11D.1322	PaChr13D.831	PaChr17A.729	PaChr4A.541	PaChr1A.1633	PaChr2D1419
PaChr3D.1511		PaChr22A.909	PaChr2D2415	PaChr7A.472	PaChr16D.1437	PaChr2D1722	PaChr14A.1141	PaChr24B.121	PaChr5A.780	PaChr12D.68	PaChr23D.983	PaChr22A.428	PaChr12D.981	PaChr24B.262	PaChr2D2415
PaChr12D.788		PaChr5A.1016	PaChr6D.1817	PaChr21D.374	PaChr12D.1606	PaChr6D.1920	PaChr23D.983	PaChr5A.1532	PaChr23D.614	PaChr15A.1005	PaChr7A.1300	PaChr7A.740	PaChr12D.1567	PaChr4A.2433	PaChr23D.983
PaChr9A.431		PaChr2D2019	PaChr25D.935	PaChr1A.3008	PaChr2D2827_PaChr2D2828	PaChr17A.535	PaChr25D.301	PaChr6D.1722	PaChr16D.1437	PaChr21D.684	PaChr9A.951	PaChr24B.82	PaChr13D.1274	PaChr17A.717	PaChr6D.1260
PaChr7A.1090		PaChr22A.428	PaChr6D.587	PaChr3D.2729	PaChr21D.1029	PaChr11D.534	PaChr1A.1507_PaChr1A.1508	PaChr8A.1530	PaChr12D.1606	PaChr16D.1384	PaChr4A.2294	PaChr12D.1301	PaChr3D.1066	PaChr4A.1557	PaChr13D.554
PaChr15A.940		PaChr12D.788	PaChr13D.831	PaChr2D1796	PaChr1A.1507_PaChr1A.1508	PaChr1A.1378	PaChr20D.520	PaChr10A.487	PaChr2D2827_PaChr2D2828	PaChr17A.599	PaChr21D.1007	PaChr11D.774	PaChr11D.741	PaChr16D.1401	PaChr5A.483
PaChr1A.2610		PaChr1A.266	PaChr1A.2487	PaChr5A.738	PaChr3D.681	PaChr3D.772	PaChr3D.81	PaChr3D.784	PaChr21D.1029	PaChr14A.449	PaChr3D.2662	PaChr13D.3	PaChr6D.1087	PaChr2D2471	PaChr7A.1296
PaChr20D.1112		PaChr2D1265	PaChr9A.186	PaChr24B.121	PaChr14A.902	PaChr4A.979	PaChr25D.449	PaChr13D.3	PaChr1A.1507_PaChr1A.1508	PaChr4A.2508	PaChr6D.1298	PaChr12D.1613	PaChr15A.843	PaChr16D.608	PaChr2D2827_PaChr2D2828
HiC_scaffold_622.1		PaChr13D.1198	PaChr11D.1398	PaChr24B.158	PaChr13D.1640	PaChr4A.264	PaChr3D.2063	PaChr23D.453_PaChr23D.454	PaChr3D.681	PaChr12D.1309	PaChr25D.328	PaChr11D.1162	PaChr22A.385	PaChr13D.1463	PaChr1A.2612
PaChr16D.526		PaChr4A.2240	PaChr6D.1260	PaChr7A.542	PaChr18A.216	PaChr24B.14	PaChr14A.1328	PaChr7A.278	PaChr14A.902	PaChr7A.1315	PaChr11D.1309	PaChr12D.751	PaChr18A.930	PaChr6D.1347	PaChr21D.69
PaChr11D.1322		PaChr15A.1126	PaChr6D.842	PaChr5A.1740	PaChr15A.251	PaChr8A.520	PaChr2D2085	PaChr24B.127	PaChr13D.1640	PaChr24B.256	PaChr1A.2487	PaChr8A.1298	PaChr9A.951	PaChr8A.1530	PaChr15A.251
PaChr22A.428		PaChr1A.2699	PaChr5A.347	PaChr16D.274	PaChr7A.1226	PaChr7A.472	PaChr18A.216	PaChr22A.1062	PaChr18A.216	PaChr22A.428	PaChr2D2827_PaChr2D2828	PaChr23D.450_PaChr23D.451	PaChr14A.549_PaChr14A.550	PaChr7A.1583_PaChr7A.1584	PaChr5A.1374
PaChr16D.1401		PaChr5A.540	PaChr2D2085	PaChr12D.182	PaChr5A.2160	PaChr21D.374	PaChr1A.2469	PaChr22A.553	PaChr15A.251	PaChr13D.874	PaChr17A.920	PaChr10A.232	PaChr22A.576	PaChr7A.472	PaChr10A.969
PaChr21D.381		PaChr7A.820	PaChr1A.1381	PaChr13D.1463	PaChr2D2415	PaChr1A.3008	PaChr16D.241	PaChr24B.14	PaChr7A.1226	PaChr5A.1226	PaChr5A.1291	PaChr10A.736	PaChr3D.489	PaChr22A.909	PaChr4A.2051
PaChr1A.2093		PaChr12D.1613	PaChr12D.723	PaChr16D.589	PaChr6D.1817	PaChr3D.290	PaChr4A.1499	PaChr1A.1353	PaChr5A.2160	PaChr9A.431	PaChr25D.449	PaChr3D.1024	PaChr17A.272	PaChr22A.553	PaChr3D.2662
		PaChr13D.874	PaChr16D.24	PaChr14A.1241	PaChr8A.352	PaChr4A.2395	PaChr22A.576	PaChr6D.1347	PaChr2D2415	PaChr24B.218	PaChr9A.186	PaChr15A.908	PaChr25D.536	PaChr24B.127	PaChr4A.1905
		PaChr24B.82	PaChr18A.874	PaChr4A.681	PaChr25D.935	PaChr3D.2729	PaChr6D.1260	PaChr21D.95	PaChr6D.1817	PaChr1A.628	PaChr9A.601	PaChr3D.1511	PaChr25D.599	PaChr11D.1671	PaChr5A.903
		PaChr2D1500	PaChr13D.554	PaChr22A.1105	PaChr13D.830	PaChr2D1796	PaChr11D.1507	PaChr17A.717	PaChr8A.352	PaChr1A.1353	PaChr17A.1155	PaChr12D.147	PaChr5A.2160	PaChr12D.788	PaChr5A.1673
		PaChr6D.1613	PaChr5A.903	PaChr14A.437	PaChr3D.674	PaChr20D.558	PaChr12D.1253	PaChr13D.1463	PaChr25D.935	PaChr4A.1266	PaChr2D1491	PaChr8A.335	PaChr19D.55	PaChr2D1749	PaChr10A.719
		PaChr21D.264	PaChr19D.124	PaChr17A.599	PaChr13D.1051	PaChr5A.738	PaChr6D.1455	PaChr1A.3008	PaChr13D.830	PaChr3D.2771	PaChr3D.549	PaChr7A.1397	PaChr25D.491	PaChr1A.1089	PaChr11D.663
		PaChr13D.3	PaChr23D.649	PaChr8A.1530	PaChr1A.1595	PaChr1A.734	PaChr11D.741	PaChr1A.370	PaChr3D.674	PaChr9A.382	PaChr21D.580	PaChr16D.526	PaChr16D.1437	PaChr10A.942	PaChr19D.648
		PaChr7A.278	PaChr9A.951	PaChr12D.1212	PaChr1A.2612	PaChr20D.594	PaChr2D340	PaChr6D.6	PaChr13D.1051	PaChr15A.908	PaChr15A.1465	PaChr21D.231	PaChr9A.327	PaChr9A.1535	PaChr20D.520
		PaChr2D2125	PaChr18A.712	PaChr4A.46	PaChr6D.587	PaChr24B.121	PaChr2D2848	PaChr5A.1059	PaChr1A.1595	PaChr16D.1401	PaChr12D.723	PaChr22A.620	PaChr18A.216	PaChr1A.1489	PaChr2D2398
		PaChr6D.636	PaChr3D.943	PaChr12D.1107	PaChr19D.1275	PaChr24B.158	PaChr3D.402	PaChr7A.112	PaChr1A.2612	PaChr19D.361	PaChr25D.935	PaChr2D1722	PaChr17A.605	PaChr2D2125	PaChr2D2085
		PaChr18A.258	PaChr4A.2051	PaChr10A.375	PaChr1A.1641	PaChr7A.542	PaChr12D.1181	PaChr16D.589	PaChr6D.587	PaChr2D1265	PaChr10A.719	PaChr1A.2610	PaChr5A.600	PaChr7A.1315	PaChr6D.1974
		PaChr6D.172	PaChr15A.1465	PaChr5A.670	PaChr9A.1516	PaChr16D.173	PaChr15A.482	PaChr5A.1972	PaChr17A.369	PaChr7A.1328	PaChr2D2398	PaChr4A.46	PaChr23D.649	PaChr24B.158	PaChr9A.421
		PaChr15A.143	PaChr16D.241	PaChr8A.922	PaChr13D.831	PaChr5A.1740	PaChr1A.2761	PaChr6D.2126	PaChr19D.1275	HiC_scaffold_622.1	PaChr9A.659	PaChr15A.455	PaChr12D.1752	PaChr14A.386	PaChr22A.177
		PaChr5A.1457	PaChr1A.904	PaChr7A.485	PaChr1A.2487	PaChr5A.1639	PaChr12D.145	PaChr24B.264	PaChr1A.1641	PaChr23D.453_PaChr23D.454	PaChr19D.929	PaChr10A.847	PaChr18A.874	PaChr25D.856	PaChr25D.935
		PaChr7A.1090	PaChr1A.2490	PaChr15A.1282	PaChr9A.186	PaChr7A.1151	PaChr3D.1649	PaChr12D.182	PaChr9A.1516	PaChr13D.1302	PaChr12D.625	PaChr16D.1401	PaChr25D.753	PaChr11D.92	PaChr3D.2189
		PaChr14A.449	PaChr7A.1492	PaChr2D704	PaChr11D.1398	PaChr10A.862	PaChr1A.2487	PaChr7A.820	PaChr13D.831	PaChr5A.1399	PaChr1A.1381	PaChr5A.489_PaChr5A.490	PaChr21D.69	PaChr21D.95	PaChr23D.649
		PaChr23D.169	PaChr17A.789	PaChr19D.1066	PaChr12D.449	PaChr16D.274	PaChr16D.1207	PaChr11D.1671	PaChr1A.2487	PaChr2D1500	PaChr6D.1895_PaChr6D.1896	PaChr9A.1422	PaChr7A.1202	PaChr6D.440	PaChr14A.929
		PaChr19D.361	PaChr6D.1755	PaChr2D2119	PaChr12D.1567	PaChr12D.182	PaChr15A.1059	PaChr11D.92	PaChr9A.186	PaChr4A.1217	PaChr19D.977	PaChr24B.158	PaChr11D.1218	PaChr15A.1404	PaChr6D.842
		PaChr25D.651	PaChr14A.149_PaChr14A.150	PaChr12D.1081	PaChr25D.752	PaChr13D.1463	PaChr7A.1300	PaChr3D.289	PaChr11D.1398	PaChr8A.862	PaChr3D.943	PaChr16D.70	PaChr10A.969	HiC_scaffold_622.1	PaChr10A.1200
		PaChr15A.1005	PaChr14A.1245	PaChr7A.384	PaChr4A.1631	PaChr14A.95	PaChr8A.15	PaChr2D2119	PaChr12D.449	PaChr10A.847	PaChr19D.124	PaChr24B.262	PaChr1A.2792	PaChr2D1722	PaChr7A.1300
		PaChr24B.256	PaChr15A.843	PaChr24B.262	PaChr2D2422	PaChr2D2130	PaChr13D.1102	PaChr1A.389	PaChr12D.1567	PaChr4A.914	PaChr6D.1755	PaChr15A.1126	PaChr10A.763	PaChr6D.172	PaChr12D.1373
		PaChr23D.453_PaChr23D.454	PaChr20D.942	PaChr2D138	PaChr23D.223	PaChr16D.589	PaChr5A.1535	PaChr7A.516	PaChr25D.654	PaChr20D.780	PaChr14A.902	PaChr2D2159	PaChr3D.780	PaChr7A.820	PaChr2D2457
		PaChr14A.386	PaChr3D.1334	PaChr5A.1432	PaChr4A.1398	PaChr6D.2002	PaChr7A.513	PaChr8A.183_PaChr8A.184	PaChr25D.752	PaChr1A.2093	PaChr13D.1612	PaChr12D.1570	PaChr7A.1587	PaChr9A.1233	PaChr21D.1029
		PaChr22A.703	PaChr21D.1007	PaChr4A.2334	PaChr23D.30	PaChr14A.1241	PaChr14A.242	PaChr13D.333	PaChr4A.1631	PaChr15A.546	PaChr21D.787	PaChr13D.227	PaChr12D.204	PaChr23D.169	PaChr14A.149_PaChr14A.150
		PaChr17A.717	PaChr12D.1253	PaChr20D.358	PaChr12D.1752	PaChr4A.681	PaChr4A.2294	PaChr12D.1727	PaChr8A.1346	PaChr15A.602	PaChr22A.1061	PaChr16D.1384		PaChr6D.689	PaChr7A.233
		PaChr21D.95	PaChr4A.1021	PaChr14A.520	PaChr6D.1260	PaChr22A.1105	PaChr11D.1309	PaChr9A.1485	PaChr2D2422	PaChr22A.189	PaChr6D.621	PaChr3D.2795		PaChr22A.1105	PaChr1A.478
		PaChr20D.800	PaChr10A.969	PaChr22A.909	PaChr23D.598	PaChr1A.1633	PaChr10A.865	PaChr15A.855	PaChr23D.223	PaChr1A.370	PaChr16D.1067	PaChr21D.381		PaChr5A.673	PaChr23D.825
		PaChr5A.1972	PaChr17A.920	PaChr24B.232	PaChr6D.842	PaChr14A.437	PaChr5A.1519	PaChr2D459	PaChr4A.1398	PaChr8A.1198	PaChr21D.101	PaChr12D.113		PaChr24B.121	PaChr16D.446
		PaChr13D.227	PaChr4A.541	PaChr5A.1016	PaChr5A.347	PaChr17A.599	PaChr6D.2111	PaChr6D.636	PaChr23D.30	PaChr5A.1870	PaChr14A.149_PaChr14A.150	PaChr8A.862		PaChr9A.515	PaChr17A.605
		PaChr3D.1750	PaChr5A.1437	PaChr14A.1258	PaChr2D2085	PaChr1A.2821	PaChr14A.1245	PaChr21D.231	PaChr12D.1752	PaChr22A.1105	PaChr12D.1772	PaChr24B.113		PaChr22A.1114	PaChr3D.338
		PaChr1A.1089	PaChr10A.865	PaChr2D2019	PaChr3D.363	PaChr12D.331	PaChr13D.1640	PaChr18A.194	PaChr6D.427	PaChr2D1400	PaChr23D.66	PaChr22A.817		PaChr14A.1308	PaChr11D.595
		PaChr25D.856	PaChr14A.1141	PaChr3D.2571	PaChr14A.430	PaChr22A.664	PaChr11D.988	PaChr2D1008	PaChr6D.1260	PaChr16D.720	PaChr4A.418	PaChr6D.2449		PaChr17A.449	PaChr5A.1279
		PaChr5A.1445	PaChr13D.1126	PaChr22A.428	PaChr2D1120	PaChr8A.1530	PaChr17A.272	PaChr1A.356	PaChr23D.598	PaChr20D.173	PaChr2D2415	PaChr6D.614		PaChr4A.2240	PaChr6D.1461
		PaChr15A.546	PaChr7A.1300	PaChr13D.134	PaChr1A.1381	PaChr12D.1212	PaChr25D.664	PaChr3D.2571	PaChr6D.842	PaChr16D.294	PaChr2D994	PaChr12D.68		PaChr16D.970	PaChr21D.101
		PaChr9A.1536	PaChr12D.1181	PaChr11D.165	PaChr20D.257	PaChr25D.681	PaChr11D.1398	PaChr6D.1568	PaChr5A.347	PaChr5A.1016	PaChr6D.1260	PaChr3D.2520		PaChr24B.16	PaChr4A.394
		HiC_scaffold_622.1	PaChr3D.2662	PaChr12D.788	PaChr9A.1331	PaChr4A.46	PaChr7A.405	PaChr7A.870	PaChr3D.720	PaChr8A.1530	PaChr20D.480	PaChr7A.1213		PaChr24B.256	PaChr5A.686
		PaChr1A.1353	PaChr9A.421	PaChr7A.321	PaChr15A.1414	PaChr12D.1107	PaChr5A.780	PaChr3D.973	PaChr2D2085	PaChr4A.1333	PaChr5A.347	PaChr7A.1303		PaChr3D.2657	PaChr7A.1242
		PaChr4A.2433	PaChr11D.1309	PaChr6D.689	PaChr12D.88	PaChr10A.375	PaChr21D.1029	PaChr5A.766	PaChr3D.363	PaChr7A.384	PaChr6D.466	PaChr10A.1228		PaChr24B.232	PaChr17A.852
		PaChr12D.1570	PaChr8A.635	PaChr12D.1067	PaChr11D.496	PaChr5A.670	PaChr23D.598	PaChr7A.321	PaChr21D.787	PaChr7A.820	PaChr21D.1008	PaChr15A.1005		PaChr21D.264	PaChr5A.1719
		PaChr7A.1315	PaChr20D.1174	PaChr3D.1088	PaChr12D.723	PaChr8A.922	PaChr1A.1462	PaChr6D.435	PaChr11D.738	PaChr8A.520	PaChr6D.1515	PaChr8A.491		PaChr18A.194	PaChr2D2553
		PaChr17A.875	PaChr21D.101	PaChr25D.733	PaChr2D2553	PaChr7A.485	PaChr4A.394	PaChr4A.1557	PaChr14A.430	PaChr7A.1108	PaChr17A.789	PaChr6D.2363		PaChr6D.636	PaChr8A.1477
		PaChr1A.2093	PaChr19D.929	PaChr1A.266	PaChr22A.576	PaChr15A.1282	PaChr16D.1405	PaChr15A.143	PaChr2D1120	PaChr24B.158	PaChr4A.2051	PaChr11D.1322		PaChr16D.675	PaChr8A.1608
		PaChr11D.92	PaChr19D.36	PaChr14A.1108	PaChr16D.24	PaChr12D.1656	PaChr10A.1200	PaChr21D.65	PaChr1A.2488	PaChr14A.437	PaChr13D.1355	PaChr12D.114		PaChr11D.194	PaChr13D.1051
		PaChr3D.2771	PaChr25D.503	PaChr12D.1727	PaChr18A.874	PaChr2D704	PaChr13D.1612	PaChr7A.472	PaChr1A.1381	PaChr3D.1750	PaChr5A.2239	PaChr10A.375		PaChr20D.958	PaChr21D.1007
		PaChr16D.1401	PaChr12D.145	PaChr10A.736	PaChr9A.1549	PaChr19D.1066	PaChr3D.2639	PaChr9A.451	PaChr20D.257	PaChr6D.440	PaChr9A.1549	PaChr17A.609		PaChr15A.455	PaChr5A.855
		PaChr16D.1384	PaChr14A.355	PaChr17A.730	PaChr17A.852	PaChr19D.1113	PaChr1A.1381	PaChr2D1575	PaChr9A.1331	PaChr6D.1121	PaChr19D.1275	PaChr13D.809		PaChr9A.431	PaChr2D2422
		PaChr9A.14	PaChr6D.621	PaChr1A.389	PaChr25D.599	PaChr2D2119	PaChr1A.2322	PaChr7A.1303	PaChr15A.1414	PaChr7A.692	PaChr12D.1253	PaChr6D.172		PaChr20D.800	PaChr1A.1641
		PaChr21D.381	PaChr5A.855	PaChr15A.265	PaChr2D2763	PaChr12D.1081	PaChr13D.1488	PaChr19D.853	PaChr18A.584	PaChr7A.1583_PaChr7A.1584	PaChr6D.1087	PaChr21D.95		PaChr14A.437	PaChr25D.741
		PaChr22A.553	PaChr10A.763	PaChr2D1265	PaChr13D.554	PaChr7A.384	PaChr16D.63	PaChr12D.1045	PaChr2D1520	PaChr8A.183_PaChr8A.184	PaChr4A.541	PaChr2D868		PaChr4A.46	PaChr5A.1437
		PaChr1A.2610	PaChr21D.580	PaChr2D2709	PaChr1A.536	PaChr23D.585	PaChr4A.401	PaChr24B.232	PaChr12D.88	PaChr7A.112	PaChr25D.654	PaChr7A.1135		PaChr24B.168	PaChr3D.681
		PaChr10A.847		PaChr16D.1480	PaChr5A.903	PaChr24B.262	PaChr8A.1415	PaChr5A.1740	PaChr11D.496	PaChr10A.423	PaChr25D.831	PaChr6D.1889		PaChr21D.381	PaChr23D.30
		PaChr16D.526		PaChr8A.183_PaChr8A.184	PaChr9A.1214	PaChr19D.852	PaChr2D2422	PaChr6D.614	PaChr12D.723	PaChr1A.2208	PaChr10A.582	PaChr1A.370		PaChr22A.703	PaChr12D.1181
		PaChr11D.1322		PaChr19D.392	PaChr15A.1059	PaChr2D138	PaChr17A.454	PaChr7A.324	PaChr2D2553	PaChr15A.1404	PaChr13D.554	PaChr7A.485		PaChr3D.2571	PaChr12D.1014_PaChr12D.1015
		PaChr15A.940		PaChr12D.1409	PaChr19D.124	PaChr25D.787	PaChr1A.2490	PaChr24B.128	PaChr22A.576	PaChr12D.788	PaChr17A.605	PaChr10A.565		PaChr17A.735	PaChr16D.1236
		PaChr20D.1112		PaChr17A.345	PaChr6D.2215	PaChr5A.1432	PaChr12D.449	PaChr9A.272	PaChr8A.1477	PaChr16D.571	PaChr5A.628	PaChr24B.94		PaChr18A.139	PaChr12D.1606
		PaChr16D.626		PaChr13D.1198	PaChr23D.649	PaChr4A.2334	PaChr13D.1126	PaChr22A.703	PaChr16D.24	PaChr5A.2099	PaChr5A.2160	PaChr20D.800		PaChr24B.186	PaChr5A.1887
		PaChr15A.1404		PaChr2D642	PaChr16D.1236	PaChr20D.358	PaChr2D2688	PaChr15A.265	PaChr18A.874	PaChr3D.146	PaChr7A.233	PaChr7A.144		PaChr24B.255	PaChr1A.904
		PaChr16D.970		PaChr22A.650	PaChr11D.595	PaChr14A.520	PaChr16D.1102	PaChr12D.114	PaChr3D.2740	PaChr6D.1613	PaChr14A.502	PaChr16D.1138		PaChr11D.1820	PaChr7A.1348
				PaChr4A.2240	PaChr25D.328	PaChr22A.909	PaChr1A.1789	PaChr13D.168	PaChr9A.1549	PaChr4A.2240	PaChr12D.879	PaChr23D.654		PaChr25D.651	PaChr9A.1094
				PaChr21D.866	PaChr9A.951	PaChr24B.232	PaChr16D.1236	PaChr24B.79	PaChr17A.852	PaChr3D.884	PaChr16D.241	PaChr12D.374		PaChr12D.1212	PaChr6D.1462
				PaChr6D.2140	PaChr15A.1135	PaChr6D.1983	PaChr21D.1008	PaChr7A.323	PaChr25D.599	PaChr5A.673	PaChr9A.704	PaChr20D.1112		PaChr6D.6	PaChr17A.369
				PaChr4A.2215	PaChr18A.712	PaChr5A.1016	PaChr23D.223	PaChr5A.1969	PaChr2D2763	PaChr1A.2745	PaChr6D.548	PaChr4A.2615		PaChr1A.1788	PaChr6D.587
				PaChr4A.426	PaChr3D.943	PaChr1A.2365	PaChr2D1603	PaChr23D.16	PaChr5A.1673	PaChr17A.735	PaChr5A.1437	PaChr11D.1198		PaChr16D.1344	PaChr20D.942
				PaChr3D.111	PaChr6D.375	PaChr14A.1258	PaChr18A.427	PaChr17A.564	PaChr16D.1362	PaChr4A.2067	PaChr19D.36	PaChr1A.438		PaChr19D.418	PaChr18A.930
				PaChr15A.1126	PaChr3D.1066	PaChr16D.97	PaChr14A.902	PaChr15A.1005	PaChr13D.554	PaChr1A.1660	PaChr10A.1200	PaChr23D.953		PaChr9A.381	PaChr9A.1516
				PaChr10A.549	PaChr11D.987_PaChr11D.986	PaChr2D2019	PaChr25D.901	PaChr7A.1073	PaChr1A.536	PaChr3D.2657	PaChr15A.843	PaChr16D.785		PaChr6D.2412	PaChr3D.2768
				PaChr8A.648	PaChr4A.2051	PaChr3D.2571	PaChr15A.843	PaChr19D.418	PaChr5A.903	PaChr20D.1112	PaChr6D.587	PaChr5A.445		PaChr4A.681	PaChr15A.1135
				PaChr9A.451	PaChr6D.449	PaChr22A.914	PaChr6D.1461	PaChr11D.551	PaChr9A.1214	PaChr19D.813	PaChr19D.648	PaChr15A.727		PaChr7A.1090	PaChr12D.1475
				PaChr6D.2075	PaChr12D.879	PaChr4A.2291	PaChr17A.341	PaChr22A.1105	PaChr2D473	PaChr11D.1820	PaChr9A.327	PaChr3D.1069		PaChr20D.105	PaChr4A.1631
				PaChr7A.540	PaChr14A.929	PaChr22A.428	PaChr17A.460	PaChr2D556	PaChr9A.1245	PaChr24B.82	PaChr3D.1334	PaChr11D.767		PaChr13D.874	PaChr13D.1126
				PaChr9A.1202	PaChr3D.2189	PaChr13D.134	PaChr22A.224	PaChr8A.520	PaChr15A.1059	PaChr1A.2699	PaChr3D.74	PaChr7A.1090		PaChr24B.24	PaChr9A.1214
				PaChr17A.1126	PaChr15A.1465	PaChr11D.165	PaChr1A.536	PaChr20D.800	PaChr19D.124	PaChr2D2716	PaChr2D473	PaChr12D.923		PaChr18A.799	PaChr10A.1033
				PaChr1A.2699	PaChr6D.2111	PaChr22A.4	PaChr17A.918	PaChr11D.1201	PaChr6D.2215	PaChr5A.1740	PaChr12D.145	PaChr14A.386		PaChr8A.922	PaChr22A.576
				PaChr19D.940	PaChr16D.241	PaChr12D.788	PaChr16D.69	PaChr16D.294	PaChr23D.649	PaChr17A.875	PaChr3D.2401	PaChr15A.158		PaChr4A.2615	PaChr24B.83
				PaChr3D.355	PaChr1A.904	PaChr16D.471	PaChr1A.83	PaChr11D.593	PaChr11D.834	PaChr4A.2433	PaChr2D2085	PaChr4A.2220		PaChr1A.3008	PaChr25D.753
				PaChr15A.1065	PaChr1A.2490	PaChr17A.1011	PaChr17A.605	PaChr4A.2240	PaChr16D.1236	PaChr9A.14	PaChr4A.1905	PaChr18A.868		PaChr19D.813	PaChr3D.2204
				PaChr13D.1321	PaChr7A.1492	PaChr7A.321	PaChr22A.1018	PaChr14A.994	PaChr11D.595	PaChr11D.92	PaChr22A.385	PaChr9A.1297_PaChr9A.1299		PaChr14A.1241	PaChr6D.449
				PaChr5A.2106	PaChr2D2672_PaChr2D2673	PaChr5A.1053	PaChr15A.1465	PaChr16D.675	PaChr25D.328	PaChr20D.1026	PaChr14A.355	PaChr16D.1311		PaChr23D.292	PaChr25D.740
				PaChr5A.540	PaChr12D.450	PaChr3D.2280	PaChr16D.24	PaChr8A.922	PaChr9A.951	PaChr3D.1330	PaChr23D.302	PaChr2D1836		PaChr2D1500	PaChr12D.625
				PaChr7A.820	PaChr17A.789	PaChr14A.1472	PaChr2D994	PaChr2D2019	PaChr15A.1135	PaChr7A.278	PaChr7A.353	PaChr12D.1775		PaChr16D.1378	PaChr1A.2790
				PaChr2D705	PaChr12D.1140	PaChr6D.689	PaChr14A.355	PaChr16D.970	PaChr18A.712	PaChr19D.1066	PaChr12D.1625	PaChr13D.1631		PaChr24B.89	PaChr5A.1897
				PaChr18A.194	PaChr12D.1700	PaChr12D.1067	PaChr14A.1199	PaChr20D.504	PaChr4A.514	PaChr2D1259	PaChr12D.728	PaChr18A.1029		PaChr6D.1944	PaChr4A.2320
				PaChr12D.1613	PaChr13D.584	PaChr3D.1088	PaChr4A.1537	PaChr22A.949	PaChr3D.943	PaChr12D.60	PaChr6D.2111	PaChr18A.94		PaChr3D.1750	PaChr6D.1455
				PaChr2D2496	PaChr2D2389	PaChr6D.182	PaChr17A.583	PaChr10A.300	PaChr6D.375	PaChr5A.1457	PaChr14A.1141	PaChr15A.940		PaChr25D.447	PaChr13D.544
				PaChr25D.113	PaChr6D.1755	PaChr25D.733	PaChr4A.1475	PaChr6D.1944	PaChr3D.1066	PaChr15A.940	PaChr25D.779	PaChr18A.100		PaChr2D705	PaChr19D.124
				PaChr13D.874	PaChr11D.663	PaChr1A.266	PaChr12D.1567	PaChr21D.264	PaChr11D.987_PaChr11D.986	PaChr9A.381	PaChr2D1656	PaChr3D.951		PaChr8A.1312	PaChr13D.1314
				PaChr11D.774	PaChr3D.2199	PaChr14A.1108	PaChr3D.363	PaChr12D.1570	PaChr4A.2051	PaChr25D.651	PaChr16D.1334	PaChr3D.1750		PaChr10A.571	PaChr8A.635
				PaChr12D.373	PaChr2D1419	PaChr2D1917	PaChr15A.354	PaChr1A.2699	PaChr4A.479	PaChr6D.212	PaChr11D.1398	PaChr1A.27		PaChr9A.14	PaChr4A.401
				PaChr14A.1394	PaChr14A.149_PaChr14A.150	PaChr11D.639	PaChr11D.334	PaChr7A.1278	PaChr6D.449	PaChr5A.1445	PaChr1A.83	PaChr7A.390		PaChr1A.2745	PaChr1A.2641
				PaChr5A.127	PaChr14A.1245	PaChr3D.2393	PaChr16D.794	PaChr17A.729	PaChr12D.879	PaChr3D.2436	PaChr3D.995	PaChr1A.2342		PaChr16D.785	PaChr4A.1021
				PaChr24B.82	PaChr16D.1334	PaChr11D.1328	PaChr5A.381	PaChr11D.325	PaChr14A.929	PaChr14A.127	PaChr3D.2731	PaChr9A.1294		PaChr16D.526	PaChr9A.659
				PaChr7A.1327	PaChr8A.1520	PaChr19D.417	PaChr10A.864	PaChr5A.1457	PaChr5A.598	PaChr13D.886	PaChr1A.1462	PaChr24B.232		PaChr3D.2771	PaChr9A.1526
				PaChr1A.370	PaChr1A.2768	PaChr12D.1727	PaChr4A.2051	PaChr6D.2117	PaChr3D.2189	PaChr4A.2218	PaChr7A.1226	PaChr6D.2074		PaChr15A.158	PaChr22A.479
				PaChr2D1500	PaChr21D.1011	PaChr2D2075	PaChr5A.499	PaChr5A.1848	PaChr15A.1465	PaChr7A.217	PaChr19D.262	PaChr12D.754		PaChr24B.249	PaChr3D.476
				PaChr9A.285	PaChr25D.301	PaChr4A.1002_PaChr4A.1003	PaChr6D.587	PaChr1A.2445	PaChr6D.2111	PaChr22A.703	PaChr5A.1543	PaChr5A.946		PaChr15A.1282	PaChr3D.549
				PaChr8A.185	PaChr4A.394	PaChr10A.386	PaChr19D.929	PaChr16D.1384	PaChr5A.1944	PaChr1A.769	PaChr5A.855	PaChr1A.2904		PaChr5A.1457	PaChr2D220
				PaChr2D558	PaChr15A.843	PaChr3D.2322	PaChr6D.1755	PaChr12D.351	PaChr14A.1283	PaChr19D.716	PaChr18A.712	PaChr6D.1635		PaChr6D.1534	PaChr5A.1237
				PaChr6D.1613	PaChr16D.794	PaChr12D.428	PaChr2D1205	PaChr3D.1088	PaChr8A.751	PaChr6D.2012	PaChr6D.2397	PaChr6D.2131		PaChr1A.1622	PaChr16D.1207
				PaChr17A.103	PaChr8A.516	PaChr10A.736	PaChr8A.1086	PaChr2D1022	PaChr16D.241	PaChr25D.700	PaChr2D951	PaChr16D.278		PaChr6D.614	PaChr3D.1998
				PaChr20D.504	PaChr1A.1462	PaChr7A.424	PaChr4A.2330	PaChr23D.584	PaChr4A.326	PaChr9A.1535	PaChr25D.503	PaChr7A.277		PaChr13D.1302	PaChr20D.257
				PaChr21D.264	PaChr20D.942	PaChr22A.844	PaChr25D.448	PaChr13D.1321	PaChr1A.904	PaChr7A.424	PaChr23D.825	PaChr5A.2259		PaChr15A.257_PaChr15A.258	PaChr4A.541
				PaChr13D.3	PaChr1A.92	PaChr1A.103	PaChr5A.1291	PaChr17A.730	PaChr18A.395	PaChr16D.1138	PaChr12D.31			PaChr9A.1536	PaChr3D.1102
				PaChr3D.751	PaChr5A.1001	PaChr4A.2222	PaChr21D.1040	PaChr8A.491	PaChr9A.1332	PaChr16D.1480	PaChr6D.1817			PaChr18A.258	PaChr13D.613
				PaChr6D.2300	PaChr15A.108	PaChr4A.331	PaChr8A.1412	PaChr13D.227	PaChr1A.2490	PaChr20D.800	PaChr18A.427			PaChr11D.1322	PaChr20D.1174
				PaChr11D.871	PaChr14A.1436	PaChr17A.730	PaChr2D2061	PaChr6D.172	PaChr6D.1377	PaChr13D.37	PaChr18A.216			PaChr1A.2699	PaChr10A.620
				PaChr7A.278	PaChr24B.83	PaChr1A.389	PaChr3D.2019	PaChr25D.651	PaChr7A.1492	PaChr9A.1536	PaChr23D.649			PaChr8A.862	PaChr21D.1008
				PaChr1A.356	PaChr15A.1133	PaChr15A.265	PaChr5A.2263	PaChr21D.907	PaChr2D2672_PaChr2D2673	PaChr6D.636	PaChr2D863			PaChr8A.185	PaChr3D.1621
				PaChr7A.1002	PaChr12D.1014_PaChr12D.1015	PaChr2D1265	PaChr19D.850	PaChr2D1500	PaChr12D.450	PaChr9A.1422	PaChr20D.1174			PaChr18A.843	PaChr19D.929
				PaChr1A.2216	PaChr12D.728	PaChr11D.783	PaChr18A.1015	PaChr8A.862	PaChr17A.789	PaChr3D.1678	PaChr1A.904			PaChr6D.1123	PaChr14A.961
				PaChr20D.259	PaChr6D.539	PaChr1A.1622	PaChr11D.426	PaChr17A.893	PaChr12D.1140	PaChr24B.164	PaChr3D.1350			PaChr5A.1445	PaChr3D.1052
				PaChr2D2125	PaChr3D.1334	PaChr2D2709	PaChr12D.1704	PaChr6D.2201	PaChr12D.1700	PaChr6D.172	PaChr7A.789			PaChr20D.592	PaChr6D.1735
				PaChr3D.1514	PaChr3D.70	PaChr4A.1403	PaChr6D.1087	PaChr16D.122	PaChr13D.584	PaChr16D.970	PaChr16D.24			PaChr19D.1294	PaChr1A.2247
				PaChr6D.636	PaChr16D.1207	PaChr1A.1271	PaChr25D.879	PaChr17A.345	PaChr19D.821	PaChr16D.526	PaChr14A.379			PaChr4A.318	PaChr13D.964
				PaChr4A.951	PaChr5A.1279	PaChr16D.1480	PaChr3D.313	PaChr8A.249	PaChr9A.920	PaChr5A.738	PaChr20D.942			PaChr15A.940	PaChr14A.689
				PaChr12D.782	PaChr13D.1335	PaChr8A.183_PaChr8A.184	PaChr11D.987_PaChr11D.986	PaChr17A.956	PaChr3D.2442	PaChr4A.410	PaChr2D384			PaChr13D.227	PaChr14A.1172
				PaChr6D.1290	PaChr12D.1704	PaChr19D.392	PaChr2D2241	PaChr3D.169	PaChr2D2389	PaChr8A.129	PaChr5A.509			PaChr19D.361	PaChr6D.2299
				PaChr20D.780	PaChr5A.1900	PaChr12D.1409	PaChr5A.1437	PaChr4A.1327	PaChr3D.1981	PaChr6D.2300	PaChr10A.763			PaChr1A.389	PaChr12D.1772
				PaChr18A.258	PaChr13D.1102	PaChr11D.808	PaChr5A.1313	PaChr4A.2220	PaChr3D.56	PaChr12D.9	PaChr20D.767			PaChr25D.211	PaChr18A.216
				PaChr6D.172	PaChr9A.596	PaChr4A.2164_PaChr4A.2165	PaChr14A.1066	PaChr1A.688	PaChr9A.1611	PaChr12D.1254	PaChr13D.234			PaChr7A.112	PaChr8A.225
				PaChr20D.556	PaChr9A.78	PaChr17A.345	PaChr2D2177	PaChr4A.2401	PaChr6D.1755	PaChr2D1749				PaChr11D.1172	PaChr9A.1095
				PaChr4A.388	PaChr2D2177	PaChr13D.1198	PaChr20D.919	PaChr15A.547	PaChr1A.44	PaChr20D.105				PaChr5A.32	PaChr11D.1398
				PaChr7A.320	PaChr6D.1087	PaChr2D642	PaChr4A.57	PaChr10A.847	PaChr1A.2835	PaChr17A.729				PaChr10A.847	PaChr11D.1578
				PaChr15A.143	PaChr21D.1007	PaChr22A.650	PaChr7A.84	PaChr20D.780	PaChr11D.663	PaChr5A.946				PaChr16D.1384	PaChr13D.755
				PaChr18A.868	PaChr6D.1875	PaChr4A.2240	PaChr4A.1502	PaChr2D2500	PaChr3D.2199	PaChr4A.400				PaChr6D.1634	PaChr12D.1331
				PaChr5A.1457	PaChr5A.1519	PaChr21D.866	PaChr9A.1409	PaChr16D.1480	PaChr7A.877	PaChr1A.2904				PaChr19D.294	PaChr20D.919
				PaChr22A.949	PaChr12D.1253	PaChr3D.2075	PaChr3D.1334	PaChr11D.1311	PaChr2D1419	PaChr13D.809				PaChr14A.127	PaChr14A.1246
				PaChr7A.1090	PaChr1A.2791	PaChr7A.769	PaChr12D.728	PaChr5A.1445	PaChr11D.610	PaChr3D.679				PaChr2D2716	PaChr6D.375
				PaChr21D.659	PaChr17A.764	PaChr6D.2140	PaChr8A.1607	PaChr6D.2131	PaChr14A.149_PaChr14A.150	PaChr6D.2346				PaChr4A.1266	PaChr7A.448
				PaChr1A.2375	PaChr6D.1417	PaChr4A.2215	PaChr25D.423	PaChr14A.1250	PaChr14A.1245	PaChr17A.564				PaChr4A.2508	PaChr14A.1147
				PaChr14A.449	gene	PaChr5A.2032	PaChr21D.135	PaChr11D.326	PaChr16D.1334	PaChr21D.907				PaChr1A.2208	PaChr6D.1126
				PaChr17A.628	PaChr4A.1021	PaChr9A.515	PaChr11D.386	PaChr8A.1097	PaChr8A.1520	PaChr8A.993				PaChr5A.1870	PaChr3D.943
				PaChr8A.630	PaChr20D.919	PaChr4A.426	PaChr5A.944	PaChr3D.1507	PaChr1A.2768	PaChr15A.1234				PaChr13D.333	PaChr7A.141
				PaChr16D.303	PaChr10A.969	PaChr13D.756	PaChr2D951	PaChr12D.1577	PaChr14A.1158	PaChr1A.2365				PaChr7A.324	PaChr4A.1272
				PaChr10A.780	PaChr13D.1612	PaChr12D.660	PaChr1A.1812	PaChr3D.2657	PaChr21D.1011	PaChr4A.2394				PaChr5A.1195	PaChr17A.586
				PaChr17A.564	PaChr1A.1517	PaChr3D.111	PaChr16D.1334	PaChr1A.335	PaChr25D.553	PaChr12D.1212				PaChr6D.1613	PaChr10A.865
				PaChr5A.1966	PaChr25D.901	PaChr15A.1126	PaChr25D.503	PaChr5A.540	PaChr8A.1650	PaChr7A.540				PaChr14A.285	PaChr11D.1847
				PaChr12D.374	PaChr20D.1069	PaChr9A.623	PaChr4A.1735	PaChr7A.1315	PaChr3D.2731	PaChr19D.853				PaChr5A.1016	PaChr10A.695
				PaChr4A.2039	PaChr18A.778	PaChr18A.231	PaChr11D.806	PaChr9A.382	PaChr25D.301	PaChr17A.672				PaChr2D2709	PaChr12D.1595
				PaChr11D.1311	PaChr2D994	PaChr10A.549	PaChr3D.1553	PaChr24B.43	PaChr12D.142	PaChr3D.1673				PaChr13D.1198	PaChr19D.180
				PaChr13D.190	PaChr17A.920	PaChr3D.2297	PaChr15A.902	PaChr24B.240	PaChr4A.394	PaChr6D.2412				PaChr2D1400	PaChr11D.1309
				PaChr6D.456	PaChr16D.1102	PaChr8A.843	PaChr11D.395	PaChr8A.183_PaChr8A.184	PaChr15A.843	PaChr1A.1622				PaChr2D459	PaChr5A.1068
				PaChr23D.169	PaChr4A.541	PaChr8A.648	PaChr16D.1105	PaChr11D.194	PaChr6D.1586	PaChr2D165				PaChr7A.1328	PaChr2D2288
				PaChr19D.418	PaChr5A.1437	PaChr9A.451	PaChr7A.400	PaChr11D.534	PaChr16D.794	PaChr1A.356				PaChr21D.571	PaChr3D.81
				PaChr12D.725	PaChr11D.1507	PaChr9A.925	PaChr7A.1493	PaChr10A.487	PaChr5A.528	PaChr12D.58				PaChr16D.70	PaChr6D.366
				PaChr5A.1635	PaChr8A.15	PaChr18A.396	PaChr1A.2768	PaChr24B.158	PaChr8A.516	PaChr18A.890				PaChr3D.2453	PaChr17A.475
				PaChr1A.1119	PaChr8A.1415	PaChr18A.1049	PaChr19D.1275	PaChr11D.326	PaChr1A.1462	PaChr6D.1280				PaChr16D.294	PaChr1A.1595
				PaChr6D.435	PaChr8A.1608	PaChr6D.2075	PaChr3D.945	PaChr14A.386	PaChr11D.962	PaChr11D.1172				PaChr24B.155	PaChr12D.1164
				PaChr19D.361	PaChr14A.1328	PaChr7A.540	PaChr20D.480	PaChr12D.1107	PaChr20D.942	PaChr22A.702				PaChr12D.1409	PaChr12D.1440
				PaChr6D.634	PaChr3D.1620	PaChr6D.1634	PaChr13D.1335	PaChr10A.549	PaChr14A.113	PaChr6D.2449				PaChr3D.2635	PaChr5A.1734
				PaChr8A.881	PaChr7A.513	PaChr2D445	PaChr6D.621	PaChr2D655	PaChr1A.92	PaChr4A.614				PaChr3D.2699	PaChr2D473
				PaChr25D.651	PaChr3D.313	PaChr9A.1202	PaChr6D.586	PaChr21D.95	PaChr5A.1001	PaChr23D.654				PaChr7A.1133	PaChr1A.1381
				PaChr13D.1153	PaChr4A.401	PaChr17A.1126	PaChr9A.596	PaChr22A.189	PaChr15A.108	PaChr17A.345				PaChr9A.675	PaChr15A.1440
				PaChr23D.953	PaChr14A.557	PaChr2D1258	PaChr21D.100	PaChr12D.182	PaChr23D.259	PaChr6D.321				PaChr10A.232	PaChr11D.193
				PaChr12D.1245	PaChr7A.1296	PaChr25D.134	PaChr23D.649	PaChr14A.994	PaChr12D.510	PaChr1A.1089				PaChr9A.1422	PaChr6D.1817
				PaChr17A.102	PaChr13D.234	PaChr1A.2699	PaChr12D.414	PaChr19D.940	PaChr3D.800	PaChr18A.799				PaChr1A.2610	PaChr16D.1132
				PaChr6D.1430	PaChr25D.879	PaChr19D.940	PaChr25D.730	PaChr2D1722	PaChr6D.536	PaChr13D.1402				PaChr13D.861	PaChr3D.2540
				PaChr22A.466	PaChr1A.2283	PaChr3D.355	PaChr3D.2199	PaChr4A.46	PaChr14A.1436	PaChr4A.1151				PaChr20D.1112	PaChr9A.358
				PaChr4A.2430	PaChr15A.482	PaChr11D.1820	PaChr14A.357_PaChr14A.356	PaChr6D.6	PaChr6D.925	PaChr3D.1088				PaChr24B.43	PaChr2D577
				PaChr5A.1848	PaChr3D.81	PaChr4A.1990	PaChr9A.584	PaChr24B.218	PaChr24B.83	PaChr13D.760				PaChr12D.1613	PaChr14A.1141
				PaChr3D.2318	PaChr6D.1455	PaChr15A.1065	PaChr4A.1015	PaChr7A.1583_PaChr7A.1584	PaChr15A.1133	PaChr5A.1972				PaChr24B.240	PaChr6D.621
				PaChr11D.171	PaChr16D.1405	PaChr22A.924	PaChr12D.879	PaChr8A.881	PaChr8A.188	PaChr5A.1983				PaChr18A.194	PaChr3D.674
				PaChr16D.465	PaChr6D.586	PaChr18A.990	PaChr4A.229	PaChr10A.851	PaChr3D.251	PaChr9A.204				PaChr15A.940	PaChr15A.843
				PaChr20D.1026	PaChr25D.424	PaChr13D.1321	PaChr11D.1868	PaChr7A.122	PaChr12D.1014_PaChr12D.1015	PaChr2D1796				PaChr22A.189	PaChr21D.1011
				PaChr22A.316	PaChr25D.740	PaChr23D.854	PaChr10A.718	PaChr2D612	PaChr18A.817	PaChr8A.1318				PaChr12D.788	PaChr17A.1155
				PaChr13D.725	PaChr7A.38	PaChr5A.2106	PaChr22A.1057	PaChr17A.893	PaChr5A.1932	PaChr15A.1126				PaChr24B.218	PaChr16D.1499
				PaChr3D.169	PaChr7A.1493	PaChr7A.1008	PaChr2D1418	PaChr7A.516	PaChr12D.728	PaChr7A.22				PaChr1A.2093	PaChr11D.334
				PaChr15A.1005	PaChr11D.929	PaChr2D1833	PaChr11D.911	PaChr9A.1036	PaChr4A.2295	PaChr1A.766				PaChr17A.599	PaChr4A.574
				PaChr13D.525	PaChr4A.616	PaChr25D.887	PaChr3D.711	PaChr14A.449	PaChr11D.989	PaChr4A.2615				PaChr16D.608	PaChr4A.687
				PaChr2D612	PaChr8A.600	PaChr5A.540	PaChr13D.422	PaChr24B.256	PaChr6D.539	PaChr13D.655				PaChr9A.382	PaChr15A.882
				PaChr17A.422	PaChr7A.1223	PaChr7A.820	PaChr8A.154	PaChr8A.185	PaChr20D.573	PaChr20D.358				PaChr12D.1301	PaChr1A.2488
				PaChr4A.2220	PaChr5A.1313	PaChr2D705	PaChr11D.304	PaChr17A.599	PaChr3D.1334	PaChr23D.610				PaChr24B.82	PaChr23D.321
				PaChr21D.907	PaChr10A.865	PaChr2D1334	PaChr25D.505	PaChr16D.459	PaChr3D.70	PaChr12D.1081				PaChr15A.1005	PaChr9A.708
				PaChr6D.2210	PaChr11D.741	PaChr11D.1198	PaChr10A.635	PaChr12D.1583	PaChr16D.1207	PaChr6D.1332				PaChr3D.1511	PaChr23D.66
				PaChr4A.833	PaChr17A.460	PaChr2D394	PaChr9A.186	PaChr24B.14	PaChr9A.96	PaChr23D.249				PaChr24B.158	PaChr1A.376
				PaChr5A.2099	PaChr3D.2063	PaChr13D.1374	PaChr5A.1027	PaChr3D.1886	PaChr11D.1715	PaChr2D1722				PaChr1A.1353	PaChr12D.1253
				PaChr16D.70	PaChr9A.984	PaChr13D.1439	PaChr7A.1028	PaChr16D.589	PaChr2D2240	PaChr17A.422				PaChr21D.457	PaChr25D.449
				PaChr11D.551	PaChr2D1563	PaChr18A.194	PaChr9A.984	PaChr5A.1399	PaChr5A.1279	PaChr14A.386				PaChr25D.113	PaChr2D214
				PaChr14A.1157	PaChr9A.27	PaChr3D.1833	PaChr3D.1846	PaChr11D.1172	PaChr19D.262	PaChr17A.102				PaChr15A.855	PaChr8A.62
				PaChr11D.1201	PaChr7A.400	PaChr3D.1000	PaChr14A.1139	PaChr11D.692	PaChr13D.1335	PaChr3D.2699				PaChr2D1265	PaChr12D.1140
				PaChr24B.24	PaChr25D.749_PaChr25D.751	PaChr5A.2174	PaChr19D.36	PaChr12D.1613	PaChr12D.1704	PaChr12D.751				PaChr4A.46	PaChr12D.450
				PaChr6D.2126	PaChr2D340	PaChr9A.263	PaChr2D2827_PaChr2D2828	PaChr21D.231	PaChr5A.1900	PaChr17A.811_PaChr17A.812				PaChr10A.406	PaChr14A.355
				PaChr2D2826	PaChr23D.889	PaChr3D.2500	PaChr20D.942	PaChr2D2119	PaChr20D.784_PaChr20D.785	PaChr12D.1775				PaChr14A.1241	PaChr19D.652
				PaChr19D.853	PaChr9A.1409	PaChr7A.185	PaChr11D.394	PaChr4A.736	PaChr9A.1176	PaChr4A.381				PaChr15A.1282	PaChr15A.1465
				PaChr24B.16	PaChr16D.1499	PaChr4A.1229	PaChr1A.117	PaChr9A.381	PaChr1A.871	PaChr3D.1272				PaChr18A.258	PaChr13D.584
				PaChr24B.256	PaChr14A.1141	PaChr12D.1613	PaChr2D1264	PaChr25D.856	PaChr5A.718	PaChr1A.74				PaChr21D.231	PaChr6D.1806
				PaChr4A.736	PaChr22A.224	PaChr3D.1313	PaChr13D.1613	PaChr5A.2106	PaChr13D.1102	PaChr7A.1090				PaChr12D.373	PaChr12D.1751
				PaChr2D356	PaChr22A.1102	PaChr2D2496	PaChr4A.616	PaChr11D.1201	PaChr9A.596	PaChr23D.472				PaChr23D.169	PaChr3D.1649
				PaChr12D.758	PaChr4A.1735	PaChr25D.113	PaChr21D.284	PaChr4A.2215	PaChr9A.78	PaChr13D.1198				PaChr1A.266	PaChr25D.664
				PaChr24B.264	PaChr9A.271	PaChr1A.2745	PaChr23D.889	PaChr21D.659	PaChr7A.729	PaChr20D.566				PaChr12D.1212	PaChr25D.599
				PaChr17A.893	PaChr3D.1846	PaChr7A.139	PaChr3D.2401	PaChr5A.1966	PaChr2D2177	PaChr6D.1944				PaChr11D.1671	PaChr18A.925
				PaChr1A.2003	PaChr6D.260	PaChr8A.1356	PaChr2D2083	PaChr13D.1018	PaChr6D.1299	PaChr7A.1187				PaChr9A.1535	PaChr22A.224
				PaChr20D.958	PaChr19D.1183	PaChr13D.874	PaChr17A.627	PaChr1A.3008	PaChr6D.1087	PaChr12D.1294				PaChr17A.875	PaChr16D.24
				PaChr19D.735	PaChr21D.1040	PaChr11D.774	PaChr14A.1469	PaChr11D.792	PaChr10A.774	PaChr19D.1101				PaChr14A.449	PaChr16D.1437
				PaChr21D.497_PaChr21D.498	PaChr2D2241	PaChr12D.373	PaChr15A.1181	PaChr12D.1301	PaChr2D1687	PaChr21D.447				PaChr20D.105	PaChr15A.1059
				PaChr17A.464	PaChr17A.627	PaChr14A.1378	PaChr3D.70	PaChr13D.134	PaChr21D.1007	PaChr4A.118				PaChr3D.2571	PaChr2D951
				PaChr10A.300	PaChr2D342	PaChr25D.874	PaChr6D.1723	PaChr2D2471	PaChr6D.1875	PaChr8A.204				PaChr5A.1399	PaChr5A.577
				PaChr23D.453_PaChr23D.454	PaChr19D.850	PaChr7A.1092	PaChr11D.498	PaChr24B.94	PaChr5A.1519	PaChr4A.951				PaChr15A.143	PaChr7A.256
				PaChr24B.128	PaChr13D.1126	PaChr14A.1394	PaChr20D.257	PaChr2D1265	PaChr18A.306	PaChr6D.1688				PaChr7A.516	PaChr3D.1334
				PaChr14A.386	PaChr22A.28	PaChr5A.127	PaChr1A.2616	PaChr22A.316	PaChr12D.1253	PaChr6D.1714				PaChr15A.1126	PaChr9A.186
				PaChr17A.672	PaChr7A.1300	PaChr16D.278	PaChr4A.1709	PaChr8A.1530	PaChr9A.891	PaChr1A.2610				PaChr7A.1583_PaChr7A.1584	PaChr2D340
				PaChr1A.1169	PaChr12D.1030	PaChr4A.679	PaChr20D.965	PaChr6D.636	PaChr20D.45	HiC_scaffold_919.1				PaChr2D1796	PaChr10A.864
				PaChr6D.614	PaChr3D.711	PaChr5A.1404	PaChr8A.833	PaChr1A.2699	PaChr1A.2791	PaChr5A.1224				PaChr4A.2220	PaChr10A.763
				PaChr14A.518	PaChr5A.1318	PaChr18A.869	PaChr9A.1669	PaChr13D.3	PaChr5A.2169	PaChr12D.331				PaChr22A.1105	PaChr16D.1405
				PaChr19D.391	PaChr3D.1998	PaChr3D.144	PaChr22A.632	PaChr18A.15	PaChr6D.47	PaChr13D.1374				PaChr2D655	PaChr18A.712
				PaChr16D.968	PaChr12D.1181	PaChr6D.1113	PaChr3D.160	PaChr11D.1823	PaChr20D.811	PaChr14A.934				PaChr4A.2240	PaChr10A.1203
				PaChr5A.1970	PaChr11D.394	PaChr14A.574	PaChr9A.659	PaChr4A.388	PaChr15A.721	PaChr5A.407				PaChr1A.1633	PaChr7A.789
				PaChr1A.74	PaChr3D.2662	PaChr18A.538	PaChr3D.1904	PaChr6D.1290	PaChr17A.764	PaChr5A.1059				PaChr8A.1038	PaChr5A.405
				PaChr8A.1312	PaChr13D.613	PaChr24B.82	PaChr21D.980	PaChr20D.556	PaChr1A.2842	PaChr13D.405				PaChr7A.820	PaChr9A.234
				PaChr11D.620	PaChr9A.421	PaChr9A.1461	PaChr4A.153	PaChr3D.507	PaChr23D.302	PaChr8A.64				PaChr6D.435	PaChr19D.821
				PaChr18A.775	PaChr11D.1309	PaChr10A.1257	PaChr10A.969	PaChr16D.298	PaChr6D.1417	PaChr15A.1046				PaChr16D.526	PaChr25D.301
				PaChr3D.695	PaChr3D.476	PaChr19D.716	PaChr11D.88	PaChr10A.375	PaChr2D1410	PaChr2D1998				PaChr5A.158	PaChr1A.2490
				PaChr22A.703	PaChr16D.446	PaChr2D1822	PaChr2D1273	PaChr13D.1321	PaChr3D.284	PaChr21D.577				PaChr6D.614	PaChr6D.2425
				PaChr11D.326	PaChr2D966	PaChr23D.757	PaChr25D.740	PaChr16D.675	gene	PaChr1A.27				PaChr24B.24	PaChr4A.2295
				PaChr17A.717	PaChr6D.1756	PaChr6D.664	PaChr21D.24	PaChr12D.757	PaChr4A.1021	PaChr15A.1282				PaChr10A.787	PaChr15A.1455
				PaChr3D.2138	PaChr3D.1649	PaChr7A.1327	PaChr5A.557	PaChr14A.1038	PaChr20D.919	PaChr5A.720				PaChr8A.89_PaChr8A.90	PaChr3D.262
				PaChr2D1916	PaChr25D.831	PaChr20D.888	PaChr6D.2215	PaChr4A.1977	PaChr10A.969	PaChr21D.640				PaChr2D1722	PaChr10A.214_PaChr10A.215
				PaChr21D.95	PaChr11D.398	PaChr1A.370	PaChr2D2657	PaChr4A.833	PaChr10A.719	PaChr19D.715				PaChr3D.1750	PaChr23D.614
				PaChr15A.1191	PaChr14A.379	PaChr2D1500	PaChr1A.2526	PaChr12D.1045	PaChr25D.664	PaChr10A.448				PaChr11D.1103	PaChr21D.580
				PaChr11D.325	PaChr19D.55	PaChr9A.285	PaChr2D130	PaChr2D558	PaChr23D.983	PaChr1A.2429				PaChr2D1749	PaChr5A.472
				PaChr20D.800	PaChr3D.160	PaChr2D1465	PaChr25D.935	PaChr3D.751	PaChr5A.1246	PaChr19D.1340				PaChr15A.546	PaChr19D.962
				PaChr16D.1344	PaChr6D.2425	PaChr8A.185	PaChr6D.1957	PaChr17A.717	PaChr6D.1817	PaChr13D.227				PaChr4A.400	PaChr13D.1335
				PaChr11D.767	PaChr20D.480	PaChr15A.1327	PaChr4A.2365	PaChr23D.264	PaChr14A.1074	PaChr1A.164				PaChr1A.1489	PaChr6D.36
				PaChr1A.1819	PaChr20D.520	PaChr2D558	PaChr19D.1257	PaChr22A.949	PaChr13D.1612	PaChr6D.768				PaChr12D.1081	PaChr7A.1223
				PaChr5A.1972	PaChr11D.806	PaChr6D.1613	PaChr12D.993	PaChr3D.1103	PaChr7A.1492	PaChr7A.821				PaChr25D.114	PaChr8A.1415
				PaChr13D.227	PaChr7A.405	PaChr8A.542	PaChr22A.455	PaChr7A.542	PaChr1A.1517	PaChr7A.1364				PaChr5A.1457	PaChr23D.223
				PaChr3D.1750	PaChr8A.635	PaChr4A.2118	PaChr5A.896	PaChr8A.648	PaChr6D.338	PaChr12D.1702				PaChr5A.540	PaChr25D.503
				PaChr13D.333	PaChr20D.1174	PaChr17A.103	PaChr1A.1833	PaChr21D.374	PaChr1A.1333	PaChr11D.1311				PaChr4A.681	PaChr10A.396
				PaChr12D.1577	PaChr21D.101	PaChr20D.504	PaChr10A.1161	PaChr4A.2240	PaChr11D.988	PaChr21D.264				PaChr4A.2067	PaChr10A.1118
				PaChr1A.1089	PaChr5A.557	PaChr21D.264	PaChr22A.1102	PaChr17A.449	PaChr25D.361	PaChr23D.169				PaChr9A.381	PaChr20D.45
				PaChr1A.2445	PaChr19D.929	PaChr15A.1070	PaChr13D.830	PaChr17A.730	PaChr25D.901	PaChr4A.1883				PaChr6D.636	PaChr9A.984
				PaChr25D.856	PaChr18A.925	PaChr13D.3	PaChr1A.386	PaChr3D.1088	PaChr20D.1069	PaChr6D.2201				PaChr3D.2795	PaChr2D691
				PaChr5A.1445	PaChr7A.1003	PaChr3D.751	PaChr1A.143	PaChr22A.553	PaChr5A.1291	PaChr1A.413				PaChr6D.172	PaChr22A.455
				PaChr20D.957	PaChr19D.36	PaChr7A.780	PaChr22A.734	PaChr6D.2201	PaChr1A.2469	PaChr2D2477				PaChr11D.1172	PaChr17A.789
				PaChr16D.1274	PaChr4A.893	PaChr6D.2300	PaChr5A.509	PaChr13D.968	PaChr25D.599	PaChr17A.157				PaChr10A.736	PaChr3D.590
				PaChr7A.1073	PaChr3D.489	PaChr4A.1245	PaChr17A.818	PaChr13D.1463	PaChr18A.778	PaChr3D.627				PaChr2D706	PaChr1A.1542
				PaChr5A.1059	PaChr1A.1789	PaChr11D.871	PaChr17A.1033	PaChr18A.258	PaChr1A.2612					PaChr15A.371	PaChr25D.424
				PaChr2D2471	PaChr12D.1331	PaChr4A.610	PaChr20D.704	PaChr12D.351	PaChr2D994					PaChr13D.1631	PaChr5A.85
				PaChr15A.546	PaChr17A.272	PaChr12D.941	PaChr16D.1464	PaChr17A.628	PaChr2D2457					PaChr24B.16	PaChr16D.241
				PaChr9A.1536	PaChr13D.1488	PaChr3D.2461	PaChr8A.600	PaChr11D.171	PaChr17A.920					PaChr6D.2363	PaChr6D.1261
				HiC_scaffold_622.1	PaChr4A.1537	PaChr7A.278	PaChr2D548	PaChr7A.321	PaChr19D.977					PaChr24B.256	PaChr6D.2081
				PaChr1A.1353	PaChr16D.63	PaChr1A.356	PaChr25D.845	PaChr7A.320	PaChr13D.831					PaChr1A.769	PaChr12D.145
				PaChr4A.2433	PaChr17A.454	PaChr19D.320	PaChr7A.636	PaChr15A.1005	PaChr16D.1102					PaChr1A.702	PaChr12D.1706
				PaChr14A.1005	PaChr5A.509	PaChr7A.1002	PaChr5A.1177	PaChr6D.456	PaChr25D.935					PaChr11D.977	PaChr6D.1458
				PaChr12D.1570	PaChr15A.1036	PaChr1A.2343	PaChr11D.1308	PaChr21D.65	PaChr4A.541					PaChr1A.628	PaChr5A.1896
				PaChr7A.1315	PaChr8A.1607	PaChr25D.960	PaChr1A.802	PaChr15A.265	PaChr5A.1437					PaChr14A.386	PaChr10A.270
				PaChr11D.1162	PaChr2D1273	PaChr1A.1896	PaChr1A.219	PaChr19D.392	PaChr11D.1507					PaChr8A.692	PaChr20D.573
				PaChr1A.2217	PaChr10A.864	PaChr1A.2216	PaChr3D.1891	PaChr24B.232	PaChr2D384					PaChr23D.165	PaChr2D1542_PaChr2D1543
				PaChr12D.1301	PaChr12D.1665	PaChr20D.259	PaChr13D.628	PaChr6D.1675	PaChr8A.15					PaChr11D.432	PaChr11D.911
				PaChr17A.875	PaChr5A.1027	PaChr25D.952	PaChr4A.196	PaChr19D.853	PaChr9A.78					PaChr9A.168	PaChr1A.1563
				PaChr8A.1464	PaChr9A.898	PaChr3D.1672	PaChr6D.807	PaChr4A.426	PaChr9A.186					PaChr19D.418	PaChr8A.1077
				PaChr1A.2093	PaChr11D.386	PaChr19D.505	PaChr4A.1724	PaChr1A.1788	PaChr8A.1415					PaChr4A.1005	PaChr6D.1151
				PaChr24B.94	PaChr19D.1257	PaChr4A.384	PaChr20D.764	PaChr6D.2131	PaChr9A.920					PaChr12D.294	gene
				PaChr11D.92	PaChr11D.911	PaChr2D2125	PaChr1A.171	PaChr14A.1258	PaChr8A.1608					PaChr3D.2706	PaChr6D.338
				PaChr21D.447	PaChr13D.606	PaChr7A.1364	PaChr10A.979	PaChr6D.2075	PaChr6D.539					PaChr21D.497_PaChr21D.498	PaChr14A.1245
				PaChr3D.2771	PaChr12D.1625	PaChr1A.2417	PaChr2D685	PaChr12D.725	PaChr14A.1328					PaChr10A.847	PaChr9A.951
				PaChr8A.491	PaChr23D.501	PaChr15A.1040	PaChr19D.1183	PaChr2D2125	PaChr16D.241					PaChr16D.626	PaChr14A.1074
				PaChr16D.1401	PaChr5A.882	PaChr3D.1514	PaChr6D.1952	PaChr3D.1750	PaChr21D.1029					PaChr3D.2520	PaChr5A.347
				PaChr8A.1198	PaChr22A.1018	PaChr6D.636	PaChr15A.108	PaChr4A.2430	PaChr5A.1719					PaChr22A.428	PaChr1A.2759
				PaChr2D717	PaChr17A.1033	PaChr4A.951	PaChr18A.183	PaChr2D705	PaChr8A.633					PaChr22A.553	PaChr17A.605
				PaChr12D.114	PaChr25D.503	PaChr12D.782	PaChr3D.516	PaChr3D.2318	PaChr2D951					PaChr21D.780	PaChr23D.649
				PaChr16D.1384	PaChr3D.1226	PaChr9A.1081	PaChr6D.1554	PaChr4A.2334	PaChr17A.605					PaChr13D.503	PaChr18A.874
				PaChr9A.14	PaChr8A.1399	PaChr11D.874	PaChr2D342	PaChr12D.1375	PaChr2D2827_PaChr2D2828					PaChr12D.1727	PaChr12D.1752
				PaChr21D.381	PaChr22A.455	PaChr6D.1290	PaChr17A.281	PaChr9A.451	PaChr11D.1326					PaChr8A.630	PaChr19D.124
				PaChr3D.2450	PaChr5A.1062	PaChr21D.648	PaChr9A.1602	PaChr6D.2140	PaChr12D.1606					PaChr2D2125	PaChr1A.1507_PaChr1A.1508
				PaChr9A.272	PaChr6D.1554	PaChr20D.780	PaChr17A.789	PaChr20D.259	PaChr3D.1620					PaChr8A.862	PaChr3D.1066
				PaChr22A.553	PaChr8A.1086	PaChr18A.258	PaChr4A.455	PaChr15A.546	PaChr12D.656					PaChr5A.1991	PaChr4A.2294
				PaChr7A.1108	PaChr11D.395	PaChr6D.172	PaChr23D.63_PaChr23D.64	PaChr15A.1282	PaChr13D.1640					PaChr22A.703	PaChr1A.2469
				PaChr1A.2610	PaChr20D.704	PaChr20D.556	PaChr25D.753	PaChr13D.525	PaChr9A.1099					PaChr1A.1742	PaChr23D.983
				PaChr23D.654	PaChr10A.1161	PaChr4A.388	PaChr16D.667	PaChr2D2496	PaChr7A.513					PaChr15A.38	PaChr25D.361
				PaChr10A.847	PaChr12D.145	PaChr7A.320	PaChr13D.606	PaChr1A.266	PaChr18A.216					PaChr11D.92	PaChr19D.648
				PaChr16D.526	PaChr25D.423	PaChr19D.424	PaChr9A.1274	PaChr6D.1722	PaChr3D.313					PaChr1A.153	PaChr7A.233
				PaChr11D.1322	PaChr8A.833	PaChr4A.318	PaChr3D.2010	PaChr1A.2480	PaChr4A.401					PaChr4A.2395	PaChr12D.1181
				PaChr6D.2201	PaChr21D.135	PaChr4A.2605	PaChr20D.1197	PaChr3D.2729	PaChr6D.2111					PaChr21D.571	PaChr2D2457
				PaChr16D.44	PaChr15A.906	PaChr7A.302	PaChr2D1387	PaChr9A.168	PaChr5A.1783					PaChr4A.1151	PaChr9A.1516
				PaChr12D.757	PaChr21D.284	PaChr14A.823	PaChr10A.608	PaChr5A.1016	PaChr15A.251					PaChr11D.194	PaChr4A.1631
				PaChr15A.940	PaChr9A.234	PaChr3D.1084	gene	PaChr23D.292	PaChr19D.262					PaChr5A.1195	PaChr10A.719
				PaChr11D.1103	PaChr3D.2010	PaChr9A.675	PaChr1A.2759	PaChr16D.626	PaChr2D2422					PaChr5A.1972	PaChr12D.723
				PaChr7A.1303	PaChr3D.1891	PaChr22A.863	PaChr6D.338	PaChr22A.466	PaChr15A.721					PaChr1A.27	PaChr3D.2662
				PaChr20D.1112	PaChr2D2167	PaChr3D.1310	PaChr5A.347	PaChr25D.733	PaChr11D.663					PaChr19D.813	PaChr1A.2487
				PaChr14A.314	PaChr16D.69	PaChr15A.143	PaChr4A.541	PaChr20D.815	PaChr22A.385					PaChr16D.588	PaChr1A.1641
				PaChr13D.968	PaChr12D.993	PaChr20D.979	PaChr3D.2873	PaChr12D.782	PaChr14A.557					PaChr4A.2433	PaChr9A.327
				PaChr16D.588	PaChr7A.1349	PaChr5A.821	PaChr4A.2294	PaChr11D.165	PaChr2D1236					PaChr10A.1229	PaChr21D.69
				PaChr22A.346	PaChr12D.414	PaChr8A.619	PaChr5A.903	PaChr3D.1507	PaChr10A.1200					PaChr2D2019	PaChr9A.421
				PaChr15A.455	PaChr3D.544	PaChr3D.1374	PaChr21D.69	PaChr5A.1432	PaChr12D.88					PaChr7A.112	PaChr9A.659
				PaChr13D.1406	PaChr2D2288	PaChr18A.868	PaChr1A.2487	PaChr16D.1459	PaChr3D.1066					PaChr15A.908	PaChr5A.2160
				PaChr6D.723	PaChr5A.1897	PaChr3D.1531	PaChr6D.1455	PaChr5A.1445	PaChr5A.499					PaChr12D.1309	PaChr12D.1030
				PaChr5A.1969	PaChr3D.786	PaChr11D.1459	PaChr1A.2469	PaChr7A.278	PaChr3D.674					PaChr7A.1315	PaChr10A.969
				PaChr9A.1485	PaChr1A.1542	PaChr3D.536	PaChr1A.1507_PaChr1A.1508	PaChr24B.82	PaChr7A.1226					PaChr16D.1384	PaChr13D.1640
				PaChr13D.1588	PaChr7A.1388	PaChr11D.191	PaChr6D.1462	PaChr16D.1274	PaChr15A.108					PaChr8A.1114	PaChr22A.385
				PaChr1A.2337	PaChr17A.586	PaChr15A.1046	PaChr1A.478	PaChr18A.775	PaChr7A.1296					PaChr4A.1612	PaChr6D.842
				PaChr12D.113	PaChr7A.177	PaChr4A.1262	PaChr4A.2604	PaChr1A.1089	PaChr13D.234					PaChr12D.1294	PaChr10A.1033
				PaChr12D.1380	PaChr8A.225	PaChr5A.1457	PaChr16D.69	PaChr9A.1485	PaChr25D.879					PaChr24B.43	PaChr17A.789
				HiC_scaffold_284.1	PaChr10A.1033	PaChr6D.669	PaChr17A.454	PaChr9A.985	PaChr23D.825					PaChr22A.909	PaChr6D.1974
				PaChr16D.626	PaChr21D.865	PaChr22A.949	PaChr2D384	PaChr22A.1105	PaChr7A.1078					PaChr24B.240	PaChr7A.1296
				PaChr11D.1823	PaChr5A.835	PaChr7A.1090	PaChr23D.983	PaChr6D.1944	PaChr1A.2283					PaChr12D.788	PaChr12D.1014_PaChr12D.1015
				PaChr15A.1404	PaChr22A.479	PaChr21D.659	PaChr19D.648	PaChr17A.735	PaChr15A.482					PaChr12D.1301	PaChr14A.149_PaChr14A.150
				PaChr16D.970	PaChr6D.2299	PaChr1A.2375	PaChr25D.361	PaChr5A.674	PaChr1A.2759					PaChr7A.1583_PaChr7A.1584	PaChr16D.276
				PaChr6D.1722	PaChr23D.974	PaChr1A.708	PaChr16D.794	PaChr10A.300	PaChr1A.2488					PaChr7A.516	PaChr25D.740
				PaChr14A.1250	PaChr3D.909	PaChr14A.449	PaChr4A.496	PaChr5A.1635	PaChr5A.347					PaChr7A.1090	PaChr5A.1291
				PaChr16D.675	PaChr4A.1015	PaChr13D.511	PaChr19D.929	PaChr9A.788	PaChr3D.81					PaChr12D.1613	PaChr13D.613
					PaChr14A.1066	PaChr17A.628	PaChr5A.499	PaChr8A.1198	PaChr6D.1455					PaChr9A.1461	PaChr14A.902
					PaChr14A.355	PaChr4A.1247	PaChr3D.2639	PaChr14A.1394	PaChr16D.242					PaChr22A.1105	PaChr17A.920
					PaChr6D.621	PaChr6D.2449	PaChr2D1419	PaChr23D.41	PaChr13D.830					PaChr1A.1353	PaChr3D.476
					PaChr7A.448	PaChr8A.630	PaChr21D.1007	PaChr25D.651	PaChr22A.264					PaChr18A.194	PaChr16D.446
					PaChr9A.1094	PaChr8A.1505	PaChr6D.842	PaChr14A.385	PaChr14A.902					PaChr1A.266	PaChr12D.625
					PaChr3D.2204	PaChr19D.1035	PaChr11D.1398	PaChr20D.958	PaChr16D.1405					PaChr11D.1103	PaChr13D.554
					PaChr3D.762	PaChr23D.556	PaChr13D.755	PaChr2D356	PaChr6D.586					PaChr5A.1532	PaChr13D.989
					PaChr5A.87	PaChr1A.2555	PaChr10A.969	PaChr7A.1278	PaChr11D.987_PaChr11D.986					PaChr13D.622	PaChr8A.1477
					PaChr13D.516	PaChr5A.1226	PaChr2D2415	PaChr15A.1126	PaChr23D.598					PaChr2D175	PaChr2D1419
					PaChr5A.483	PaChr16D.303	PaChr9A.951	PaChr23D.654	PaChr1A.2490					PaChr4A.1557	PaChr7A.1388
					PaChr5A.1237	PaChr10A.780	PaChr4A.2330	PaChr2D642	PaChr6D.1261					PaChr11D.325	PaChr9A.1094
					PaChr7A.1242	PaChr21D.653	PaChr12D.1606	PaChr12D.1409	PaChr25D.424					PaChr13D.3	PaChr25D.741
					PaChr4A.380	PaChr8A.1418	PaChr3D.909	PaChr16D.274	PaChr1A.1381					PaChr16D.970	PaChr5A.483
					PaChr13D.1594	PaChr1A.2000	PaChr5A.1437	PaChr13D.503	PaChr25D.740					PaChr22A.189	PaChr2D2827_PaChr2D2828
					PaChr11D.1258	PaChr17A.564	PaChr12D.1181	PaChr17A.564	PaChr20D.257					HiC_scaffold_622.1	PaChr2D1252
					PaChr5A.1896	PaChr1A.1292	PaChr14A.1074	PaChr23D.276	PaChr7A.38					PaChr12D.255	PaChr3D.549
					PaChr14A.357_PaChr14A.356	PaChr19D.994	PaChr25D.328	PaChr16D.303	PaChr18A.874					PaChr3D.2428	PaChr6D.1126
					PaChr25D.552	PaChr5A.1966	PaChr6D.2187	PaChr1A.1119	PaChr20D.942					PaChr1A.2093	PaChr9A.1205
					PaChr1A.34	PaChr11D.553	PaChr12D.723	PaChr12D.1727	PaChr19D.952					PaChr14A.437	PaChr6D.1345
					PaChr5A.1893	PaChr20D.486	PaChr8A.635	PaChr7A.1652	PaChr6D.1260					PaChr1A.1089	PaChr5A.598
					PaChr5A.855	PaChr19D.643	PaChr5A.1279	PaChr11D.643	PaChr7A.1493					PaChr6D.614	PaChr4A.2051
					PaChr23D.321	PaChr6D.2380	PaChr6D.1460	PaChr23D.169	PaChr11D.929					PaChr2D2125	PaChr19D.929
					PaChr5A.1734	PaChr9A.103	PaChr6D.375	PaChr11D.742	PaChr12D.449					PaChr15A.687	PaChr5A.1237
					PaChr23D.240	PaChr12D.374	PaChr12D.135	PaChr7A.1157	PaChr4A.1631					PaChr5A.2174	PaChr5A.1318
					PaChr23D.958	PaChr8A.126	PaChr25D.752	PaChr22A.650	PaChr12D.879					PaChr3D.1511	PaChr12D.364
					PaChr5A.1068	PaChr1A.2342	PaChr1A.2471	PaChr2D704	PaChr4A.616					PaChr19D.213	PaChr10A.695
					PaChr4A.710	PaChr12D.738	PaChr12D.1014_PaChr12D.1015	PaChr19D.361	PaChr8A.600					PaChr1A.1742	PaChr5A.1374
					PaChr10A.763	PaChr19D.697	PaChr14A.902	PaChr7A.323	PaChr7A.1223					PaChr24B.218	PaChr25D.552
					PaChr2D2397	PaChr12D.823	PaChr19D.1275	PaChr7A.1327	PaChr5A.1313					PaChr15A.940	PaChr11D.595
					PaChr16D.715	PaChr16D.123	PaChr5A.2160	PaChr13D.1153	PaChr10A.865					PaChr15A.143	PaChr21D.101
					PaChr11D.1563	PaChr4A.2039	PaChr13D.1102	PaChr14A.1108	PaChr11D.741					PaChr15A.455	PaChr22A.479
					PaChr6D.1404	PaChr11D.1311	PaChr19D.124	PaChr8A.520	PaChr23D.973					PaChr16D.588	PaChr5A.1250
					PaChr1A.446_PaChr1A.447	PaChr16D.569	PaChr5A.1719	PaChr14A.1241	PaChr17A.460					PaChr9A.1485	PaChr3D.681
					PaChr10A.695	PaChr1A.1548	PaChr20D.919	PaChr16D.1384	PaChr22A.576					PaChr5A.1972	PaChr5A.903
					PaChr1A.1000_PaChr1A.1001	PaChr13D.190	PaChr22A.455	PaChr5A.1868	PaChr5A.1001					PaChr22A.703	PaChr4A.394
					PaChr4A.2604	PaChr20D.488	PaChr14A.430	PaChr5A.1489	PaChr11D.1398					PaChr2D1265	PaChr13D.1126
					PaChr21D.580	PaChr22A.228	PaChr25D.536	PaChr6D.1613	PaChr7A.877					PaChr3D.2771	PaChr10A.582
					PaChr1A.1618_PaChr1A.1619	PaChr6D.456	PaChr5A.1436	PaChr12D.1245	PaChr3D.2063					PaChr7A.412	PaChr19D.977
					PaChr4A.2320	PaChr12D.1456	PaChr17A.605	PaChr6D.2119	PaChr2D125					PaChr10A.1229	PaChr4A.1146
					PaChr9A.1526	PaChr12D.857	PaChr21D.1029	PaChr6D.2210	PaChr9A.984					PaChr9A.515	PaChr6D.1260
					PaChr3D.1553	PaChr1A.1785	PaChr14A.751	PaChr6D.634	PaChr13D.1355					PaChr10A.1228	PaChr13D.516
						PaChr12D.1549	PaChr4A.1021	PaChr5A.1969	PaChr10A.214_PaChr10A.215					PaChr14A.1308	PaChr1A.1387
						PaChr23D.152	PaChr5A.1318	PaChr12D.1380	PaChr16D.1207					PaChr23D.585	PaChr6D.957
						PaChr2D571	PaChr9A.421	PaChr13D.725	PaChr21D.1007					PaChr14A.449	PaChr2D462
						PaChr1A.2834	PaChr1A.2873	PaChr17A.102	PaChr21D.69					PaChr1A.689	PaChr3D.2540
						PaChr15A.27	PaChr15A.843	PaChr13D.1406	PaChr13D.1335					PaChr9A.1233	PaChr8A.674
						PaChr19D.1101	PaChr2D2085	PaChr3D.2635	PaChr25D.654					PaChr23D.453_PaChr23D.454	PaChr15A.1440
						PaChr2D2477	PaChr13D.613	PaChr11D.338	PaChr2D1563					PaChr6D.2363	PaChr23D.645
						PaChr19D.978	PaChr12D.1331	PaChr11D.335	PaChr2D2672_PaChr2D2673					PaChr22A.375	PaChr3D.1621
						PaChr23D.169	PaChr7A.1388	PaChr12D.1143	PaChr6D.427					PaChr1A.1633	PaChr7A.448
						PaChr15A.1347	PaChr1A.904	PaChr9A.976	PaChr1A.2835					PaChr11D.1172	PaChr2D2113
						PaChr19D.418	PaChr22A.385	PaChr8A.922	PaChr18A.817					PaChr14A.518	PaChr5A.780
						PaChr12D.725	PaChr2D2220	PaChr11D.59	PaChr15A.1113					PaChr16D.608	PaChr7A.795
						PaChr9A.1474	PaChr5A.1237	PaChr9A.1536	PaChr9A.27					PaChr16D.626	PaChr17A.852
						PaChr17A.603	PaChr3D.1334	PaChr21D.708	PaChr21D.782					PaChr7A.278	PaChr20D.671
						PaChr1A.2560	PaChr14A.1246	PaChr7A.472	PaChr7A.400					PaChr15A.901	PaChr2D4
						PaChr17A.954	PaChr20D.942	PaChr20D.504	PaChr25D.749_PaChr25D.751					PaChr6D.689	PaChr4A.203
						PaChr5A.1635	PaChr2D2308	PaChr7A.1432	PaChr7A.729					PaChr7A.203	PaChr2D696
						PaChr17A.544	PaChr6D.621	PaChr7A.516	PaChr3D.577					PaChr7A.820	PaChr15A.1455
						PaChr1A.1119	PaChr23D.614	PaChr17A.735	PaChr2D340					PaChr24B.43	PaChr3D.338
						PaChr2D1976	PaChr22A.576	PaChr11D.194	PaChr6D.587					PaChr24B.240	PaChr3D.2189
						PaChr6D.435	PaChr3D.721	PaChr5A.1532	PaChr20D.533					PaChr6D.1347	PaChr5A.686
						PaChr19D.361	PaChr10A.554	PaChr23D.169	PaChr2D797					PaChr7A.1583_PaChr7A.1584	PaChr5A.1933
						PaChr15A.1442	PaChr23D.649	PaChr6D.6	PaChr23D.889					PaChr12D.1301	PaChr8A.225
						PaChr6D.634	PaChr22A.224	PaChr20D.780	PaChr5A.1378					PaChr12D.751	PaChr6D.1346
						PaChr11D.457	PaChr3D.681	PaChr14A.1157	PaChr9A.593					PaChr6D.636	PaChr4A.2355
						PaChr8A.881	PaChr5A.780	PaChr6D.1568	PaChr16D.794						PaChr9A.1331
						PaChr3D.892	PaChr6D.587	PaChr19D.853	PaChr9A.1409						PaChr3D.1052
						PaChr25D.651	PaChr6D.1345	PaChr21D.95	PaChr16D.1499						PaChr14A.1436
						PaChr13D.1153	PaChr7A.177	PaChr10A.487	PaChr12D.1205						PaChr2D1491
						PaChr2D257	PaChr3D.2467	PaChr12D.1613	PaChr14A.1141						PaChr21D.1029
						PaChr23D.953	PaChr10A.695	PaChr8A.1004	PaChr2D2415						PaChr24B.83
						PaChr15A.1469	PaChr14A.149_PaChr14A.150	PaChr24B.240	PaChr21D.36						PaChr21D.603
						PaChr12D.1245	PaChr6D.1817	PaChr3D.695	PaChr12D.1704						PaChr18A.319
						PaChr17A.102	PaChr14A.355	PaChr14A.386	PaChr22A.224						PaChr22A.28
						PaChr3D.1678	PaChr17A.852	PaChr5A.2055	PaChr22A.1102						PaChr20D.898
						PaChr1A.2822_PaChr1A.2823	PaChr1A.2641	PaChr13D.1631	PaChr4A.1735						PaChr22A.867
						PaChr3D.753	PaChr1A.143	PaChr3D.1507	PaChr9A.271						PaChr9A.768
						PaChr20D.1146	PaChr8A.1559	PaChr24B.158	PaChr3D.1846						PaChr20D.895
						PaChr6D.1430	PaChr23D.794	PaChr5A.15	PaChr6D.260						PaChr2D2288
						PaChr22A.466	PaChr12D.1253	PaChr13D.1463	PaChr13D.919						PaChr12D.1167
						PaChr1A.2537	PaChr5A.1291	PaChr9A.382	PaChr14A.257						PaChr23D.825
						PaChr11D.884	PaChr3D.2662	PaChr9A.168	PaChr10A.1118						PaChr1A.2612
						PaChr4A.2430	PaChr25D.599	PaChr22A.189	PaChr12D.1567						PaChr15A.1465
						PaChr1A.269	PaChr12D.88	PaChr11D.432	PaChr10A.729						PaChr4A.1272
						PaChr17A.981	PaChr16D.241	PaChr2D1722	PaChr19D.1183						PaChr4A.1978
						PaChr4A.873	PaChr5A.1068	PaChr15A.455	PaChr1A.2520						PaChr8A.635
						PaChr5A.1748	PaChr12D.450	PaChr9A.1422	PaChr2D214						PaChr11D.1847
						PaChr20D.208	PaChr3D.1066	PaChr2D880	PaChr21D.1040						PaChr14A.1354
						PaChr5A.2098	PaChr7A.795	PaChr4A.2240	PaChr23D.223						PaChr19D.36
						PaChr7A.86	PaChr4A.710	PaChr2D2826	PaChr2D2241						PaChr6D.833
						PaChr19D.1273	PaChr18A.930	PaChr1A.389	PaChr17A.627						PaChr13D.831
						PaChr7A.1279	PaChr19D.977	PaChr2D1796	PaChr2D342						PaChr17A.586
						PaChr5A.1848	PaChr16D.1334	PaChr17A.1126	PaChr7A.1508						PaChr16D.1236
						PaChr7A.388	PaChr2D2457	PaChr12D.1727	PaChr3D.1334						PaChr2D2553
						PaChr4A.2112	PaChr7A.448	PaChr6D.2075	PaChr19D.850						PaChr12D.1567
						PaChr19D.927	PaChr2D2811	PaChr8A.1464	gene						PaChr2D2308
						PaChr3D.2318	PaChr4A.2051	PaChr11D.325	PaChr1A.2759						PaChr2D2220
						PaChr11D.171	PaChr4A.401	PaChr14A.314	PaChr25D.664						PaChr7A.141
						PaChr15A.1258	PaChr12D.1752	PaChr24B.218	PaChr19D.648						PaChr5A.499
						PaChr12D.1775	PaChr6D.539	PaChr13D.3	PaChr1A.2469						PaChr3D.268
						PaChr13D.1528	PaChr13D.1004	PaChr10A.375	PaChr23D.983						PaChr1A.385
						PaChr16D.465	PaChr4A.1909	PaChr20D.958	PaChr6D.338						PaChr6D.2299
						PaChr20D.1026	PaChr7A.1776	PaChr8A.1530	PaChr6D.1298						PaChr21D.287
						PaChr22A.316	PaChr7A.1223	PaChr22A.1062	PaChr6D.842						PaChr13D.1051
						PaChr8A.1533	PaChr14A.929	PaChr5A.1399	PaChr4A.2294						PaChr3D.762
						PaChr3D.754	PaChr2D2672_PaChr2D2673	PaChr15A.67	PaChr1A.1507_PaChr1A.1508						PaChr6D.587
						PaChr13D.725	PaChr15A.1135	PaChr6D.723	PaChr25D.361						PaChr11D.193
						PaChr11D.87	PaChr23D.958	PaChr6D.1722	PaChr10A.969						PaChr3D.1649
						PaChr12D.1173	PaChr3D.590	PaChr7A.1583_PaChr7A.1584	PaChr22A.385						PaChr11D.394
						PaChr3D.169	PaChr6D.1260	PaChr1A.2003	PaChr14A.1245						PaChr6D.2425
						PaChr15A.1005	PaChr1A.92	PaChr1A.370	PaChr13D.1126						PaChr19D.652
						PaChr18A.1052	PaChr12D.1706	PaChr12D.1212	PaChr9A.1549						PaChr16D.572
						PaChr5A.124	PaChr8A.985	PaChr14A.449	PaChr5A.1001						PaChr16D.1067
						PaChr13D.525	PaChr3D.2930	PaChr9A.381	PaChr5A.780						PaChr2D2398
						PaChr3D.2763	PaChr12D.364	PaChr7A.1002	PaChr22A.28						PaChr20D.1174
						PaChr2D612	PaChr12D.1704	PaChr6D.636	PaChr9A.1331						PaChr8A.1608
						PaChr17A.422	PaChr8A.352	PaChr4A.46	PaChr3D.1066						PaChr15A.251
						PaChr4A.2220	PaChr1A.2462	PaChr6D.1920	PaChr7A.1300						PaChr5A.1897
						PaChr5A.2175	PaChr21D.656	PaChr4A.2430	PaChr25D.599						PaChr17A.625
						PaChr1A.1511	PaChr25D.935	PaChr14A.1241	PaChr7A.1226						PaChr12D.1772
						PaChr18A.20	PaChr21D.603	PaChr1A.684	PaChr19D.1275						PaChr16D.715
						PaChr21D.907	PaChr5A.896	PaChr15A.546	PaChr18A.216						PaChr12D.1164
						PaChr6D.2210	PaChr13D.953	PaChr24B.16	PaChr9A.659						PaChr5A.1734
						PaChr5A.1595	PaChr9A.1602	PaChr3D.1511	PaChr4A.1631						PaChr10A.410
						PaChr15A.920	PaChr2D1593	PaChr1A.2879	PaChr2D2457						PaChr14A.709
						PaChr25D.700	PaChr19D.850	PaChr13D.1588	PaChr12D.1030						PaChr2D2422
						PaChr1A.1582	PaChr14A.242	PaChr7A.820	PaChr14A.1283						PaChr23D.321
						PaChr5A.969	PaChr22A.28	PaChr17A.628	PaChr7A.233						PaChr22A.455
						PaChr2D2026	PaChr9A.1094	PaChr16D.1066	PaChr25D.328						PaChr3D.720
						PaChr3D.690	PaChr2D951	PaChr23D.165	PaChr14A.1074						PaChr16D.1000
						PaChr9A.102	PaChr7A.1300	PaChr17A.717	PaChr6D.2111						PaChr14A.467
						PaChr3D.2795	PaChr4A.1631	PaChr23D.246	PaChr2D2085						PaChr9A.1214
						PaChr4A.833	PaChr21D.1011	PaChr1A.2699	PaChr25D.741						PaChr12D.190
						PaChr5A.2099	PaChr17A.920	PaChr11D.1172	PaChr14A.922						PaChr7A.1242
						PaChr15A.538	PaChr9A.234	PaChr20D.358	PaChr23D.614						PaChr2D2415
						PaChr16D.70	PaChr6D.1652	PaChr13D.1555	PaChr9A.186						PaChr21D.119
						PaChr11D.1603	PaChr5A.509	PaChr7A.900	PaChr3D.995						PaChr4A.574
						PaChr6D.781	PaChr8A.1399	PaChr2D138	PaChr13D.1640						PaChr14A.355
						PaChr25D.877	PaChr23D.30	PaChr4A.400	PaChr5A.499						PaChr10A.865
						PaChr7A.541	PaChr15A.1232	PaChr8A.1312	PaChr16D.24						PaChr6D.1817
						PaChr4A.377	PaChr5A.882	PaChr16D.626	PaChr9A.951						PaChr4A.2320
						PaChr1A.2447	PaChr22A.278	PaChr7A.384	PaChr13D.554						PaChr13D.810
						PaChr1A.2438	PaChr4A.1695	PaChr7A.278	PaChr4A.1398						PaChr1A.1595
						PaChr11D.551	PaChr3D.2063	PaChr4A.951	PaChr25D.740						PaChr11D.1309
						PaChr17A.482	PaChr7A.332	PaChr8A.1615	PaChr2D2422						PaChr21D.1011
						PaChr11D.102	PaChr13D.1335	PaChr12D.788	PaChr25D.536						PaChr1A.34
						PaChr14A.1157	PaChr15A.1059	PaChr15A.1170	PaChr3D.711						PaChr5A.2191
						PaChr24B.43	PaChr3D.549	PaChr4A.2177	PaChr10A.1200						PaChr6D.1755
						PaChr24B.240	PaChr4A.893	PaChr19D.391	PaChr1A.2487						PaChr3D.74
						PaChr19D.716	PaChr13D.1612	PaChr23D.584	PaChr5A.903						PaChr18A.778
						PaChr9A.382	PaChr3D.674	PaChr17A.875	PaChr5A.1318						PaChr5A.1900
						PaChr2D1722	PaChr5A.752	PaChr7A.472	PaChr15A.843						PaChr16D.1437
						PaChr22A.189	PaChr9A.186	PaChr24B.24	PaChr3D.1998						PaChr8A.62
						PaChr1A.266	PaChr3D.2235	PaChr4A.200	PaChr17A.920						PaChr2D2672_PaChr2D2673
						PaChr4A.46	PaChr23D.331	PaChr24B.82	PaChr23D.302						PaChr12D.1195
						PaChr24B.82	PaChr14A.357_PaChr14A.356	PaChr25D.856	PaChr12D.1181						PaChr12D.1606
						PaChr11D.1201	PaChr13D.831	PaChr1A.3008	PaChr3D.943						PaChr6D.1515
						PaChr6D.172	PaChr5A.902	PaChr17A.599	PaChr11D.394						PaChr6D.1806
						PaChr7A.1583_PaChr7A.1584	PaChr10A.1200	PaChr5A.738	PaChr1A.2520						PaChr13D.1511
						PaChr13D.1463	PaChr6D.1806	PaChr12D.374	PaChr12D.879						PaChr5A.855
						PaChr1A.2699	PaChr2D844	PaChr23D.453_PaChr23D.454	PaChr1A.2471						PaChr5A.1719
						PaChr14A.1241	PaChr8A.1412	PaChr1A.266	PaChr2D1419						PaChr9A.1023
						PaChr5A.1399	PaChr14A.1141	PaChr5A.1740	PaChr14A.149_PaChr14A.150						PaChr2D1647
						PaChr24B.218	PaChr5A.634	PaChr9A.985	PaChr19D.977						gene
						PaChr9A.381	PaChr6D.1461	PaChr16D.465	PaChr14A.430						PaChr9A.951
						PaChr9A.675	PaChr20D.1174	PaChr4A.1402	PaChr23D.598						PaChr4A.2294
						PaChr24B.24	PaChr6D.2374_PaChr6D.2376	PaChr12D.351	PaChr18A.874						PaChr1A.2759
						PaChr7A.472	PaChr11D.496	PaChr7A.485	PaChr6D.1755						PaChr18A.874
						PaChr6D.2126	PaChr11D.261	PaChr24B.94	PaChr3D.2662						PaChr1A.1507_PaChr1A.1508
						PaChr24B.232	PaChr7A.233	PaChr3D.2729	PaChr13D.613						PaChr23D.825
						PaChr8A.1530	PaChr4A.1817	PaChr22A.346	PaChr19D.124						PaChr7A.233
						PaChr16D.589	PaChr9A.78	PaChr9A.431	PaChr9A.421						PaChr6D.338
						PaChr2D2826	PaChr2D622	PaChr1A.356	PaChr2D994						PaChr9A.659
						PaChr4A.2475	PaChr16D.1499	PaChr24B.121	PaChr3D.2740						PaChr14A.902
						PaChr12D.1613	PaChr1A.1789	PaChr5A.540	PaChr3D.681						PaChr1A.2487
						PaChr15A.1046	PaChr1A.2249	PaChr5A.2158	PaChr21D.787						PaChr13D.1640
						PaChr24B.14	PaChr13D.1051	PaChr1A.1089	PaChr13D.1051						PaChr1A.2469
						PaChr19D.853	PaChr11D.988	PaChr5A.670	PaChr5A.1673						PaChr5A.347
						PaChr6D.2075	PaChr17A.341	PaChr3D.1723	PaChr11D.1309						PaChr6D.842
						PaChr5A.1532	PaChr8A.1395	PaChr7A.320	PaChr15A.1465						PaChr12D.1030
						PaChr5A.957	PaChr11D.806	PaChr1A.1353	PaChr15A.1059						PaChr16D.1466
						PaChr11D.1172	PaChr11D.877_PaChr11D.878	PaChr19D.735	PaChr3D.476						PaChr17A.605
						PaChr8A.520	PaChr25D.449	PaChr2D2900	PaChr6D.539						PaChr19D.648
						PaChr19D.392	PaChr10A.719	PaChr5A.1972	PaChr16D.446						PaChr12D.1567
						PaChr20D.358	PaChr2D2827_PaChr2D2828	PaChr2D459	PaChr2D966						PaChr18A.930
						PaChr24B.16	PaChr1A.1000_PaChr1A.1001	PaChr10A.1102	PaChr9A.920						PaChr3D.681
						PaChr20D.105	PaChr19D.36	PaChr6D.172	PaChr8A.516						PaChr3D.2662
						PaChr22A.909	PaChr9A.130	PaChr7A.1090	PaChr5A.347						PaChr22A.576
						PaChr9A.1535	PaChr4A.664	PaChr14A.1471	PaChr6D.1756						PaChr20D.1174
						PaChr4A.2240	PaChr1A.34	PaChr17A.596	PaChr6D.375						PaChr21D.69
						PaChr5A.1457	PaChr2D2398	PaChr15A.940	PaChr18A.319						PaChr9A.1214
						PaChr15A.27	PaChr8A.1520	PaChr15A.687	PaChr3D.1649						PaChr22A.385
						PaChr17A.599	PaChr5A.1900	PaChr1A.2610	PaChr25D.553						PaChr1A.2612
						PaChr7A.820	PaChr20D.535	PaChr2D2416	PaChr2D384						PaChr10A.695
						PaChr1A.2414	PaChr3D.2164	PaChr17A.422	PaChr6D.2215						PaChr23D.321
						PaChr17A.735	PaChr11D.663	PaChr18A.194	PaChr2D262						gene
						PaChr18A.194	PaChr6D.1957	PaChr16D.459	PaChr17A.605						PaChr1A.2469
						PaChr5A.1016	PaChr22A.812	PaChr15A.855	PaChr3D.1334						PaChr14A.1074
						PaChr5A.1639	PaChr15A.1414	PaChr21D.571	PaChr25D.831						PaChr6D.338
						PaChr7A.485	PaChr20D.1069	PaChr4A.631	PaChr11D.398						PaChr21D.101
						PaChr13D.1198	PaChr2D2763	PaChr7A.740	PaChr8A.1608						PaChr23D.983
						PaChr8A.97	PaChr18A.1119	PaChr2D864	PaChr25D.935						PaChr16D.276
						PaChr24B.121	PaChr7A.1226	PaChr22A.909	PaChr16D.241						PaChr4A.2294
						PaChr1A.1119	PaChr25D.424	PaChr17A.103	PaChr17A.789						PaChr7A.233
						PaChr22A.1105	PaChr25D.879	PaChr1A.702	PaChr5A.1246						PaChr10A.719
						PaChr24B.256	PaChr9A.1516	PaChr2D2471	PaChr16D.995						PaChr10A.969
						PaChr12D.331	PaChr7A.1242	PaChr21D.866	PaChr11D.988						PaChr13D.1640
						PaChr19D.417	PaChr23D.501	PaChr6D.1511	PaChr2D2415						PaChr19D.648
						PaChr3D.290	PaChr13D.1571	PaChr3D.1514	PaChr6D.1817						PaChr20D.1174
						PaChr1A.3008	PaChr18A.981	PaChr17A.564	PaChr1A.2490						PaChr6D.842
						PaChr4A.400	PaChr12D.1169	PaChr4A.946	PaChr15A.1135						PaChr8A.1477
						PaChr4A.736	PaChr20D.1051	PaChr6D.2079	PaChr2D951
						PaChr2D356	PaChr14A.1328	PaChr1A.1788	PaChr14A.902
						PaChr18A.659	PaChr14A.379	PaChr11D.1162	PaChr8A.1650
						PaChr1A.457	PaChr23D.63_PaChr23D.64	PaChr15A.100_PaChr15A.98_PaChr15A.99_PaChr15A.101_PaChr15A.102	PaChr11D.834
						PaChr6D.1534	PaChr2D1656	PaChr14A.498	PaChr14A.379
						PaChr7A.321	PaChr4A.687	PaChr2D2019	PaChr19D.55
						PaChr8A.185	PaChr9A.1526	PaChr24B.14	PaChr18A.712
						PaChr16D.435	PaChr11D.816	PaChr16D.72	PaChr12D.1397
						PaChr8A.183_PaChr8A.184	PaChr18A.427	PaChr12D.158	PaChr3D.160
						PaChr4A.426	PaChr25D.749_PaChr25D.751	PaChr19D.418	PaChr6D.2425
						PaChr12D.758	PaChr11D.761	PaChr4A.2658	PaChr11D.1855
						PaChr24B.264	PaChr9A.271	PaChr2D1916	PaChr20D.480
						PaChr5A.540	PaChr16D.327	PaChr10A.115	PaChr23D.154
						PaChr4A.2430	PaChr17A.493	PaChr17A.672	PaChr18A.930
						PaChr17A.564	PaChr9A.27	PaChr2D1265	PaChr6D.536
						PaChr11D.783	PaChr7A.513	PaChr6D.1430	PaChr10A.719
						PaChr24B.158	PaChr1A.1462	PaChr16D.1274	PaChr23D.889
						PaChr17A.893	PaChr8A.1415	PaChr3D.1088	PaChr13D.584
						PaChr20D.780	PaChr12D.449	PaChr7A.321	PaChr10A.729
						PaChr25D.113	PaChr7A.1695	PaChr11D.1103	PaChr1A.904
						PaChr3D.1511	PaChr11D.395	PaChr2D2119	PaChr9A.1012
						PaChr21D.435	PaChr11D.398	PaChr6D.2201	PaChr9A.1611
						PaChr1A.2003	PaChr19D.614	PaChr17A.1115	PaChr20D.520
						PaChr6D.636	PaChr12D.879	PaChr24B.256	PaChr2D2389
						PaChr9A.428	PaChr3D.2813	PaChr21D.231	PaChr3D.2189
						PaChr7A.516	PaChr13D.878	PaChr3D.169	PaChr11D.806
						PaChr20D.958	PaChr1A.1381	PaChr8A.1038	PaChr7A.405
						PaChr11D.1336	PaChr20D.1194	PaChr15A.1065	PaChr6D.587
						PaChr2D2119	PaChr2D410	PaChr6D.435	PaChr9A.593
						PaChr19D.735	PaChr17A.764	PaChr18A.868	PaChr3D.313
						PaChr21D.497_PaChr21D.498	PaChr25D.301	PaChr4A.1557	PaChr5A.2004
						PaChr22A.650	PaChr11D.1507	PaChr16D.588	PaChr8A.635
						PaChr17A.464	PaChr20D.480	PaChr19D.1313_PaChr19D.1314	PaChr20D.1174
						PaChr10A.300	PaChr14A.428	PaChr15A.143	PaChr1A.2488
						PaChr9A.364	PaChr2D2167	PaChr20D.504	PaChr2D2240
						PaChr3D.169	PaChr13D.608	PaChr4A.426	PaChr25D.752
						PaChr19D.715	PaChr23D.825	PaChr11D.1201	PaChr2D214
						PaChr14A.1108	PaChr6D.1755	PaChr22A.1105	PaChr21D.101
						PaChr6D.1920	PaChr12D.580	PaChr20D.729	PaChr3D.2505
						PaChr23D.453_PaChr23D.454	PaChr7A.1349	PaChr17A.467	PaChr10A.865
						PaChr14A.437	PaChr4A.1331	PaChr7A.540	PaChr12D.1606
						PaChr1A.846	PaChr6D.2017	PaChr9A.1202	PaChr25D.301
						PaChr24B.128	PaChr11D.1235	PaChr24B.262	PaChr20D.811
						PaChr5A.1740	PaChr21D.1008	PaChr8A.520	PaChr4A.401
						PaChr14A.386	PaChr14A.1176	PaChr9A.1485	PaChr2D2763
						PaChr12D.754	PaChr6D.548	PaChr1A.335	PaChr3D.2731
						PaChr15A.1053	PaChr9A.659	PaChr16D.1384	PaChr3D.2498
						PaChr11D.382	PaChr4A.1537	PaChr21D.264	PaChr5A.557
						PaChr7A.540	PaChr12D.1140	PaChr18A.775	PaChr1A.1557
						PaChr6D.634	PaChr7A.1172	PaChr13D.1293	PaChr11D.610
						PaChr17A.672	PaChr9A.1214	PaChr4A.2644	PaChr1A.1518
						PaChr2D1965	PaChr5A.1519	PaChr1A.74	PaChr12D.190
						PaChr1A.1169	PaChr23D.177	PaChr2D175	PaChr9A.1214
						PaChr20D.592	PaChr4A.428	PaChr2D2559	PaChr13D.1612
						PaChr6D.614	PaChr3D.2202	PaChr2D2798	PaChr19D.929
						PaChr14A.518	PaChr3D.1226	PaChr24B.232	PaChr23D.649
						PaChr19D.391	PaChr22A.694	PaChr7A.1278	PaChr11D.663
						PaChr1A.1622	PaChr15A.1465	PaChr12D.758	PaChr6D.1466
						PaChr9A.103	PaChr6D.1554	PaChr22A.949	PaChr6D.1087
						PaChr1A.356	PaChr12D.1665	PaChr16D.1344	PaChr10A.214_PaChr10A.215
						PaChr12D.1409	PaChr13D.347	PaChr12D.1067	PaChr5A.628
						PaChr7A.1327	PaChr3D.423	PaChr16D.589	PaChr20D.366
						PaChr16D.968	PaChr3D.2010	PaChr12D.751	PaChr1A.1462
						PaChr15A.1282	PaChr18A.216	PaChr16D.101	PaChr20D.257
						PaChr5A.1970	PaChr16D.1236	PaChr19D.675	PaChr5A.1944
						PaChr1A.74	PaChr25D.831	PaChr6D.2091	PaChr17A.828
						PaChr8A.1312	PaChr1A.536	PaChr5A.1970	PaChr18A.925
						PaChr16D.274	PaChr12D.145	PaChr17A.464	PaChr7A.1003
						PaChr2D2649	PaChr3D.2734	PaChr14A.665	PaChr19D.36
						PaChr10A.1228	PaChr23D.223	PaChr2D1779	PaChr16D.1207
						PaChr11D.620	PaChr2D2688	PaChr20D.618	PaChr12D.723
						PaChr8A.87	PaChr3D.2199	PaChr6D.2131	PaChr15A.482
						PaChr9A.285	PaChr1A.2791	PaChr17A.102	PaChr6D.1948
						PaChr18A.775	PaChr3D.2710	PaChr5A.500	PaChr4A.893
						PaChr2D138	PaChr7A.1003	PaChr20D.957	PaChr1A.1563
						PaChr3D.695	PaChr18A.7	PaChr14A.437	PaChr4A.383
						PaChr7A.1090	PaChr16D.667	PaChr24B.119	PaChr11D.209
						PaChr1A.451	PaChr3D.1620	PaChr2D1008	PaChr12D.1374
						PaChr22A.703	PaChr14A.967	PaChr18A.799	PaChr3D.489
						PaChr16D.278	PaChr7A.790	PaChr2D2411	PaChr22A.1025
						PaChr3D.759	PaChr2D1418	PaChr3D.2784	PaChr12D.1642
						PaChr12D.1727	PaChr5A.1000	PaChr17A.342	PaChr1A.1789
						PaChr11D.326	PaChr18A.712	PaChr14A.1003	PaChr15A.1133
						PaChr3D.2807	PaChr2D2657	PaChr8A.183_PaChr8A.184	PaChr15A.1414
						PaChr17A.717	PaChr11D.644	PaChr8A.1531	PaChr5A.2283
						PaChr2D2019	PaChr16D.1405	PaChr24B.127	PaChr18A.584
						PaChr3D.2138	PaChr3D.2223	PaChr2D2709	PaChr17A.351
						PaChr2D1916	PaChr7A.1493	PaChr5A.766	PaChr21D.1029
						PaChr13D.461	PaChr24B.83	PaChr7A.144	PaChr16D.1437
						PaChr21D.264	PaChr17A.272	PaChr4A.164	PaChr12D.1331
						PaChr6D.1833	PaChr15A.902	PaChr10A.780	PaChr17A.272
						PaChr5A.335	PaChr2D342	PaChr15A.1005	PaChr4A.246
						PaChr21D.95	PaChr25D.753	PaChr8A.246	PaChr4A.394
						PaChr5A.2315	PaChr13D.1488	PaChr21D.942	PaChr20D.942
						PaChr15A.1191	PaChr7A.633	PaChr13D.1406	PaChr19D.187
						PaChr2D2234	PaChr6D.1404	PaChr21D.71	PaChr1A.2283
						PaChr20D.259	PaChr25D.699	PaChr17A.729	PaChr13D.1488
						PaChr11D.325	PaChr17A.848	PaChr20D.556	PaChr14A.1158
						PaChr20D.800	gene	PaChr12D.697	PaChr16D.794
						PaChr4A.1037	PaChr4A.2294	PaChr17A.317	PaChr3D.843
						PaChr11D.337	PaChr1A.2487	PaChr7A.847	PaChr12D.728
						PaChr8A.787	PaChr25D.599	PaChr13D.1198	PaChr25D.749_PaChr25D.751
						PaChr2D257	PaChr10A.969	PaChr4A.2039	PaChr4A.1537
						PaChr3D.1088	PaChr2D384	PaChr8A.1097	PaChr12D.1362
						PaChr16D.1344	PaChr6D.338	PaChr12D.373	PaChr5A.2169
						PaChr25D.681	PaChr5A.780	PaChr6D.1591	PaChr25D.654
						PaChr15A.1287	PaChr13D.1640	PaChr13D.333	PaChr8A.1045_PaChr8A.1046
						PaChr10A.787	PaChr1A.2759	PaChr8A.630	PaChr12D.1567
						PaChr7A.278	PaChr1A.1507_PaChr1A.1508	PaChr17A.449	PaChr16D.63
						PaChr11D.767	PaChr1A.2469	PaChr16D.122	PaChr11D.987_PaChr11D.986
						PaChr1A.1819	PaChr5A.903	PaChr16D.1378	PaChr8A.352
						PaChr13D.1528	PaChr23D.825	PaChr24B.128	PaChr17A.436
						PaChr5A.1972	PaChr7A.1492	PaChr14A.260	PaChr25D.879
						PaChr4A.2648	PaChr14A.902	PaChr18A.999	PaChr12D.1704
						PaChr13D.353	PaChr10A.554	PaChr8A.178	PaChr15A.6
						PaChr7A.320	PaChr23D.983	PaChr11D.774	PaChr13D.1511
						PaChr13D.227	PaChr7A.233	PaChr5A.1016	PaChr17A.454
						PaChr1A.628	PaChr14A.1074	PaChr19D.490	PaChr5A.1910
						PaChr3D.1750	PaChr22A.385	PaChr1A.2480	PaChr22A.224
						PaChr2D2419	PaChr5A.1291	PaChr12D.757	PaChr5A.509
						PaChr5A.796	PaChr9A.951	PaChr4A.2038	PaChr15A.1036
						PaChr13D.924	PaChr5A.2160	PaChr15A.1404	PaChr8A.1607
						PaChr9A.1654	PaChr16D.1437	PaChr14A.385	PaChr2D2527
						PaChr13D.3	PaChr6D.1515	PaChr21D.907	PaChr8A.1446
						PaChr16D.608	PaChr3D.1066	PaChr20D.1100	PaChr14A.1156
						PaChr13D.333	PaChr5A.1719	PaChr14A.1005	PaChr4A.1422
						PaChr1A.1026	PaChr9A.186	PaChr23D.189	PaChr2D1273
						PaChr12D.1577	PaChr15A.251	PaChr3D.2571	PaChr13D.830
						PaChr22A.949	PaChr19D.124	PaChr12D.1577	PaChr10A.864
						PaChr1A.1089	PaChr5A.1237	PaChr11D.326	PaChr12D.1665
						PaChr21D.231	PaChr19D.648	PaChr1A.1819	PaChr5A.1027
						PaChr1A.1271	PaChr25D.664	PaChr11D.841	PaChr1A.536
						PaChr23D.413_PaChr23D.414_PaChr23D.412_PaChr23D.416	PaChr5A.347	PaChr5A.1445	PaChr13D.553
						PaChr17A.268	PaChr15A.1133	PaChr3D.1936	PaChr13D.831
						PaChr1A.2445	PaChr8A.1520	PaChr5A.127	PaChr9A.27
						PaChr4A.1533	PaChr9A.659	PaChr24B.113	PaChr9A.898
						PaChr2D157	PaChr25D.740	PaChr15A.1126	PaChr5A.1631
						PaChr11D.1311	PaChr12D.364	PaChr3D.2561	PaChr14A.1328
						PaChr12D.1549	PaChr18A.930	PaChr12D.1460	PaChr13D.1335
						PaChr25D.856	PaChr15A.843	PaChr10A.300	PaChr11D.386
						PaChr24B.43	PaChr7A.38	PaChr11D.551	PaChr19D.1257
						PaChr24B.240	PaChr18A.216	PaChr7A.1023	PaChr11D.134
						PaChr5A.1399	PaChr10A.719	PaChr11D.843	PaChr20D.465
						PaChr2D1722	PaChr25D.361	PaChr9A.1222	PaChr16D.1334
						PaChr13D.1463	PaChr8A.1608	PaChr17A.345	PaChr11D.911
						PaChr21D.95	PaChr2D1419	PaChr12D.1389	PaChr13D.1274
						PaChr9A.1535	PaChr5A.499	PaChr22A.894	PaChr13D.606
						PaChr24B.82	PaChr11D.806	PaChr14A.1474	PaChr12D.1625
						PaChr22A.189	PaChr9A.1549	PaChr9A.285	PaChr3D.2199
						PaChr24B.218	PaChr5A.1726	PaChr3D.2138	PaChr5A.560
						PaChr4A.46	PaChr21D.69	PaChr9A.1535	PaChr12D.1524
						PaChr18A.258	PaChr2D769	PaChr2D188	PaChr18A.1104
						PaChr9A.382	PaChr19D.1275	PaChr6D.1613	PaChr25D.962
						PaChr20D.958	PaChr5A.509	PaChr24B.61	PaChr18A.306
						PaChr9A.675	PaChr4A.2051	PaChr12D.1045	PaChr23D.501
						PaChr6D.636	PaChr22A.576	PaChr2D1022	PaChr1A.2503
						PaChr6D.172	PaChr3D.681	PaChr5A.1969	PaChr5A.882
						PaChr15A.143	PaChr13D.1003	PaChr5A.1457	PaChr3D.674
						PaChr12D.1613	PaChr11D.1398	PaChr6D.1944	PaChr16D.264
						PaChr9A.381	PaChr13D.1612	PaChr16D.70	PaChr6D.1476
						PaChr14A.449	PaChr20D.1174	PaChr6D.1635	PaChr22A.1018
						PaChr20D.358	PaChr12D.1331	PaChr13D.874	PaChr21D.1007
						PaChr5A.1445	PaChr23D.223	PaChr1A.2216	PaChr17A.1033
						PaChr3D.1088	PaChr2D966	PaChr15A.158	PaChr6D.2181
						PaChr2D655	PaChr12D.879	PaChr19D.813	PaChr2D914
						PaChr25D.856	PaChr12D.1567	PaChr2D356	PaChr25D.503
						PaChr20D.957	PaChr16D.1466	PaChr14A.518	PaChr12D.1199
						PaChr8A.1530	PaChr16D.241	PaChr8A.1268	PaChr23D.973
						PaChr13D.3	PaChr14A.430	PaChr22A.105	PaChr3D.1226
						PaChr5A.1532	PaChr15A.1455	PaChr19D.1066	PaChr8A.1399
						PaChr14A.1241	PaChr11D.988	PaChr13D.824	PaChr22A.455
						PaChr1A.1119	PaChr9A.327	PaChr13D.968	PaChr14A.1141
						PaChr11D.774	PaChr2D2415	PaChr13D.370	PaChr12D.1140
						PaChr16D.1274	PaChr2D2177	PaChr11D.475	PaChr3D.1557
						PaChr9A.451	PaChr12D.993	PaChr11D.92	PaChr5A.1062
						PaChr7A.1073	PaChr2D951	PaChr13D.1153	PaChr4A.1274
						PaChr5A.1059	PaChr7A.1300	PaChr21D.65	PaChr16D.1352
						PaChr1A.370	PaChr6D.449	PaChr6D.2300	PaChr22A.1021
						PaChr7A.472	PaChr5A.1900	PaChr13D.1616	PaChr3D.2137
						PaChr22A.1105	PaChr3D.674	PaChr17A.846	PaChr9A.984
						PaChr6D.2075	PaChr22A.455	PaChr8A.427	PaChr16D.642
						PaChr7A.516	PaChr4A.401	PaChr9A.1109	PaChr4A.1735
						PaChr21D.231	PaChr6D.587	PaChr21D.447	PaChr5A.1313
						PaChr3D.1511	PaChr9A.1111	PaChr22A.1135	PaChr9A.36
						PaChr5A.1016	PaChr21D.1011	PaChr6D.565	PaChr6D.1554
						PaChr2D2471	gene	PaChr18A.258	PaChr8A.698
						PaChr10A.780	PaChr14A.1074	PaChr15A.1282	PaChr23D.223
						PaChr25D.651	PaChr1A.2759	PaChr2D717	PaChr8A.1086
						PaChr15A.546	PaChr6D.338	PaChr23D.953	PaChr4A.541
						PaChr7A.820	PaChr4A.2294	PaChr25D.216	PaChr20D.510
						PaChr9A.1536	PaChr3D.1066	PaChr13D.338	PaChr11D.395
						PaChr7A.1583_PaChr7A.1584	PaChr1A.2487	PaChr20D.1026	PaChr12D.1527
						PaChr1A.266	PaChr3D.943	PaChr1A.1911	PaChr20D.704
						PaChr1A.356	PaChr23D.983	PaChr20D.790	PaChr8A.1706
						PaChr1A.2445	PaChr17A.920	PaChr11D.1035	PaChr10A.1161
						HiC_scaffold_622.1	PaChr1A.1462	PaChr11D.1472	PaChr10A.1159
						PaChr20D.1026	PaChr18A.874	PaChr2D2125	PaChr13D.234
						PaChr3D.695	PaChr25D.740	PaChr20D.1112	PaChr9A.597
						PaChr19D.418	PaChr9A.659	PaChr6D.2074	PaChr11D.1306
						PaChr2D2019	PaChr1A.2469	PaChr20D.606	PaChr10A.1093
						PaChr8A.520	PaChr15A.1414	PaChr10A.2	PaChr25D.988
						PaChr22A.909	PaChr19D.648	PaChr21D.577	PaChr14A.1004
						PaChr23D.453_PaChr23D.454	PaChr3D.476	PaChr2D1397	PaChr8A.402
						PaChr4A.2508	PaChr6D.842	PaChr7A.1303	PaChr5A.378
						PaChr1A.1353	PaChr3D.2424	PaChr1A.2217	PaChr12D.145
						PaChr6D.1613	PaChr5A.1726	PaChr12D.1287	PaChr2D473
						PaChr3D.2571	PaChr9A.1050	PaChr23D.472	PaChr9A.96
						PaChr8A.185	PaChr9A.421	PaChr19D.361	PaChr25D.423
						PaChr10A.585	PaChr5A.1933	PaChr12D.433	PaChr8A.833
						PaChr13D.333	PaChr2D2085	HiC_scaffold_622.1	PaChr21D.135
						PaChr13D.1198	PaChr6D.587	PaChr4A.2458	PaChr15A.906
						PaChr4A.2433	PaChr9A.601	PaChr6D.309	PaChr21D.284
						PaChr12D.1294	PaChr12D.1030	PaChr5A.356	PaChr2D1647
						PaChr23D.152	PaChr11D.1495	PaChr1A.2337	PaChr9A.234
						PaChr3D.111	PaChr6D.1957	PaChr9A.1229	PaChr11D.1129
						PaChr4A.426	PaChr21D.863	PaChr4A.1327	PaChr6D.1417
						PaChr2D1500	PaChr12D.879	PaChr22A.491	PaChr21D.407
						PaChr14A.1005	PaChr20D.520	PaChr18A.139	PaChr3D.1620
						PaChr1A.2699	PaChr10A.865	PaChr1A.2375	PaChr7A.563_PaChr7A.564
						PaChr25D.134	PaChr6D.2215	PaChr2D1575	PaChr3D.2562
						PaChr6D.1674	PaChr2D1777	PaChr12D.1409	PaChr13D.1275
						PaChr5A.1972	PaChr15A.1133	PaChr2D361	PaChr2D1887
						PaChr13D.1321	PaChr5A.1719	PaChr5A.1905	PaChr16D.1102
						PaChr5A.335	PaChr1A.2695	PaChr11D.620	PaChr25D.491
						PaChr7A.278	PaChr3D.786	PaChr5A.1489	PaChr3D.2010
						PaChr16D.70	PaChr4A.729	PaChr2D2500	PaChr2D340
						PaChr7A.320	PaChr4A.1398	PaChr10A.736	PaChr24B.83
						PaChr17A.729	PaChr12D.88	PaChr19D.911	PaChr13D.409
						PaChr12D.1570	PaChr8A.1263	PaChr16D.526	PaChr3D.1891
						PaChr19D.853	PaChr22A.455	PaChr3D.2450	PaChr13D.1154
						PaChr19D.716	PaChr25D.301	PaChr14A.127	PaChr2D2167
						PaChr17A.717	PaChr12D.1567	PaChr12D.1081	PaChr2D791
						PaChr7A.1315	PaChr3D.402	PaChr5A.1971	PaChr12D.1751
						PaChr11D.1201	PaChr1A.1618_PaChr1A.1619	PaChr19D.1096	PaChr2D1687
						PaChr11D.1311	PaChr15A.843	PaChr16D.675	PaChr16D.69
						PaChr21D.640	PaChr14A.355	PaChr5A.1059	PaChr22A.1011
						PaChr11D.1162	PaChr19D.36	PaChr11D.1322	PaChr5A.2195
						PaChr1A.2217	PaChr23D.614	PaChr19D.8	PaChr8A.850
						PaChr24B.43	PaChr6D.1260	PaChr3D.355	PaChr5A.67
						PaChr12D.788	PaChr1A.1789	PaChr20D.800	PaChr23D.886
						PaChr22A.909	PaChr17A.605	PaChr3D.1322	PaChr9A.326
						PaChr24B.240	PaChr16D.24	PaChr4A.2480	PaChr2D2329
						PaChr5A.1399	PaChr8A.635	PaChr2D475	PaChr12D.208
						PaChr5A.1532	PaChr12D.1142	PaChr2D1232	PaChr12D.449
						PaChr13D.3	PaChr16D.1334	PaChr9A.1294	PaChr16D.1460
						PaChr9A.382	PaChr15A.1465	PaChr11D.593	PaChr9A.1409
						PaChr22A.428	PaChr18A.930	PaChr20D.522	PaChr10A.1027_PaChr10A.1028_PaChr10A.1029_PaChr10A.1031_PaChr10A.1032
						PaChr2D2125	PaChr15A.906	PaChr20D.395	PaChr6D.494
						PaChr12D.1613	PaChr13D.554	PaChr4A.974	PaChr10A.492
						PaChr7A.516	PaChr21D.284	PaChr12D.1570	PaChr3D.2165
						PaChr2D2019	PaChr8A.1520	PaChr25D.902	PaChr11D.624
						PaChr22A.189	PaChr10A.1200	PaChr22A.669	PaChr12D.88
						PaChr12D.1301	PaChr23D.825	PaChr14A.74_PaChr14A.75	PaChr7A.1493
						PaChr5A.158	PaChr3D.2189	PaChr19D.1250	PaChr12D.993
						PaChr11D.1198	PaChr25D.831	PaChr14A.1234	PaChr23D.148
						PaChr5A.540	PaChr4A.2051	PaChr5A.978	PaChr7A.1349
						PaChr21D.866	PaChr11D.1398	PaChr11D.1671	PaChr14A.257
						PaChr2D655	PaChr19D.55	PaChr6D.2421	PaChr12D.1715
						PaChr7A.278	PaChr25D.503	PaChr5A.1991	PaChr22A.277
						PaChr9A.431	PaChr20D.1174	PaChr7A.821	PaChr12D.925
						PaChr24B.218	PaChr3D.313	PaChr22A.553	PaChr3D.1064
						PaChr10A.375	PaChr12D.1181	PaChr3D.2635	PaChr1A.2378
						PaChr22A.1105	PaChr14A.902	PaChr7A.1139	PaChr12D.414
						PaChr16D.736	PaChr3D.489	PaChr15A.602	PaChr13D.283
						PaChr6D.1420	PaChr2D2422	PaChr13D.1302	PaChr13D.1102
						PaChr4A.46	PaChr3D.27	PaChr7A.299	PaChr5A.718
						PaChr24B.262	PaChr3D.674	PaChr16D.1488	PaChr9A.1464
						PaChr24B.158	PaChr17A.460	PaChr20D.666	PaChr11D.117
						PaChr7A.820	PaChr13D.831	PaChr16D.58	PaChr2D2856
						PaChr17A.875	PaChr2D384	PaChr16D.1311	PaChr6D.1261
[truncated: 397 more rows]

[truncated: 10 more sheets: TableS11, Table S12, Table S13, TableS14, Table S15, Table S16, Table S17, Table S18, Table S19, Table S20]
